# Supplementary material for: Redox‐ and NIR‐Active Iron(III) Triradicals as Catalysts for Radical Polymerization of Acrylamides and Methacrylates
Source: Angew Chem Int Ed Engl. 2025 Jul 4;64(34):e202507231. doi: 10.1002/anie.202507231 (PMC12363635; doi:10.1002/anie.202507231)
Supplement: Supplementary file 2 — Supporting Information [file ANIE-64-e202507231-s001.zip]

Archive with 2 entries (2 files):
- CIF__Complex 2.cif
- Complex 1_CIF.cif
