# Supplementary material for: Redox‐ and NIR‐Active Iron(III) Triradicals as Catalysts for Radical Polymerization of Acrylamides and Methacrylates
Source: Angew Chem Int Ed Engl. 2025 Jul 4;64(34):e202507231. doi: 10.1002/anie.202507231 (PMC12363635; doi:10.1002/anie.202507231)
Supplement: Supplementary file 2 — Supporting Information [file ANIE-64-e202507231-s001.zip › CIF__Complex 2.cif]

data_global
_audit_creation_method                  'APEX4 v2022.10-0'

_publ_requested_journal                 ?

_publ_contact_author_name               ?
_publ_contact_author_address            
;
;
_publ_contact_author_email              ?
_publ_contact_author_fax                ?
_publ_contact_author_phone              ?

_publ_section_title                     
;
;
_publ_section_abstract                  
;
;
_publ_section_references                
;
;
_publ_section_comment                   
;
;

data_Fe_30a
_chemical_name_systematic               ?
_chemical_name_common                   ?
_chemical_formula_moiety                ?
_chemical_formula_sum                   'C81 H102 Fe N6 S6 Se3'
_chemical_formula_iupac                 ?
_chemical_formula_weight                1644.77

_chemical_melting_point                 ?

_space_group_crystal_system             monoclinic
_space_group_IT_number                  15
_space_group_name_H-M_alt               'C 1 2/c 1'
_space_group_name_Hall                  '-C 2yc'
loop_
    _space_group_symop_operation_xyz
    'x, y, z'
    '-x, y, -z+1/2'
    'x+1/2, y+1/2, z'
    '-x+1/2, y+1/2, -z+1/2'
    '-x, -y, -z'
    'x, -y, z-1/2'
    '-x+1/2, -y+1/2, -z'
    'x+1/2, -y+1/2, z-1/2'

_cell_length_a                          16.5140(11)
_cell_length_b                          25.9476(16)
_cell_length_c                          44.204(3)
_cell_angle_alpha                       90
_cell_angle_beta                        98.831(3)
_cell_angle_gamma                       90
_cell_volume                            18717.(2)
_cell_formula_units_Z                   8
_cell_measurement_reflns_used           9562
_cell_measurement_theta_min             2.1601
_cell_measurement_theta_max             24.3501
_cell_measurement_temperature           200.(2)

_exptl_crystal_description              'black'
_exptl_crystal_colour                   'rhombus'
_exptl_crystal_size_max                 0.327
_exptl_crystal_size_mid                 0.212
_exptl_crystal_size_min                 0.120
_exptl_crystal_density_diffrn           1.167
_exptl_crystal_density_meas             ?
_exptl_crystal_density_method           'not measured'
_exptl_crystal_F_000                    6832

_exptl_absorpt_coefficient_mu           1.501
_exptl_absorpt_correction_type          Multi-Scan
_exptl_absorpt_process_details          
;
Krause, L., Herbst-Irmer, R., Sheldrick, G. M., Stalke, D. (2015).
"Comparison of silver and molybdenum microfocus X-ray sources for
single-crystal structure determination"
J. Appl. Cryst. 48, 3-10.
doi:10.1107/S1600576714022985
;
_exptl_absorpt_correction_T_min         0.72
_exptl_absorpt_correction_T_max         0.84

_exptl_special_details                  
;
; 

_diffrn_ambient_temperature             200.(2)

_diffrn_source                          ?
_diffrn_source_type                     ?
_diffrn_source_power                    ?
_diffrn_source_current                  ?
_diffrn_source_voltage                  ?

_diffrn_radiation_probe                 ?
_diffrn_radiation_type                  MoK\a
_diffrn_radiation_wavelength            0.71073
_diffrn_radiation_monochromator         ?

_diffrn_measurement_device              ?
_diffrn_measurement_device_type         'Bruker D8 Quest'
_diffrn_measurement_method              '\f and \w scan'

_diffrn_detector_area_resol_mean        7.3910

_diffrn_reflns_number                   143845
_diffrn_reflns_av_R_equivalents         0.0726
_diffrn_reflns_av_unetI/netI            0.0442
_diffrn_reflns_theta_min                2.10
_diffrn_reflns_theta_max                26.40
_diffrn_reflns_theta_full               25.24
_diffrn_measured_fraction_theta_max     0.997
_diffrn_measured_fraction_theta_full    0.997
_diffrn_reflns_limit_h_min              -20
_diffrn_reflns_limit_h_max              20
_diffrn_reflns_limit_k_min              -32
_diffrn_reflns_limit_k_max              32
_diffrn_reflns_limit_l_min              -55
_diffrn_reflns_limit_l_max              55

_refine_special_details                 
;
;

_reflns_number_total                    19144
_reflns_number_gt                       14622
_reflns_threshold_expression            'I > 2\s(I)'
_reflns_Friedel_coverage                0.000
_reflns_Friedel_fraction_max            .
_reflns_Friedel_fraction_full           .

_refine_ls_structure_factor_coef        Fsqd
_refine_ls_matrix_type                  full
_refine_ls_R_factor_all                 0.0771
_refine_ls_R_factor_gt                  0.0565
_refine_ls_wR_factor_gt                 0.1655
_refine_ls_wR_factor_ref                0.1759
_refine_ls_goodness_of_fit_ref          1.204
_refine_ls_restrained_S_all             1.203
_refine_ls_number_reflns                19144
_refine_ls_number_parameters            938
_refine_ls_number_restraints            36
_refine_ls_number_constraints           ?
_refine_ls_hydrogen_treatment           constr
_refine_ls_weighting_scheme             calc
_refine_ls_weighting_details            
    'w=1/[\s^2^(Fo^2^)+(0.1000P)^2^] where P=(Fo^2^+2Fc^2^)/3'

_atom_sites_solution_hydrogens          geom
_atom_sites_solution_primary            ?
_atom_sites_solution_secondary          ?

_refine_ls_shift/su_max                 0.002
_refine_ls_shift/su_mean                0.000
_refine_diff_density_max                0.926
_refine_diff_density_min                -0.544
_refine_ls_extinction_method            none
_refine_ls_extinction_coef              ?

loop_
    _atom_type_symbol
    _atom_type_description
    _atom_type_scat_dispersion_real
    _atom_type_scat_dispersion_imag
    _atom_type_scat_source
    C C 0.0033 0.0016 'International Tables Vol C Tables 4.2.6.8 and 6.1.1.4'
    H H 0.0000 0.0000 'International Tables Vol C Tables 4.2.6.8 and 6.1.1.4'
    Fe Fe 0.3463 0.8444
     'International Tables Vol C Tables 4.2.6.8 and 6.1.1.4'
    N N 0.0061 0.0033 'International Tables Vol C Tables 4.2.6.8 and 6.1.1.4'
    S S 0.1246 0.1234 'International Tables Vol C Tables 4.2.6.8 and 6.1.1.4'
    Se Se -0.0929 2.2259
     'International Tables Vol C Tables 4.2.6.8 and 6.1.1.4'

_computing_data_collection              ?
_computing_cell_refinement              'SAINT V8.40B (Bruker AXS LLC, 2019)'
_computing_data_reduction               'SAINT V8.40B (Bruker AXS LLC, 2019)'
_computing_structure_solution           'XT, VERSION 2018/2'
_computing_structure_refinement         'SHELXL-2019/1 (Sheldrick, 2019)'
_computing_molecular_graphics           'shelXle (C.B. Huebschle, rev 1380)'
_computing_publication_material         ?

loop_
    _atom_site_type_symbol
    _atom_site_label
    _atom_site_fract_x
    _atom_site_fract_y
    _atom_site_fract_z
    _atom_site_U_iso_or_equiv
    _atom_site_adp_type
    _atom_site_calc_flag
    _atom_site_refinement_flags_adp
    _atom_site_refinement_flags_occupancy
    _atom_site_refinement_flags_posn
    _atom_site_occupancy
    _atom_site_disorder_assembly
    _atom_site_disorder_group
    Se Se1 0.18053(3) 0.52440(3) 0.56595(2) 0.06992(18) Uani d . . . 1.000000
     . .
    Se Se2 0.83761(3) 0.69810(2) 0.66796(2) 0.05003(14) Uani d . . . 1.000000
     . .
    Se Se3 0.77487(3) 0.25013(2) 0.65542(2) 0.04253(12) Uani d . . . 1.000000
     . .
    Fe Fe1 0.58217(3) 0.48720(2) 0.63438(2) 0.02736(13) Uani d . . . 1.000000
     . .
    S S1 0.45845(5) 0.46631(3) 0.64723(2) 0.0301(2) Uani d . . . 1.000000 . .
    S S2 0.70201(5) 0.51279(3) 0.61974(2) 0.0335(2) Uani d . . . 1.000000 . .
    S S3 0.52309(6) 0.52647(3) 0.59031(2) 0.0331(2) Uani d . . . 1.000000 . .
    S S4 0.58039(5) 0.55658(3) 0.66631(2) 0.0309(2) Uani d . . . 1.000000 . .
    S S5 0.59811(5) 0.41975(3) 0.60279(2) 0.0301(2) Uani d . . . 1.000000 . .
    S S6 0.63856(5) 0.44188(3) 0.67688(2) 0.0313(2) Uani d . . . 1.000000 . .
    N N1 0.77738(17) 0.60450(12) 0.63875(7) 0.0361(7) Uani d . . . 1.000000 .
     .
    N N3 0.69014(18) 0.33358(10) 0.62314(7) 0.0305(6) Uani d . . . 1.000000 .
     .
    N N4 0.31148(18) 0.49368(12) 0.61181(7) 0.0349(7) Uani d . . . 1.000000 .
     .
    N N5 0.35534(19) 0.52872(13) 0.57206(7) 0.0417(8) Uani d . . . 1.000000 .
     .
    N N6 0.70328(17) 0.63082(10) 0.67304(7) 0.0300(6) Uani d . . . 1.000000 .
     .
    N N7 0.70753(17) 0.34490(10) 0.67295(6) 0.0298(6) Uani d . . . 1.000000 .
     .
    C C1 0.7709(2) 0.64307(14) 0.65952(9) 0.0352(8) Uani d . . . 1.000000 . .
    C C2 0.3583(3) 0.55329(17) 0.54274(9) 0.0458(10) Uani d . . . 1.000000 . .
    C C3 0.7285(3) 0.64265(14) 0.72797(9) 0.0421(9) Uani d . . . 1.000000 . .
    C C4 0.66685(19) 0.38809(12) 0.65984(8) 0.0274(7) Uani d . . . 1.000000 .
     .
    C C5 0.7231(2) 0.31168(13) 0.65035(8) 0.0318(8) Uani d . . . 1.000000 . .
    C C6 0.6833(2) 0.65575(13) 0.70018(8) 0.0326(8) Uani d . . . 1.000000 . .
    C C7 0.6539(2) 0.30173(14) 0.71448(9) 0.0397(9) Uani d . . . 1.000000 . .
    C C8 0.2599(2) 0.47780(14) 0.63341(9) 0.0345(8) Uani d . . . 1.000000 . .
    C C9 0.2337(2) 0.51574(14) 0.65191(9) 0.0363(8) Uani d . . . 1.000000 . .
    C C10 0.1870(3) 0.49912(17) 0.67377(10) 0.0484(10) Uani d . . . 1.000000 .
     .
    H H10 0.168717 0.523569 0.687234 0.058000 Uiso calc U . R 1.000000 . .
    C C11 0.1667(3) 0.44785(18) 0.67623(12) 0.0581(12) Uani d . . . 1.000000 .
     .
    H H11 0.134499 0.437510 0.691234 0.070000 Uiso calc U . R 1.000000 . .
    C C12 0.1923(3) 0.41204(17) 0.65738(12) 0.0577(12) Uani d . . . 1.000000 .
     .
    H H12 0.176994 0.377025 0.659213 0.069000 Uiso calc U . R 1.000000 . .
    C C13 0.2402(2) 0.42543(15) 0.63562(11) 0.0475(10) Uani d . . . 1.000000 .
     .
    C C14 0.3961(2) 0.49240(12) 0.61738(8) 0.0301(7) Uani d . . . 1.000000 . .
    C C15 0.4239(2) 0.51571(13) 0.59250(8) 0.0338(8) Uani d . . . 1.000000 . .
    C C16 0.2852(2) 0.51536(16) 0.58359(10) 0.0444(10) Uani d . . . 1.000000 .
     .
    C C17 0.2549(3) 0.57244(15) 0.64909(11) 0.0466(10) Uani d . . . 1.000000 .
     .
    H H17 0.272213 0.577366 0.628576 0.056000 Uiso calc U . R 1.000000 . .
    C C18 0.1820(3) 0.60733(17) 0.65044(15) 0.0738(17) Uani d . . . 1.000000 .
     .
    H H18A 0.197789 0.643198 0.647566 0.111000 Uiso calc U . R 1.000000 . .
    H H18B 0.163779 0.603679 0.670413 0.111000 Uiso calc U . R 1.000000 . .
    H H18C 0.137239 0.597693 0.634216 0.111000 Uiso calc U . R 1.000000 . .
    C C19 0.2680(3) 0.38534(18) 0.61482(14) 0.0712(15) Uani d . . . 1.000000 .
     .
    H H19 0.307049 0.402185 0.602684 0.085000 Uiso calc U . R 1.000000 . .
    C C20 0.3132(4) 0.3410(2) 0.63296(17) 0.094(2) Uani d . . . 1.000000 . .
    H H20A 0.329356 0.315359 0.618748 0.141000 Uiso calc U . R 1.000000 . .
    H H20B 0.276949 0.324889 0.645827 0.141000 Uiso calc U . R 1.000000 . .
    H H20C 0.362148 0.354332 0.645942 0.141000 Uiso calc U . R 1.000000 . .
    C C21 0.7156(2) 0.56875(12) 0.63913(9) 0.0310(8) Uani d . . . 1.000000 . .
    C C22 0.6677(2) 0.58600(12) 0.66037(8) 0.0298(7) Uani d . . . 1.000000 . .
    C C23 0.3511(3) 0.5223(2) 0.51671(11) 0.0606(13) Uani d . . . 1.000000 . .
    C C24 0.3580(4) 0.5471(2) 0.48935(11) 0.0746(16) Uani d . . . 1.000000 . .
    H H24 0.350999 0.527780 0.470881 0.089000 Uiso calc U . R 1.000000 . .
    C C25 0.3745(4) 0.5983(2) 0.48833(12) 0.0848(19) Uani d . . . 1.000000 . .
    H H25 0.380035 0.613916 0.469311 0.102000 Uiso calc U . R 1.000000 . .
    C C26 0.3833(4) 0.6281(2) 0.51451(12) 0.0793(18) Uani d . . . 1.000000 . .
    H H26 0.394919 0.663834 0.513430 0.095000 Uiso calc U . R 1.000000 . .
    C C27 0.3751(3) 0.60556(18) 0.54269(10) 0.0583(13) Uani d . . . 1.000000 .
     .
    C C28 0.3269(3) 0.58794(19) 0.67316(14) 0.0704(15) Uani d . . . 1.000000 .
     .
    H H28A 0.337132 0.624968 0.671566 0.106000 Uiso calc U . R 1.000000 . .
    H H28B 0.375824 0.568700 0.669814 0.106000 Uiso calc U . R 1.000000 . .
    H H28C 0.314087 0.580116 0.693593 0.106000 Uiso calc U . R 1.000000 . .
    C C29 0.1949(5) 0.3655(3) 0.59234(18) 0.126(3) Uani d . . . 1.000000 . .
    H H29A 0.214416 0.342430 0.577457 0.189000 Uiso calc U . R 1.000000 . .
    H H29B 0.165887 0.394716 0.581583 0.189000 Uiso calc U . R 1.000000 . .
    H H29C 0.157580 0.346668 0.603596 0.189000 Uiso calc U . R 1.000000 . .
    C C30 0.6547(2) 0.38029(12) 0.62830(8) 0.0280(7) Uani d . . . 1.000000 . .
    C C31 0.7094(3) 0.66763(15) 0.75409(10) 0.0461(10) Uani d . . . 1.000000 .
     .
    H H31 0.739924 0.659900 0.773581 0.055000 Uiso calc U . R 1.000000 . .
    C C32 0.6471(3) 0.70319(15) 0.75182(10) 0.0468(10) Uani d . . . 1.000000 .
     .
    H H32 0.634395 0.719739 0.769676 0.056000 Uiso calc U . R 1.000000 . .
    C C33 0.6034(3) 0.71471(15) 0.72378(10) 0.0453(10) Uani d . . . 1.000000 .
     .
    H H33 0.560230 0.739176 0.722621 0.054000 Uiso calc U . R 1.000000 . .
    C C34 0.6199(2) 0.69186(13) 0.69685(9) 0.0350(8) Uani d . . . 1.000000 . .
    C C35 0.8385(2) 0.59959(15) 0.61866(9) 0.0391(9) Uani d . . . 1.000000 . .
    C C36 0.8268(3) 0.62727(16) 0.59142(10) 0.0483(10) Uani d . . . 1.000000 .
     .
    C C37 0.8832(3) 0.6189(2) 0.57147(12) 0.0655(14) Uani d . . . 1.000000 . .
    H H37 0.877275 0.636379 0.552387 0.079000 Uiso calc U . R 1.000000 . .
    C C38 0.9478(3) 0.5850(2) 0.57943(14) 0.0741(17) Uani d . . . 1.000000 . .
    H H38 0.986014 0.579962 0.565690 0.089000 Uiso calc U . R 1.000000 . .
    C C39 0.9581(3) 0.55835(19) 0.60677(13) 0.0632(14) Uani d . . . 1.000000 .
     .
    H H39 1.003260 0.535608 0.611679 0.076000 Uiso calc U . R 1.000000 . .
    C C40 0.9022(2) 0.56474(16) 0.62729(11) 0.0487(11) Uani d . . . 1.000000 .
     .
    C C41 0.3350(4) 0.4654(2) 0.51761(14) 0.0751(15) Uani d . . . 1.000000 . .
    H H41 0.322927 0.455700 0.538349 0.113000 Uiso calc U . R 1.000000 A 1
    C C42 0.2575(11) 0.4565(6) 0.4934(4) 0.079(4) Uani d U P . 0.611(19) B 1
    H H42A 0.240157 0.420496 0.494108 0.119000 Uiso calc U P R 0.611(19) B 1
    H H42B 0.270159 0.464442 0.472969 0.119000 Uiso calc U P R 0.611(19) B 1
    H H42C 0.213212 0.479099 0.497893 0.119000 Uiso calc U P R 0.611(19) B 1
    C C42' 0.252(2) 0.4379(12) 0.5017(7) 0.098(9) Uani d U P . 0.389(19) B 2
    H H42D 0.246954 0.404282 0.511342 0.147000 Uiso calc U P R 0.389(19) B 2
    H H42E 0.254277 0.433062 0.479857 0.147000 Uiso calc U P R 0.389(19) B 2
    H H42F 0.205114 0.459488 0.504253 0.147000 Uiso calc U P R 0.389(19) B 2
    C C43 0.3820(4) 0.63936(19) 0.57094(11) 0.0696(16) Uani d . . . 1.000000 .
     .
    H H43 0.395684 0.616113 0.589047 0.083000 Uiso calc U . R 1.000000 . .
    C C44 0.3000(4) 0.6636(3) 0.57331(15) 0.102(2) Uani d . . . 1.000000 . .
    H H44A 0.303421 0.682110 0.592771 0.153000 Uiso calc U . R 1.000000 . .
    H H44B 0.258196 0.636552 0.572378 0.153000 Uiso calc U . R 1.000000 . .
    H H44C 0.285177 0.687687 0.556305 0.153000 Uiso calc U . R 1.000000 . .
    C C45 0.7164(2) 0.33206(13) 0.70503(8) 0.0316(8) Uani d . . . 1.000000 . .
    C C46 0.6638(3) 0.28898(17) 0.74533(10) 0.0504(11) Uani d . . . 1.000000 .
     .
    H H46 0.623545 0.268113 0.752577 0.061000 Uiso calc U . R 1.000000 . .
    C C47 0.7292(3) 0.30541(19) 0.76550(11) 0.0593(13) Uani d . . . 1.000000 .
     .
    H H47 0.733852 0.296363 0.786514 0.071000 Uiso calc U . R 1.000000 . .
    C C48 0.7887(3) 0.33507(17) 0.75550(10) 0.0536(12) Uani d . . . 1.000000 .
     .
    H H48 0.834147 0.346275 0.769793 0.064000 Uiso calc U . R 1.000000 . .
    C C49 0.7838(2) 0.34912(14) 0.72482(9) 0.0382(9) Uani d . . . 1.000000 . .
    C C50 0.6939(2) 0.31266(13) 0.59299(8) 0.0352(8) Uani d . . . 1.000000 . .
    C C51 0.7580(3) 0.32735(16) 0.57850(10) 0.0455(10) Uani d . . . 1.000000 .
     .
    C C52 0.7579(3) 0.30713(19) 0.54896(11) 0.0622(13) Uani d . . . 1.000000 .
     .
    H H52 0.800974 0.316075 0.537958 0.075000 Uiso calc U . R 1.000000 . .
    C C53 0.6972(3) 0.27492(17) 0.53576(10) 0.0589(13) Uani d . . . 1.000000 .
     .
    H H53 0.698532 0.261819 0.515777 0.071000 Uiso calc U . R 1.000000 . .
    C C54 0.6352(3) 0.26152(17) 0.55085(11) 0.0590(13) Uani d . . . 1.000000 .
     .
    H H54 0.593197 0.239308 0.541231 0.071000 Uiso calc U . R 1.000000 . .
    C C55 0.6317(3) 0.27975(18) 0.58035(10) 0.0548(11) Uani d . . . 1.000000 .
     .
    C C56 0.7945(3) 0.60147(18) 0.73094(11) 0.0582(13) Uani d . . . 1.000000 .
     .
    H H56 0.808041 0.594969 0.709984 0.070000 Uiso calc U . R 1.000000 . .
    C C57 0.7601(5) 0.55156(19) 0.74190(16) 0.099(2) Uani d . . . 1.000000 . .
    H H57A 0.803113 0.525200 0.744584 0.149000 Uiso calc U . R 1.000000 . .
    H H57B 0.714346 0.539770 0.726698 0.149000 Uiso calc U . R 1.000000 . .
    H H57C 0.740734 0.557593 0.761473 0.149000 Uiso calc U . R 1.000000 . .
    C C58 0.5729(2) 0.70679(15) 0.66591(10) 0.0442(10) Uani d . . . 1.000000 .
     .
    H H58 0.589814 0.682862 0.650274 0.053000 Uiso calc U . R 1.000000 . .
    C C59 0.4819(3) 0.7000(2) 0.66570(13) 0.0736(16) Uani d . . . 1.000000 . .
    H H59A 0.452945 0.704337 0.644782 0.110000 Uiso calc U . R 1.000000 . .
    H H59B 0.462530 0.725915 0.679062 0.110000 Uiso calc U . R 1.000000 . .
    H H59C 0.471268 0.665474 0.673119 0.110000 Uiso calc U . R 1.000000 . .
    C C60 0.7555(3) 0.66469(18) 0.58356(11) 0.0573(12) Uani d . . . 1.000000 .
     .
    H H60 0.735878 0.673513 0.603224 0.069000 Uiso calc U . R 1.000000 . .
    C C61 0.6848(4) 0.6403(2) 0.56325(18) 0.107(3) Uani d . . . 1.000000 . .
    H H61A 0.637184 0.663268 0.561490 0.161000 Uiso calc U . R 1.000000 . .
    H H61B 0.671341 0.607353 0.572076 0.161000 Uiso calc U . R 1.000000 . .
    H H61C 0.699698 0.634429 0.542905 0.161000 Uiso calc U . R 1.000000 . .
    C C62 0.9134(3) 0.53647(18) 0.65712(12) 0.0553(12) Uani d . . . 1.000000 .
     .
    H H62 0.859480 0.537312 0.664797 0.066000 Uiso calc U . R 1.000000 . .
    C C63 0.9359(4) 0.4803(2) 0.65421(16) 0.0823(18) Uani d . . . 1.000000 . .
    H H63A 0.943413 0.464075 0.674480 0.123000 Uiso calc U . R 1.000000 . .
    H H63B 0.986922 0.477787 0.645544 0.123000 Uiso calc U . R 1.000000 . .
    H H63C 0.891894 0.462582 0.640732 0.123000 Uiso calc U . R 1.000000 . .
    C C64 0.4091(4) 0.4349(2) 0.51060(15) 0.0861(18) Uani d . . . 1.000000 . .
    H H64A 0.400901 0.398212 0.514364 0.129000 Uiso calc U . R 1.000000 . .
    H H64B 0.458563 0.446986 0.523827 0.129000 Uiso calc U . R 1.000000 . .
    H H64C 0.415332 0.440014 0.489111 0.129000 Uiso calc U . R 1.000000 . .
    C C65 0.4497(6) 0.6783(3) 0.57274(18) 0.127(3) Uani d . . . 1.000000 . .
    H H65A 0.452097 0.698279 0.591671 0.191000 Uiso calc U . R 1.000000 . .
    H H65B 0.439231 0.701552 0.555094 0.191000 Uiso calc U . R 1.000000 . .
    H H65C 0.502037 0.660550 0.572619 0.191000 Uiso calc U . R 1.000000 . .
    C C66 0.5802(3) 0.28390(16) 0.69276(10) 0.0473(10) Uani d . . . 1.000000 .
     .
    H H66 0.589956 0.292923 0.671625 0.057000 Uiso calc U . R 1.000000 . .
    C C67 0.5030(3) 0.3116(2) 0.69808(12) 0.0663(14) Uani d . . . 1.000000 . .
    H H67A 0.456954 0.300082 0.682906 0.099000 Uiso calc U . R 1.000000 . .
    H H67B 0.510468 0.348815 0.696081 0.099000 Uiso calc U . R 1.000000 . .
    H H67C 0.491567 0.303732 0.718697 0.099000 Uiso calc U . R 1.000000 . .
    C C68 0.8509(2) 0.38087(16) 0.71342(10) 0.0469(10) Uani d . . . 1.000000 .
     .
    H H68 0.826612 0.397549 0.693713 0.056000 Uiso calc U . R 1.000000 . .
    C C69 0.9211(3) 0.34698(19) 0.70713(12) 0.0638(13) Uani d . . . 1.000000 .
     .
    H H69A 0.963121 0.368309 0.699809 0.096000 Uiso calc U . R 1.000000 . .
    H H69B 0.900785 0.321387 0.691489 0.096000 Uiso calc U . R 1.000000 . .
    H H69C 0.944961 0.329323 0.726008 0.096000 Uiso calc U . R 1.000000 . .
    C C70 0.8250(3) 0.3641(2) 0.59281(12) 0.0650(14) Uani d . . . 1.000000 . .
    H H70 0.811826 0.374496 0.613294 0.078000 Uiso calc U . R 1.000000 . .
    C C71 0.8276(4) 0.4133(2) 0.57375(15) 0.0863(18) Uani d . . . 1.000000 . .
    H H71A 0.871589 0.435740 0.583576 0.129000 Uiso calc U . R 1.000000 . .
    H H71B 0.774996 0.431306 0.572343 0.129000 Uiso calc U . R 1.000000 . .
    H H71C 0.837788 0.404154 0.553155 0.129000 Uiso calc U . R 1.000000 . .
    C C72 0.5508(10) 0.2746(5) 0.5935(3) 0.076(4) Uani d . P . 0.611(19) B 1
    H H72 0.557555 0.293323 0.613480 0.091000 Uiso calc U P R 0.611(19) B 1
    C C73 0.5424(12) 0.2153(7) 0.6003(4) 0.092(5) Uani d . P . 0.611(19) B 1
    H H73A 0.507844 0.210792 0.616288 0.137000 Uiso calc U P R 0.611(19) B 1
    H H73B 0.596851 0.200796 0.607371 0.137000 Uiso calc U P R 0.611(19) B 1
    H H73C 0.517447 0.197596 0.581652 0.137000 Uiso calc U P R 0.611(19) B 1
    C C81 0.4764(7) 0.2959(5) 0.5738(4) 0.097(5) Uani d U P . 0.611(19) B 1
    H H81A 0.427729 0.288436 0.583263 0.145000 Uiso calc U P R 0.611(19) B 1
    H H81B 0.470443 0.279887 0.553513 0.145000 Uiso calc U P R 0.611(19) B 1
    H H81C 0.482300 0.333253 0.571806 0.145000 Uiso calc U P R 0.611(19) B 1
    C C72' 0.5736(8) 0.2522(6) 0.6013(3) 0.035(3) Uani d U P . 0.389(19) B 2
    H H72' 0.600686 0.254325 0.623057 0.041000 Uiso calc U P R 0.389(19) B 2
    C C73' 0.558(2) 0.1959(9) 0.5931(7) 0.075(7) Uani d U P . 0.389(19) B 2
    H H73D 0.527493 0.179987 0.607922 0.112000 Uiso calc U P R 0.389(19) B 2
    H H73E 0.610969 0.178151 0.593739 0.112000 Uiso calc U P R 0.389(19) B 2
    H H73F 0.526873 0.193236 0.572529 0.112000 Uiso calc U P R 0.389(19) B 2
    C C81' 0.4938(10) 0.2855(6) 0.5977(6) 0.072(6) Uani d U P . 0.389(19) B 2
    H H81D 0.461033 0.275677 0.613456 0.108000 Uiso calc U P R 0.389(19) B 2
    H H81E 0.461898 0.279652 0.577379 0.108000 Uiso calc U P R 0.389(19) B 2
    H H81F 0.508434 0.322056 0.599948 0.108000 Uiso calc U P R 0.389(19) B 2
    C C74 0.8731(3) 0.6182(3) 0.75109(13) 0.088(2) Uani d . . . 1.000000 . .
    H H74A 0.915770 0.592210 0.750112 0.132000 Uiso calc U . R 1.000000 . .
    H H74B 0.863183 0.621686 0.772285 0.132000 Uiso calc U . R 1.000000 . .
    H H74C 0.891110 0.651333 0.743861 0.132000 Uiso calc U . R 1.000000 . .
    C C75 0.5931(4) 0.7616(2) 0.65704(13) 0.0838(18) Uani d . . . 1.000000 . .
    H H75A 0.565958 0.768819 0.636165 0.126000 Uiso calc U . R 1.000000 . .
    H H75B 0.652507 0.765186 0.658021 0.126000 Uiso calc U . R 1.000000 . .
    H H75C 0.573739 0.786058 0.671253 0.126000 Uiso calc U . R 1.000000 . .
    C C76 0.7793(5) 0.7144(2) 0.5700(2) 0.145(4) Uani d . . . 1.000000 . .
    H H76A 0.731380 0.737092 0.566199 0.218000 Uiso calc U . R 1.000000 . .
    H H76B 0.799357 0.707367 0.550693 0.218000 Uiso calc U . R 1.000000 . .
    H H76C 0.822523 0.731111 0.584322 0.218000 Uiso calc U . R 1.000000 . .
    C C77 0.9761(3) 0.5639(2) 0.68128(13) 0.0714(15) Uani d . . . 1.000000 . .
    H H77A 0.977605 0.546765 0.701122 0.107000 Uiso calc U . R 1.000000 . .
    H H77B 0.959958 0.599979 0.683007 0.107000 Uiso calc U . R 1.000000 . .
    H H77C 1.030466 0.562296 0.675054 0.107000 Uiso calc U . R 1.000000 . .
    C C78 0.5693(3) 0.22537(19) 0.69370(16) 0.0814(18) Uani d . . . 1.000000 .
     .
    H H78A 0.525303 0.214865 0.677397 0.122000 Uiso calc U . R 1.000000 . .
    H H78B 0.555042 0.215340 0.713600 0.122000 Uiso calc U . R 1.000000 . .
    H H78C 0.620497 0.208436 0.690701 0.122000 Uiso calc U . R 1.000000 . .
    C C79 0.8828(3) 0.42394(18) 0.73624(13) 0.0707(15) Uani d . . . 1.000000 .
     .
    H H79A 0.916234 0.448109 0.726424 0.106000 Uiso calc U . R 1.000000 . .
    H H79B 0.916125 0.408740 0.754285 0.106000 Uiso calc U . R 1.000000 . .
    H H79C 0.836227 0.442330 0.742495 0.106000 Uiso calc U . R 1.000000 . .
    C C80 0.9083(4) 0.3365(3) 0.59814(17) 0.098(2) Uani d . . . 1.000000 . .
    H H80A 0.951032 0.360911 0.606776 0.147000 Uiso calc U . R 1.000000 . .
    H H80B 0.920850 0.323283 0.578612 0.147000 Uiso calc U . R 1.000000 . .
    H H80C 0.906297 0.307834 0.612412 0.147000 Uiso calc U . R 1.000000 . .

loop_
    _atom_site_aniso_label
    _atom_site_aniso_U_11
    _atom_site_aniso_U_22
    _atom_site_aniso_U_33
    _atom_site_aniso_U_12
    _atom_site_aniso_U_13
    _atom_site_aniso_U_23
    Se1 0.0301(2) 0.1154(5) 0.0600(3) 0.0204(3) -0.0064(2) 0.0067(3)
    Se2 0.0386(2) 0.0448(2) 0.0696(3) -0.01862(18) 0.0176(2) -0.0231(2)
    Se3 0.0486(3) 0.0273(2) 0.0503(3) 0.01522(17) 0.00277(19) -0.00191(16)
    Fe1 0.0216(3) 0.0205(2) 0.0396(3) 0.00181(18) 0.0035(2) -0.0001(2)
    S1 0.0229(4) 0.0265(4) 0.0401(5) 0.0001(3) 0.0023(4) 0.0055(4)
    S2 0.0245(4) 0.0303(4) 0.0471(5) -0.0023(3) 0.0100(4) -0.0112(4)
    S3 0.0285(5) 0.0285(4) 0.0430(5) 0.0037(4) 0.0081(4) 0.0077(4)
    S4 0.0254(4) 0.0230(4) 0.0463(5) 0.0009(3) 0.0118(4) -0.0020(4)
    S5 0.0308(5) 0.0234(4) 0.0344(5) 0.0030(3) -0.0002(4) -0.0003(3)
    S6 0.0288(4) 0.0265(4) 0.0372(5) 0.0079(3) 0.0007(4) -0.0039(4)
    N1 0.0223(15) 0.0380(17) 0.0503(19) -0.0088(13) 0.0127(14) -0.0112(14)
    N3 0.0311(16) 0.0214(13) 0.0374(17) 0.0049(12) 0.0008(13) -0.0044(12)
    N4 0.0219(15) 0.0413(17) 0.0407(18) 0.0046(13) 0.0023(13) 0.0024(14)
    N5 0.0301(17) 0.054(2) 0.0390(18) 0.0121(15) 0.0000(14) 0.0066(15)
    N6 0.0222(14) 0.0260(14) 0.0421(17) -0.0023(12) 0.0056(12) -0.0068(12)
    N7 0.0288(16) 0.0253(14) 0.0344(16) 0.0067(12) 0.0018(12) 0.0005(12)
    C1 0.0270(18) 0.0327(19) 0.046(2) -0.0038(15) 0.0063(16) -0.0099(16)
    C2 0.040(2) 0.059(3) 0.038(2) 0.022(2) 0.0073(18) 0.0099(19)
    C3 0.051(2) 0.0290(18) 0.045(2) 0.0045(17) 0.0057(19) -0.0067(17)
    C4 0.0189(16) 0.0252(16) 0.0366(19) 0.0016(13) -0.0007(14) -0.0002(14)
    C5 0.0299(19) 0.0262(17) 0.038(2) 0.0008(14) 0.0024(15) -0.0011(15)
    C6 0.0288(19) 0.0304(18) 0.039(2) -0.0015(15) 0.0074(16) -0.0101(15)
    C7 0.037(2) 0.0337(19) 0.050(2) 0.0057(16) 0.0127(18) 0.0063(17)
    C8 0.0181(17) 0.0368(19) 0.047(2) -0.0020(14) 0.0008(15) -0.0014(16)
    C9 0.0259(18) 0.0329(19) 0.051(2) 0.0010(15) 0.0073(16) 0.0023(16)
    C10 0.040(2) 0.048(2) 0.060(3) 0.0070(19) 0.017(2) 0.004(2)
    C11 0.041(2) 0.062(3) 0.077(3) 0.003(2) 0.028(2) 0.022(3)
    C12 0.041(2) 0.044(2) 0.089(4) -0.004(2) 0.015(2) 0.015(2)
    C13 0.032(2) 0.038(2) 0.072(3) 0.0002(17) 0.005(2) -0.001(2)
    C14 0.0236(17) 0.0262(16) 0.040(2) 0.0059(14) 0.0029(15) 0.0026(15)
    C15 0.0278(19) 0.0326(18) 0.040(2) 0.0102(15) 0.0030(16) 0.0031(15)
    C16 0.027(2) 0.055(2) 0.050(2) 0.0134(18) 0.0039(17) 0.0017(19)
    C17 0.041(2) 0.036(2) 0.067(3) -0.0037(18) 0.020(2) -0.0045(19)
    C18 0.040(3) 0.034(2) 0.146(5) 0.003(2) 0.009(3) 0.003(3)
    C19 0.065(3) 0.045(3) 0.106(4) -0.002(2) 0.023(3) -0.020(3)
    C20 0.081(4) 0.048(3) 0.153(6) 0.029(3) 0.016(4) -0.011(3)
    C21 0.0227(17) 0.0243(16) 0.047(2) -0.0043(14) 0.0068(15) -0.0052(15)
    C22 0.0266(18) 0.0219(16) 0.041(2) -0.0018(14) 0.0061(15) -0.0013(14)
    C23 0.054(3) 0.078(3) 0.047(3) 0.016(3) -0.002(2) -0.005(2)
    C24 0.088(4) 0.099(4) 0.037(3) 0.031(3) 0.011(3) 0.000(3)
    C25 0.119(5) 0.087(4) 0.050(3) 0.048(4) 0.018(3) 0.023(3)
    C26 0.123(5) 0.063(3) 0.055(3) 0.047(3) 0.022(3) 0.026(3)
    C27 0.071(3) 0.056(3) 0.049(3) 0.035(2) 0.012(2) 0.018(2)
    C28 0.046(3) 0.049(3) 0.116(5) -0.014(2) 0.014(3) -0.019(3)
    C29 0.132(7) 0.082(5) 0.146(7) 0.022(5) -0.035(5) -0.055(5)
    C30 0.0214(16) 0.0226(16) 0.040(2) 0.0034(13) 0.0047(14) -0.0013(14)
    C31 0.060(3) 0.038(2) 0.042(2) 0.002(2) 0.009(2) -0.0044(18)
    C32 0.060(3) 0.040(2) 0.044(2) 0.001(2) 0.021(2) -0.0118(18)
    C33 0.042(2) 0.034(2) 0.064(3) 0.0031(17) 0.020(2) -0.0106(19)
    C34 0.0292(19) 0.0261(17) 0.051(2) -0.0066(15) 0.0102(17) -0.0058(16)
    C35 0.0279(19) 0.040(2) 0.053(2) -0.0128(16) 0.0183(17) -0.0189(18)
    C36 0.048(3) 0.044(2) 0.057(3) -0.0146(19) 0.019(2) -0.015(2)
    C37 0.075(4) 0.064(3) 0.064(3) -0.026(3) 0.030(3) -0.007(2)
    C38 0.058(3) 0.078(4) 0.097(4) -0.017(3) 0.049(3) -0.029(3)
    C39 0.044(3) 0.058(3) 0.094(4) -0.004(2) 0.034(3) -0.019(3)
    C40 0.029(2) 0.048(2) 0.071(3) -0.0082(18) 0.016(2) -0.022(2)
    C41 0.071(4) 0.075(4) 0.077(4) -0.002(3) 0.004(3) -0.017(3)
    C42 0.063(7) 0.078(9) 0.095(10) -0.018(7) 0.009(7) -0.019(7)
    C42' 0.096(14) 0.106(17) 0.090(15) -0.013(14) 0.008(11) -0.010(12)
    C43 0.105(4) 0.053(3) 0.053(3) 0.038(3) 0.018(3) 0.012(2)
    C44 0.127(6) 0.086(4) 0.098(5) 0.061(4) 0.033(4) -0.005(4)
    C45 0.0293(19) 0.0277(17) 0.037(2) 0.0092(15) 0.0023(15) 0.0033(15)
    C46 0.051(3) 0.051(2) 0.053(3) 0.012(2) 0.019(2) 0.013(2)
    C47 0.076(4) 0.061(3) 0.042(3) 0.026(3) 0.012(2) 0.010(2)
    C48 0.056(3) 0.053(3) 0.046(3) 0.014(2) -0.011(2) 0.000(2)
    C49 0.038(2) 0.0329(19) 0.041(2) 0.0132(16) -0.0037(17) -0.0019(16)
    C50 0.039(2) 0.0300(18) 0.036(2) 0.0123(16) 0.0032(16) -0.0013(15)
    C51 0.046(2) 0.044(2) 0.048(2) 0.0125(19) 0.0120(19) 0.0042(19)
    C52 0.070(3) 0.064(3) 0.057(3) 0.018(3) 0.026(3) 0.004(2)
    C53 0.084(4) 0.046(3) 0.043(3) 0.030(3) 0.000(3) -0.007(2)
    C54 0.071(3) 0.048(3) 0.056(3) 0.009(2) 0.001(3) -0.016(2)
    C55 0.061(3) 0.056(3) 0.047(3) -0.004(2) 0.005(2) -0.017(2)
    C56 0.061(3) 0.061(3) 0.048(3) 0.025(2) -0.005(2) -0.010(2)
    C57 0.147(7) 0.037(3) 0.109(5) 0.031(3) 0.003(4) 0.004(3)
    C58 0.034(2) 0.039(2) 0.059(3) 0.0047(17) 0.0072(19) -0.0029(19)
    C59 0.035(3) 0.094(4) 0.089(4) 0.007(3) 0.002(3) 0.000(3)
    C60 0.067(3) 0.051(3) 0.053(3) -0.005(2) 0.009(2) -0.005(2)
    C61 0.071(4) 0.069(4) 0.167(7) -0.011(3) -0.030(4) 0.018(4)
    C62 0.032(2) 0.060(3) 0.074(3) 0.000(2) 0.007(2) -0.008(2)
    C63 0.070(4) 0.064(3) 0.107(5) 0.004(3) -0.004(3) -0.004(3)
    C64 0.082(4) 0.068(4) 0.103(5) 0.002(3) -0.002(4) -0.014(3)
    C65 0.178(9) 0.097(5) 0.115(6) -0.032(6) 0.050(6) -0.031(5)
    C66 0.037(2) 0.048(2) 0.057(3) -0.0026(19) 0.0113(19) 0.005(2)
    C67 0.041(3) 0.069(3) 0.087(4) 0.013(2) 0.006(3) 0.003(3)
    C68 0.033(2) 0.044(2) 0.058(3) -0.0035(18) -0.0091(19) -0.003(2)
    C69 0.052(3) 0.059(3) 0.081(4) -0.003(2) 0.013(3) -0.017(3)
    C70 0.049(3) 0.086(4) 0.063(3) -0.007(3) 0.021(2) -0.011(3)
    C71 0.091(5) 0.073(4) 0.101(5) -0.016(3) 0.035(4) -0.004(3)
    C72 0.116(13) 0.048(7) 0.060(7) -0.030(8) -0.001(7) -0.012(5)
    C73 0.074(10) 0.112(16) 0.088(11) -0.028(11) 0.007(7) 0.012(10)
    C81 0.066(7) 0.098(8) 0.124(12) -0.002(6) 0.003(7) -0.016(8)
    C72' 0.036(6) 0.031(6) 0.036(6) -0.010(5) 0.001(4) -0.003(5)
    C73' 0.082(13) 0.057(11) 0.084(13) -0.018(9) 0.015(10) -0.008(9)
    C81' 0.052(9) 0.062(8) 0.107(14) 0.019(7) 0.028(9) 0.007(8)
    C74 0.064(4) 0.108(5) 0.082(4) 0.035(3) -0.021(3) -0.021(3)
    C75 0.088(4) 0.070(3) 0.086(4) -0.012(3) -0.011(3) 0.032(3)
    C76 0.111(6) 0.057(4) 0.257(11) -0.026(4) -0.004(7) 0.045(5)
    C77 0.047(3) 0.079(4) 0.086(4) -0.002(3) 0.003(3) -0.017(3)
    C78 0.053(3) 0.054(3) 0.136(5) -0.006(3) 0.010(3) -0.004(3)
    C79 0.056(3) 0.044(3) 0.109(4) 0.000(2) 0.002(3) -0.020(3)
    C80 0.055(4) 0.109(5) 0.131(6) -0.002(3) 0.014(4) 0.013(4)

_geom_special_details                   
;

All esds (except the esd in the dihedral angle between two l.s. planes)
are estimated using the full covariance matrix.  The cell esds are taken
into account individually in the estimation of esds in distances, angles
and torsion angles; correlations between esds in cell parameters are only
used when they are defined by crystal symmetry.  An approximate (isotropic)
treatment of cell esds is used for estimating esds involving l.s. planes.
;

loop_
    _geom_bond_atom_site_label_1
    _geom_bond_atom_site_label_2
    _geom_bond_site_symmetry_2
    _geom_bond_distance
    _geom_bond_publ_flag
    Se1 C16 . 1.799(4) ?
    Se2 C1 . 1.807(4) ?
    Se3 C5 . 1.809(3) ?
    Fe1 S1 . 2.2687(10) ?
    Fe1 S2 . 2.2736(10) ?
    Fe1 S5 . 2.2794(10) ?
    Fe1 S3 . 2.2808(10) ?
    Fe1 S6 . 2.2895(10) ?
    Fe1 S4 . 2.2903(10) ?
    S1 C14 . 1.686(3) ?
    S2 C21 . 1.683(3) ?
    S3 C15 . 1.679(4) ?
    S4 C22 . 1.687(3) ?
    S5 C30 . 1.694(3) ?
    S6 C4 . 1.686(3) ?
    N1 C1 . 1.373(5) ?
    N1 C21 . 1.381(4) ?
    N1 C35 . 1.449(4) ?
    N3 C5 . 1.365(4) ?
    N3 C30 . 1.380(4) ?
    N3 C50 . 1.449(4) ?
    N4 C16 . 1.377(5) ?
    N4 C14 . 1.382(4) ?
    N4 C8 . 1.434(5) ?
    N5 C15 . 1.378(5) ?
    N5 C16 . 1.379(5) ?
    N5 C2 . 1.452(5) ?
    N6 C22 . 1.382(4) ?
    N6 C1 . 1.383(4) ?
    N6 C6 . 1.445(4) ?
    N7 C5 . 1.373(4) ?
    N7 C4 . 1.387(4) ?
    N7 C45 . 1.442(4) ?
    C2 C27 . 1.384(6) ?
    C2 C23 . 1.394(6) ?
    C3 C6 . 1.379(5) ?
    C3 C31 . 1.402(5) ?
    C3 C56 . 1.517(6) ?
    C4 C30 . 1.392(5) ?
    C6 C34 . 1.396(5) ?
    C7 C46 . 1.388(6) ?
    C7 C45 . 1.411(5) ?
    C7 C66 . 1.502(6) ?
    C8 C9 . 1.390(5) ?
    C8 C13 . 1.404(5) ?
    C9 C10 . 1.395(6) ?
    C9 C17 . 1.522(5) ?
    C10 C11 . 1.380(6) ?
    C11 C12 . 1.359(7) ?
    C12 C13 . 1.380(6) ?
    C13 C19 . 1.506(6) ?
    C14 C15 . 1.393(5) ?
    C17 C18 . 1.515(6) ?
    C17 C28 . 1.523(6) ?
    C19 C20 . 1.529(7) ?
    C19 C29 . 1.530(8) ?
    C21 C22 . 1.391(5) ?
    C23 C24 . 1.390(7) ?
    C23 C41 . 1.500(7) ?
    C24 C25 . 1.359(8) ?
    C25 C26 . 1.380(8) ?
    C26 C27 . 1.401(6) ?
    C27 C43 . 1.516(7) ?
    C31 C32 . 1.375(6) ?
    C32 C33 . 1.368(6) ?
    C33 C34 . 1.394(5) ?
    C34 C58 . 1.516(6) ?
    C35 C36 . 1.390(6) ?
    C35 C40 . 1.395(6) ?
    C36 C37 . 1.395(6) ?
    C36 C60 . 1.524(7) ?
    C37 C38 . 1.385(8) ?
    C38 C39 . 1.380(8) ?
    C39 C40 . 1.400(6) ?
    C40 C62 . 1.495(7) ?
    C41 C64 . 1.528(8) ?
    C41 C42 . 1.555(19) ?
    C41 C42' . 1.61(3) ?
    C43 C65 . 1.500(9) ?
    C43 C44 . 1.511(7) ?
    C45 C49 . 1.379(5) ?
    C46 C47 . 1.360(7) ?
    C47 C48 . 1.372(7) ?
    C48 C49 . 1.394(6) ?
    C49 C68 . 1.527(6) ?
    C50 C51 . 1.373(6) ?
    C50 C55 . 1.386(6) ?
    C51 C52 . 1.407(6) ?
    C51 C70 . 1.522(7) ?
    C52 C53 . 1.366(7) ?
    C53 C54 . 1.350(7) ?
    C54 C55 . 1.397(6) ?
    C55 C72 . 1.542(15) ?
    C55 C72' . 1.599(15) ?
    C56 C74 . 1.520(7) ?
    C56 C57 . 1.523(8) ?
    C58 C59 . 1.512(6) ?
    C58 C75 . 1.526(6) ?
    C60 C76 . 1.498(8) ?
    C60 C61 . 1.499(7) ?
    C62 C63 . 1.515(7) ?
    C62 C77 . 1.542(6) ?
    C66 C67 . 1.513(6) ?
    C66 C78 . 1.531(6) ?
    C68 C69 . 1.515(6) ?
    C68 C79 . 1.543(6) ?
    C70 C71 . 1.533(8) ?
    C70 C80 . 1.537(7) ?
    C72 C81 . 1.497(17) ?
    C72 C73 . 1.578(19) ?
    C72' C73' . 1.52(2) ?
    C72' C81' . 1.563(18) ?

loop_
    _geom_angle_atom_site_label_1
    _geom_angle_atom_site_label_2
    _geom_angle_atom_site_label_3
    _geom_angle_site_symmetry_1
    _geom_angle_site_symmetry_3
    _geom_angle
    _geom_angle_publ_flag
    S1 Fe1 S2 . . 176.11(4) ?
    S1 Fe1 S5 . . 99.38(4) ?
    S2 Fe1 S5 . . 82.09(3) ?
    S1 Fe1 S3 . . 92.12(4) ?
    S2 Fe1 S3 . . 84.45(4) ?
    S5 Fe1 S3 . . 83.93(4) ?
    S1 Fe1 S6 . . 86.58(4) ?
    S2 Fe1 S6 . . 96.97(4) ?
    S5 Fe1 S6 . . 92.15(3) ?
    S3 Fe1 S6 . . 175.62(4) ?
    S1 Fe1 S4 . . 86.35(3) ?
    S2 Fe1 S4 . . 92.28(3) ?
    S5 Fe1 S4 . . 174.05(4) ?
    S3 Fe1 S4 . . 97.52(4) ?
    S6 Fe1 S4 . . 86.58(4) ?
    C14 S1 Fe1 . . 99.98(13) ?
    C21 S2 Fe1 . . 99.24(12) ?
    C15 S3 Fe1 . . 99.77(13) ?
    C22 S4 Fe1 . . 99.66(12) ?
    C30 S5 Fe1 . . 99.20(12) ?
    C4 S6 Fe1 . . 99.46(12) ?
    C1 N1 C21 . . 110.4(3) ?
    C1 N1 C35 . . 127.3(3) ?
    C21 N1 C35 . . 122.3(3) ?
    C5 N3 C30 . . 110.0(3) ?
    C5 N3 C50 . . 125.9(3) ?
    C30 N3 C50 . . 124.1(3) ?
    C16 N4 C14 . . 109.9(3) ?
    C16 N4 C8 . . 125.7(3) ?
    C14 N4 C8 . . 124.2(3) ?
    C15 N5 C16 . . 110.4(3) ?
    C15 N5 C2 . . 123.8(3) ?
    C16 N5 C2 . . 125.9(3) ?
    C22 N6 C1 . . 109.9(3) ?
    C22 N6 C6 . . 125.2(3) ?
    C1 N6 C6 . . 124.0(3) ?
    C5 N7 C4 . . 109.6(3) ?
    C5 N7 C45 . . 124.6(3) ?
    C4 N7 C45 . . 124.5(3) ?
    N1 C1 N6 . . 105.8(3) ?
    N1 C1 Se2 . . 127.4(3) ?
    N6 C1 Se2 . . 126.8(3) ?
    C27 C2 C23 . . 123.8(4) ?
    C27 C2 N5 . . 117.8(4) ?
    C23 C2 N5 . . 118.2(4) ?
    C6 C3 C31 . . 117.4(4) ?
    C6 C3 C56 . . 122.3(4) ?
    C31 C3 C56 . . 120.3(4) ?
    N7 C4 C30 . . 106.7(3) ?
    N7 C4 S6 . . 129.2(3) ?
    C30 C4 S6 . . 124.1(3) ?
    N3 C5 N7 . . 106.6(3) ?
    N3 C5 Se3 . . 126.4(3) ?
    N7 C5 Se3 . . 127.0(3) ?
    C3 C6 C34 . . 123.7(3) ?
    C3 C6 N6 . . 117.9(3) ?
    C34 C6 N6 . . 118.4(3) ?
    C46 C7 C45 . . 116.3(4) ?
    C46 C7 C66 . . 121.0(4) ?
    C45 C7 C66 . . 122.7(4) ?
    C9 C8 C13 . . 123.2(4) ?
    C9 C8 N4 . . 117.2(3) ?
    C13 C8 N4 . . 119.5(3) ?
    C8 C9 C10 . . 116.3(3) ?
    C8 C9 C17 . . 122.7(3) ?
    C10 C9 C17 . . 120.9(4) ?
    C11 C10 C9 . . 121.3(4) ?
    C12 C11 C10 . . 120.6(4) ?
    C11 C12 C13 . . 121.4(4) ?
    C12 C13 C8 . . 117.1(4) ?
    C12 C13 C19 . . 120.8(4) ?
    C8 C13 C19 . . 122.0(4) ?
    N4 C14 C15 . . 107.2(3) ?
    N4 C14 S1 . . 128.9(3) ?
    C15 C14 S1 . . 123.8(3) ?
    N5 C15 C14 . . 106.7(3) ?
    N5 C15 S3 . . 129.2(3) ?
    C14 C15 S3 . . 124.1(3) ?
    N4 C16 N5 . . 105.8(3) ?
    N4 C16 Se1 . . 126.5(3) ?
    N5 C16 Se1 . . 127.8(3) ?
    C18 C17 C9 . . 112.4(3) ?
    C18 C17 C28 . . 110.8(4) ?
    C9 C17 C28 . . 111.3(4) ?
    C13 C19 C20 . . 111.7(5) ?
    C13 C19 C29 . . 110.1(5) ?
    C20 C19 C29 . . 111.1(5) ?
    N1 C21 C22 . . 106.9(3) ?
    N1 C21 S2 . . 127.9(3) ?
    C22 C21 S2 . . 125.2(3) ?
    N6 C22 C21 . . 107.1(3) ?
    N6 C22 S4 . . 129.7(3) ?
    C21 C22 S4 . . 123.2(3) ?
    C24 C23 C2 . . 116.3(5) ?
    C24 C23 C41 . . 121.2(5) ?
    C2 C23 C41 . . 122.6(5) ?
    C25 C24 C23 . . 121.7(5) ?
    C24 C25 C26 . . 121.0(5) ?
    C25 C26 C27 . . 120.0(5) ?
    C2 C27 C26 . . 117.2(5) ?
    C2 C27 C43 . . 123.7(4) ?
    C26 C27 C43 . . 119.1(5) ?
    N3 C30 C4 . . 107.1(3) ?
    N3 C30 S5 . . 128.7(3) ?
    C4 C30 S5 . . 124.0(2) ?
    C32 C31 C3 . . 120.7(4) ?
    C33 C32 C31 . . 119.9(4) ?
    C32 C33 C34 . . 122.4(4) ?
    C33 C34 C6 . . 115.9(4) ?
    C33 C34 C58 . . 121.5(4) ?
    C6 C34 C58 . . 122.6(3) ?
    C36 C35 C40 . . 124.8(4) ?
    C36 C35 N1 . . 117.9(4) ?
    C40 C35 N1 . . 117.1(4) ?
    C35 C36 C37 . . 116.7(4) ?
    C35 C36 C60 . . 121.8(4) ?
    C37 C36 C60 . . 121.5(5) ?
    C38 C37 C36 . . 120.1(5) ?
    C39 C38 C37 . . 121.8(5) ?
    C38 C39 C40 . . 120.2(5) ?
    C35 C40 C39 . . 116.4(5) ?
    C35 C40 C62 . . 123.0(4) ?
    C39 C40 C62 . . 120.6(4) ?
    C23 C41 C64 . . 110.7(5) ?
    C23 C41 C42 . . 104.9(7) ?
    C64 C41 C42 . . 112.6(8) ?
    C23 C41 C42' . . 124.6(12) ?
    C64 C41 C42' . . 109.5(13) ?
    C65 C43 C44 . . 112.7(5) ?
    C65 C43 C27 . . 113.2(5) ?
    C44 C43 C27 . . 110.0(5) ?
    C49 C45 C7 . . 123.2(4) ?
    C49 C45 N7 . . 120.0(3) ?
    C7 C45 N7 . . 116.9(3) ?
    C47 C46 C7 . . 122.1(4) ?
    C46 C47 C48 . . 120.0(4) ?
    C47 C48 C49 . . 121.5(4) ?
    C45 C49 C48 . . 117.0(4) ?
    C45 C49 C68 . . 121.3(3) ?
    C48 C49 C68 . . 121.7(4) ?
    C51 C50 C55 . . 124.1(4) ?
    C51 C50 N3 . . 118.1(4) ?
    C55 C50 N3 . . 117.9(4) ?
    C50 C51 C52 . . 116.0(4) ?
    C50 C51 C70 . . 122.9(4) ?
    C52 C51 C70 . . 121.1(4) ?
    C53 C52 C51 . . 121.4(5) ?
    C54 C53 C52 . . 120.6(4) ?
    C53 C54 C55 . . 121.1(5) ?
    C50 C55 C54 . . 116.8(5) ?
    C50 C55 C72 . . 122.2(5) ?
    C54 C55 C72 . . 118.9(6) ?
    C50 C55 C72' . . 121.1(6) ?
    C54 C55 C72' . . 120.2(6) ?
    C3 C56 C74 . . 112.8(4) ?
    C3 C56 C57 . . 109.2(4) ?
    C74 C56 C57 . . 112.5(5) ?
    C59 C58 C34 . . 110.3(4) ?
    C59 C58 C75 . . 111.3(4) ?
    C34 C58 C75 . . 111.6(4) ?
    C76 C60 C61 . . 110.5(5) ?
    C76 C60 C36 . . 113.5(5) ?
    C61 C60 C36 . . 111.8(4) ?
    C40 C62 C63 . . 113.3(4) ?
    C40 C62 C77 . . 111.3(4) ?
    C63 C62 C77 . . 110.8(4) ?
    C7 C66 C67 . . 112.0(4) ?
    C7 C66 C78 . . 112.1(4) ?
    C67 C66 C78 . . 111.2(4) ?
    C69 C68 C49 . . 111.3(3) ?
    C69 C68 C79 . . 110.3(4) ?
    C49 C68 C79 . . 111.6(4) ?
    C51 C70 C71 . . 111.9(4) ?
    C51 C70 C80 . . 110.4(5) ?
    C71 C70 C80 . . 111.8(5) ?
    C81 C72 C55 . . 115.5(9) ?
    C81 C72 C73 . . 112.5(11) ?
    C55 C72 C73 . . 105.3(11) ?
    C73' C72' C81' . . 113.7(16) ?
    C73' C72' C55 . . 112.7(14) ?
    C81' C72' C55 . . 105.5(11) ?

_shelx_res_file                         
;

TITL mo_Fe_30a_0ma_a.res in C2/c
    mo_fe_30a_0ma_a_sq.res
    created by SHELXL-2019/1 at 22:31:46 on 24-Nov-2024
REM Old TITL __TMP__ in C2/c
REM SHELXT solution in C2/c: R1 0.249, Rweak 0.026, Alpha 0.056
REM <I/s>   1.043 for  444 systematic absences,  Orientation as input
REM Formula found by SHELXT:  C154 N23 S12 Se8
CELL  0.71073  16.5140  25.9476  44.2041   90.000   98.831   90.000
ZERR    8.000   0.0011   0.0016   0.0032    0.000    0.003    0.000
LATT  7
SYMM -X, Y, 1/2-Z
SFAC C H FE N S SE
UNIT 648 816 8 48 48 24
OMIT 0 0 4
OMIT 0 2 4
OMIT 1 1 2
OMIT 0 2 2
OMIT 1 3 1
OMIT -1 1 3
OMIT -11 21 10
SIZE 0.120 0.212 0.327
LIST 4
ACTA
TEMP -73.150
L.S. 5 0  122
BOND
FMAP 2
PLAN 20
ABIN
WGHT    0.100000
FVAR       0.07740   0.61093
SE1   6    0.180531    0.524398    0.565949    11.00000    0.03014    0.11545 =
         0.06000    0.00673   -0.00637    0.02044
SE2   6    0.837605    0.698100    0.667962    11.00000    0.03862    0.04478 =
         0.06961   -0.02314    0.01763   -0.01862
SE3   6    0.774868    0.250131    0.655415    11.00000    0.04856    0.02727 =
         0.05026   -0.00191    0.00277    0.01522
FE1   3    0.582172    0.487202    0.634384    11.00000    0.02156    0.02051 =
         0.03963   -0.00012    0.00355    0.00181
S1    5    0.458452    0.466313    0.647231    11.00000    0.02287    0.02648 =
         0.04012    0.00550    0.00230    0.00013
S2    5    0.702007    0.512795    0.619743    11.00000    0.02446    0.03026 =
         0.04710   -0.01117    0.01001   -0.00231
S3    5    0.523089    0.526471    0.590311    11.00000    0.02847    0.02853 =
         0.04298    0.00773    0.00809    0.00369
S4    5    0.580395    0.556579    0.666307    11.00000    0.02536    0.02297 =
         0.04628   -0.00202    0.01185    0.00089
S5    5    0.598107    0.419751    0.602792    11.00000    0.03083    0.02341 =
         0.03439   -0.00027   -0.00025    0.00303
S6    5    0.638563    0.441876    0.676880    11.00000    0.02884    0.02651 =
         0.03721   -0.00392    0.00074    0.00789
N1    4    0.777380    0.604496    0.638750    11.00000    0.02231    0.03799 =
         0.05030   -0.01116    0.01274   -0.00875
N3    4    0.690142    0.333581    0.623144    11.00000    0.03115    0.02137 =
         0.03744   -0.00439    0.00079    0.00488
N4    4    0.311485    0.493684    0.611815    11.00000    0.02194    0.04129 =
         0.04067    0.00237    0.00227    0.00463
N5    4    0.355339    0.528717    0.572060    11.00000    0.03010    0.05434 =
         0.03900    0.00657    0.00005    0.01207
N6    4    0.703277    0.630820    0.673040    11.00000    0.02218    0.02605 =
         0.04212   -0.00675    0.00562   -0.00233
N7    4    0.707530    0.344896    0.672951    11.00000    0.02878    0.02534 =
         0.03441    0.00050    0.00178    0.00667
C1    1    0.770942    0.643066    0.659516    11.00000    0.02705    0.03267 =
         0.04596   -0.00988    0.00625   -0.00377
C2    1    0.358335    0.553294    0.542745    11.00000    0.04047    0.05893 =
         0.03829    0.00989    0.00733    0.02221
C3    1    0.728532    0.642650    0.727973    11.00000    0.05138    0.02904 =
         0.04523   -0.00673    0.00571    0.00454
C4    1    0.666853    0.388093    0.659837    11.00000    0.01891    0.02521 =
         0.03662   -0.00024   -0.00066    0.00157
C5    1    0.723066    0.311681    0.650355    11.00000    0.02988    0.02618 =
         0.03833   -0.00110    0.00236    0.00077
C6    1    0.683321    0.655750    0.700184    11.00000    0.02884    0.03043 =
         0.03934   -0.01005    0.00740   -0.00155
C7    1    0.653891    0.301727    0.714475    11.00000    0.03710    0.03366 =
         0.05015    0.00632    0.01267    0.00567
C8    1    0.259887    0.477802    0.633405    11.00000    0.01811    0.03679 =
         0.04725   -0.00136    0.00082   -0.00199
C9    1    0.233747    0.515745    0.651906    11.00000    0.02588    0.03289 =
         0.05069    0.00227    0.00725    0.00101
C10   1    0.186967    0.499120    0.673772    11.00000    0.04036    0.04765 =
         0.06013    0.00382    0.01727    0.00702
AFIX  43
H10   2    0.168717    0.523569    0.687234    11.00000   -1.20000
AFIX   0
C11   1    0.166679    0.447848    0.676230    11.00000    0.04148    0.06207 =
         0.07683    0.02219    0.02810    0.00269
AFIX  43
H11   2    0.134499    0.437510    0.691234    11.00000   -1.20000
AFIX   0
C12   1    0.192333    0.412039    0.657376    11.00000    0.04105    0.04426 =
         0.08919    0.01473    0.01490   -0.00439
AFIX  43
H12   2    0.176994    0.377025    0.659213    11.00000   -1.20000
AFIX   0
C13   1    0.240179    0.425433    0.635621    11.00000    0.03176    0.03768 =
         0.07234   -0.00074    0.00529    0.00024
C14   1    0.396108    0.492403    0.617377    11.00000    0.02362    0.02616 =
         0.03979    0.00261    0.00290    0.00593
C15   1    0.423914    0.515711    0.592499    11.00000    0.02780    0.03259 =
         0.04027    0.00312    0.00304    0.01020
C16   1    0.285200    0.515364    0.583593    11.00000    0.02741    0.05536 =
         0.04974    0.00172    0.00395    0.01342
C17   1    0.254913    0.572443    0.649093    11.00000    0.04062    0.03591 =
         0.06702   -0.00446    0.01997   -0.00372
AFIX  13
H17   2    0.272213    0.577366    0.628576    11.00000   -1.20000
AFIX   0
C18   1    0.181992    0.607334    0.650441    11.00000    0.03977    0.03423 =
         0.14579    0.00326    0.00918    0.00340
AFIX 137
H18A  2    0.197789    0.643198    0.647566    11.00000   -1.50000
H18B  2    0.163779    0.603679    0.670413    11.00000   -1.50000
H18C  2    0.137239    0.597693    0.634216    11.00000   -1.50000
AFIX   0
C19   1    0.268037    0.385340    0.614820    11.00000    0.06546    0.04549 =
         0.10587   -0.02023    0.02316   -0.00222
AFIX  13
H19   2    0.307049    0.402185    0.602684    11.00000   -1.20000
AFIX   0
C20   1    0.313176    0.340997    0.632964    11.00000    0.08094    0.04842 =
         0.15300   -0.01052    0.01606    0.02908
AFIX 137
H20A  2    0.329356    0.315359    0.618748    11.00000   -1.50000
H20B  2    0.276949    0.324889    0.645827    11.00000   -1.50000
H20C  2    0.362148    0.354332    0.645942    11.00000   -1.50000
AFIX   0
C21   1    0.715567    0.568753    0.639126    11.00000    0.02270    0.02429 =
         0.04657   -0.00517    0.00677   -0.00433
C22   1    0.667666    0.585997    0.660370    11.00000    0.02661    0.02190 =
         0.04112   -0.00133    0.00612   -0.00180
C23   1    0.351090    0.522283    0.516705    11.00000    0.05358    0.07830 =
         0.04689   -0.00506   -0.00170    0.01584
C24   1    0.357994    0.547123    0.489345    11.00000    0.08787    0.09870 =
         0.03743   -0.00049    0.01070    0.03080
AFIX  43
H24   2    0.350999    0.527780    0.470881    11.00000   -1.20000
AFIX   0
C25   1    0.374486    0.598341    0.488334    11.00000    0.11857    0.08735 =
         0.05004    0.02307    0.01802    0.04845
AFIX  43
H25   2    0.380035    0.613916    0.469311    11.00000   -1.20000
AFIX   0
C26   1    0.383300    0.628082    0.514513    11.00000    0.12299    0.06302 =
         0.05455    0.02570    0.02219    0.04693
AFIX  43
H26   2    0.394919    0.663834    0.513430    11.00000   -1.20000
AFIX   0
C27   1    0.375115    0.605558    0.542687    11.00000    0.07065    0.05575 =
         0.04933    0.01759    0.01163    0.03534
C28   1    0.326903    0.587937    0.673161    11.00000    0.04633    0.04911 =
         0.11623   -0.01858    0.01438   -0.01356
AFIX 137
H28A  2    0.337132    0.624968    0.671566    11.00000   -1.50000
H28B  2    0.375824    0.568700    0.669814    11.00000   -1.50000
H28C  2    0.314087    0.580116    0.693593    11.00000   -1.50000
AFIX   0
C29   1    0.194904    0.365505    0.592343    11.00000    0.13216    0.08159 =
         0.14622   -0.05511   -0.03451    0.02187
AFIX 137
H29A  2    0.214416    0.342430    0.577457    11.00000   -1.50000
H29B  2    0.165887    0.394716    0.581583    11.00000   -1.50000
H29C  2    0.157580    0.346668    0.603596    11.00000   -1.50000
AFIX   0
C30   1    0.654689    0.380293    0.628304    11.00000    0.02139    0.02260 =
         0.04001   -0.00130    0.00472    0.00340
C31   1    0.709449    0.667628    0.754093    11.00000    0.05957    0.03750 =
         0.04171   -0.00444    0.00942    0.00151
AFIX  43
H31   2    0.739924    0.659900    0.773581    11.00000   -1.20000
AFIX   0
C32   1    0.647103    0.703194    0.751816    11.00000    0.06046    0.03966 =
         0.04425   -0.01179    0.02092    0.00057
AFIX  43
H32   2    0.634395    0.719739    0.769676    11.00000   -1.20000
AFIX   0
C33   1    0.603396    0.714712    0.723777    11.00000    0.04183    0.03390 =
         0.06401   -0.01055    0.02026    0.00311
AFIX  43
H33   2    0.560230    0.739176    0.722621    11.00000   -1.20000
AFIX   0
C34   1    0.619902    0.691859    0.696851    11.00000    0.02917    0.02606 =
         0.05109   -0.00580    0.01022   -0.00661
C35   1    0.838502    0.599586    0.618660    11.00000    0.02789    0.04004 =
         0.05309   -0.01887    0.01833   -0.01281
C36   1    0.826801    0.627272    0.591425    11.00000    0.04780    0.04401 =
         0.05660   -0.01518    0.01925   -0.01462
C37   1    0.883178    0.618857    0.571470    11.00000    0.07489    0.06390 =
         0.06367   -0.00721    0.02999   -0.02601
AFIX  43
H37   2    0.877275    0.636379    0.552387    11.00000   -1.20000
AFIX   0
C38   1    0.947768    0.584989    0.579429    11.00000    0.05833    0.07822 =
         0.09733   -0.02909    0.04895   -0.01685
AFIX  43
H38   2    0.986014    0.579962    0.565690    11.00000   -1.20000
AFIX   0
C39   1    0.958077    0.558353    0.606766    11.00000    0.04432    0.05817 =
         0.09421   -0.01855    0.03352   -0.00435
AFIX  43
H39   2    1.003260    0.535608    0.611679    11.00000   -1.20000
AFIX   0
C40   1    0.902162    0.564738    0.627288    11.00000    0.02933    0.04803 =
         0.07137   -0.02178    0.01633   -0.00819
C41   1    0.335026    0.465434    0.517615    11.00000    0.07075    0.07520 =
         0.07714   -0.01666    0.00431   -0.00168
AFIX  13
H41   2    0.322927    0.455700    0.538349    11.00000   -1.50000
AFIX   0
ISOR 0.01 C42 > C42'
PART 1
C42   1    0.257470    0.456546    0.493409    21.00000    0.06277    0.07830 =
         0.09515   -0.01894    0.00865   -0.01771
AFIX 137
H42A  2    0.240157    0.420496    0.494108    21.00000   -1.50000
H42B  2    0.270159    0.464442    0.472969    21.00000   -1.50000
H42C  2    0.213212    0.479099    0.497893    21.00000   -1.50000
AFIX   0
PART 2
C42'  1    0.252286    0.437883    0.501719   -21.00000    0.09574    0.10644 =
         0.09008   -0.00996    0.00837   -0.01321
AFIX 137
H42D  2    0.246954    0.404282    0.511342   -21.00000   -1.50000
H42E  2    0.254277    0.433062    0.479857   -21.00000   -1.50000
H42F  2    0.205114    0.459488    0.504253   -21.00000   -1.50000
AFIX   0
PART 0
C43   1    0.382033    0.639363    0.570941    11.00000    0.10492    0.05323 =
         0.05251    0.01209    0.01842    0.03753
AFIX  13
H43   2    0.395684    0.616113    0.589047    11.00000   -1.20000
AFIX   0
C44   1    0.299998    0.663554    0.573307    11.00000    0.12683    0.08573 =
         0.09848   -0.00473    0.03292    0.06104
AFIX 137
H44A  2    0.303421    0.682110    0.592771    11.00000   -1.50000
H44B  2    0.258196    0.636552    0.572378    11.00000   -1.50000
H44C  2    0.285177    0.687687    0.556305    11.00000   -1.50000
AFIX   0
C45   1    0.716361    0.332057    0.705026    11.00000    0.02931    0.02774 =
         0.03689    0.00333    0.00226    0.00921
C46   1    0.663776    0.288975    0.745327    11.00000    0.05092    0.05100 =
         0.05280    0.01335    0.01898    0.01163
AFIX  43
H46   2    0.623545    0.268113    0.752577    11.00000   -1.20000
AFIX   0
C47   1    0.729248    0.305413    0.765495    11.00000    0.07595    0.06112 =
         0.04159    0.00958    0.01165    0.02632
AFIX  43
H47   2    0.733852    0.296363    0.786514    11.00000   -1.20000
AFIX   0
C48   1    0.788660    0.335068    0.755495    11.00000    0.05581    0.05272 =
         0.04627   -0.00006   -0.01148    0.01425
AFIX  43
H48   2    0.834147    0.346275    0.769793    11.00000   -1.20000
AFIX   0
C49   1    0.783769    0.349122    0.724820    11.00000    0.03760    0.03293 =
         0.04090   -0.00189   -0.00367    0.01323
C50   1    0.693909    0.312661    0.592991    11.00000    0.03892    0.03005 =
         0.03581   -0.00127    0.00322    0.01230
C51   1    0.758014    0.327353    0.578496    11.00000    0.04596    0.04369 =
         0.04840    0.00417    0.01196    0.01253
C52   1    0.757895    0.307133    0.548957    11.00000    0.07038    0.06434 =
         0.05697    0.00366    0.02591    0.01837
AFIX  43
H52   2    0.800974    0.316075    0.537958    11.00000   -1.20000
AFIX   0
C53   1    0.697153    0.274919    0.535760    11.00000    0.08390    0.04614 =
         0.04345   -0.00678   -0.00029    0.02993
AFIX  43
H53   2    0.698532    0.261819    0.515777    11.00000   -1.20000
AFIX   0
C54   1    0.635161    0.261515    0.550846    11.00000    0.07114    0.04773 =
         0.05551   -0.01585    0.00122    0.00887
AFIX  43
H54   2    0.593197    0.239308    0.541231    11.00000   -1.20000
AFIX   0
C55   1    0.631695    0.279755    0.580354    11.00000    0.06097    0.05586 =
         0.04651   -0.01659    0.00500   -0.00384
C56   1    0.794504    0.601474    0.730939    11.00000    0.06118    0.06143 =
         0.04780   -0.01036   -0.00513    0.02468
AFIX  13
H56   2    0.808041    0.594969    0.709984    11.00000   -1.20000
AFIX   0
C57   1    0.760109    0.551561    0.741900    11.00000    0.14658    0.03678 =
         0.10873    0.00431    0.00330    0.03092
AFIX 137
H57A  2    0.803113    0.525200    0.744584    11.00000   -1.50000
H57B  2    0.714346    0.539770    0.726698    11.00000   -1.50000
H57C  2    0.740734    0.557593    0.761473    11.00000   -1.50000
AFIX   0
C58   1    0.572918    0.706790    0.665905    11.00000    0.03432    0.03899 =
         0.05915   -0.00288    0.00721    0.00471
AFIX  13
H58   2    0.589814    0.682862    0.650274    11.00000   -1.20000
AFIX   0
C59   1    0.481913    0.700035    0.665699    11.00000    0.03531    0.09423 =
         0.08899   -0.00040    0.00238    0.00669
AFIX 137
H59A  2    0.452945    0.704337    0.644782    11.00000   -1.50000
H59B  2    0.462530    0.725915    0.679062    11.00000   -1.50000
H59C  2    0.471268    0.665474    0.673119    11.00000   -1.50000
AFIX   0
C60   1    0.755542    0.664692    0.583561    11.00000    0.06718    0.05146 =
         0.05302   -0.00458    0.00854   -0.00500
AFIX  13
H60   2    0.735878    0.673513    0.603224    11.00000   -1.20000
AFIX   0
C61   1    0.684817    0.640326    0.563249    11.00000    0.07131    0.06920 =
         0.16680    0.01767   -0.02975   -0.01068
AFIX 137
H61A  2    0.637184    0.663268    0.561490    11.00000   -1.50000
H61B  2    0.671341    0.607353    0.572076    11.00000   -1.50000
H61C  2    0.699698    0.634429    0.542905    11.00000   -1.50000
AFIX   0
C62   1    0.913355    0.536469    0.657118    11.00000    0.03210    0.05958 =
         0.07376   -0.00783    0.00710    0.00037
AFIX  13
H62   2    0.859480    0.537312    0.664797    11.00000   -1.20000
AFIX   0
C63   1    0.935886    0.480264    0.654212    11.00000    0.06980    0.06412 =
         0.10721   -0.00423   -0.00435    0.00384
AFIX 137
H63A  2    0.943413    0.464075    0.674480    11.00000   -1.50000
H63B  2    0.986922    0.477787    0.645544    11.00000   -1.50000
H63C  2    0.891894    0.462582    0.640732    11.00000   -1.50000
AFIX   0
C64   1    0.409099    0.434925    0.510600    11.00000    0.08199    0.06787 =
         0.10347   -0.01437   -0.00156    0.00165
AFIX 137
H64A  2    0.400901    0.398212    0.514364    11.00000   -1.50000
H64B  2    0.458563    0.446986    0.523827    11.00000   -1.50000
H64C  2    0.415332    0.440014    0.489111    11.00000   -1.50000
AFIX   0
C65   1    0.449714    0.678311    0.572737    11.00000    0.17836    0.09745 =
         0.11460   -0.03149    0.05039   -0.03208
AFIX 137
H65A  2    0.452097    0.698279    0.591671    11.00000   -1.50000
H65B  2    0.439231    0.701552    0.555094    11.00000   -1.50000
H65C  2    0.502037    0.660550    0.572619    11.00000   -1.50000
AFIX   0
C66   1    0.580221    0.283896    0.692764    11.00000    0.03744    0.04813 =
         0.05746    0.00539    0.01131   -0.00259
AFIX  13
H66   2    0.589956    0.292923    0.671625    11.00000   -1.20000
AFIX   0
C67   1    0.503003    0.311568    0.698080    11.00000    0.04102    0.06931 =
         0.08721    0.00320    0.00598    0.01307
AFIX 137
H67A  2    0.456954    0.300082    0.682906    11.00000   -1.50000
H67B  2    0.510468    0.348815    0.696081    11.00000   -1.50000
H67C  2    0.491567    0.303732    0.718697    11.00000   -1.50000
AFIX   0
C68   1    0.850880    0.380866    0.713424    11.00000    0.03338    0.04413 =
         0.05808   -0.00280   -0.00907   -0.00351
AFIX  13
H68   2    0.826612    0.397549    0.693713    11.00000   -1.20000
AFIX   0
C69   1    0.921142    0.346979    0.707126    11.00000    0.05219    0.05944 =
         0.08051   -0.01722    0.01293   -0.00266
AFIX 137
H69A  2    0.963121    0.368309    0.699809    11.00000   -1.50000
H69B  2    0.900785    0.321387    0.691489    11.00000   -1.50000
H69C  2    0.944961    0.329323    0.726008    11.00000   -1.50000
AFIX   0
C70   1    0.824967    0.364081    0.592814    11.00000    0.04943    0.08607 =
         0.06337   -0.01103    0.02072   -0.00665
AFIX  13
H70   2    0.811826    0.374496    0.613294    11.00000   -1.20000
AFIX   0
C71   1    0.827570    0.413257    0.573752    11.00000    0.09087    0.07309 =
         0.10130   -0.00404    0.03520   -0.01644
AFIX 137
H71A  2    0.871589    0.435740    0.583576    11.00000   -1.50000
H71B  2    0.774996    0.431306    0.572343    11.00000   -1.50000
H71C  2    0.837788    0.404154    0.553155    11.00000   -1.50000
AFIX   0
ISOR 0.01 C81 > C81'
PART 1
C72   1    0.550774    0.274599    0.593477    21.00000    0.11551    0.04751 =
         0.06000   -0.01227   -0.00106   -0.03009
AFIX  13
H72   2    0.557555    0.293323    0.613480    21.00000   -1.20000
AFIX   0
C73   1    0.542440    0.215333    0.600348    21.00000    0.07358    0.11159 =
         0.08792    0.01242    0.00684   -0.02849
AFIX 137
H73A  2    0.507844    0.210792    0.616288    21.00000   -1.50000
H73B  2    0.596851    0.200796    0.607371    21.00000   -1.50000
H73C  2    0.517447    0.197596    0.581652    21.00000   -1.50000
AFIX   0
C81   1    0.476388    0.295881    0.573817    21.00000    0.06552    0.09781 =
         0.12368   -0.01571    0.00342   -0.00216
AFIX 137
H81A  2    0.427729    0.288436    0.583263    21.00000   -1.50000
H81B  2    0.470443    0.279887    0.553513    21.00000   -1.50000
H81C  2    0.482300    0.333253    0.571806    21.00000   -1.50000
AFIX   0
PART 2
C72'  1    0.573582    0.252241    0.601250   -21.00000    0.03577    0.03096 =
         0.03563   -0.00261    0.00116   -0.01001
AFIX  13
H72'  2    0.600686    0.254325    0.623057   -21.00000   -1.20000
AFIX   0
C73'  1    0.558386    0.195924    0.593143   -21.00000    0.08240    0.05739 =
         0.08435   -0.00794    0.01464   -0.01760
AFIX 137
H73D  2    0.527493    0.179987    0.607922   -21.00000   -1.50000
H73E  2    0.610969    0.178151    0.593739   -21.00000   -1.50000
H73F  2    0.526873    0.193236    0.572529   -21.00000   -1.50000
AFIX   0
C81'  1    0.493799    0.285508    0.597675   -21.00000    0.05177    0.06227 =
         0.10739    0.00693    0.02821    0.01916
AFIX 137
H81D  2    0.461033    0.275677    0.613456   -21.00000   -1.50000
H81E  2    0.461898    0.279652    0.577379   -21.00000   -1.50000
H81F  2    0.508434    0.322056    0.599948   -21.00000   -1.50000
AFIX   0
PART 0
C74   1    0.873128    0.618158    0.751090    11.00000    0.06402    0.10779 =
         0.08201   -0.02069   -0.02117    0.03474
AFIX 137
H74A  2    0.915770    0.592210    0.750112    11.00000   -1.50000
H74B  2    0.863183    0.621686    0.772285    11.00000   -1.50000
H74C  2    0.891110    0.651333    0.743861    11.00000   -1.50000
AFIX   0
C75   1    0.593084    0.761617    0.657044    11.00000    0.08832    0.06963 =
         0.08579    0.03240   -0.01054   -0.01241
AFIX 137
H75A  2    0.565958    0.768819    0.636165    11.00000   -1.50000
H75B  2    0.652507    0.765186    0.658021    11.00000   -1.50000
H75C  2    0.573739    0.786058    0.671253    11.00000   -1.50000
AFIX   0
C76   1    0.779250    0.714360    0.570023    11.00000    0.11135    0.05651 =
         0.25694    0.04535   -0.00418   -0.02579
AFIX 137
H76A  2    0.731380    0.737092    0.566199    11.00000   -1.50000
H76B  2    0.799357    0.707367    0.550693    11.00000   -1.50000
H76C  2    0.822523    0.731111    0.584322    11.00000   -1.50000
AFIX   0
C77   1    0.976062    0.563875    0.681278    11.00000    0.04673    0.07877 =
         0.08616   -0.01738    0.00258   -0.00189
AFIX 137
H77A  2    0.977605    0.546765    0.701122    11.00000   -1.50000
H77B  2    0.959958    0.599979    0.683007    11.00000   -1.50000
H77C  2    1.030466    0.562296    0.675054    11.00000   -1.50000
AFIX   0
C78   1    0.569282    0.225371    0.693700    11.00000    0.05280    0.05405 =
         0.13588   -0.00413    0.01006   -0.00577
AFIX 137
H78A  2    0.525303    0.214865    0.677397    11.00000   -1.50000
H78B  2    0.555042    0.215340    0.713600    11.00000   -1.50000
H78C  2    0.620497    0.208436    0.690701    11.00000   -1.50000
AFIX   0
C79   1    0.882776    0.423940    0.736238    11.00000    0.05566    0.04416 =
         0.10886   -0.02001    0.00205    0.00020
AFIX 137
H79A  2    0.916234    0.448109    0.726424    11.00000   -1.50000
H79B  2    0.916125    0.408740    0.754285    11.00000   -1.50000
H79C  2    0.836227    0.442330    0.742495    11.00000   -1.50000
AFIX   0
C80   1    0.908341    0.336531    0.598136    11.00000    0.05490    0.10891 =
         0.13069    0.01253    0.01428   -0.00226
AFIX 137
H80A  2    0.951032    0.360911    0.606776    11.00000   -1.50000
H80B  2    0.920850    0.323283    0.578612    11.00000   -1.50000
H80C  2    0.906297    0.307834    0.612412    11.00000   -1.50000
REM #####
AFIX   0
HKLF 4


REM  mo_Fe_30a_0ma_a.res in C2/c
REM wR2 = 0.1759, GooF = S = 1.204, Restrained GooF = 1.203 for all data
REM R1 = 0.0565 for 14622 Fo > 4sig(Fo) and 0.0771 for all 19144 data
REM 938 parameters refined using 36 restraints

END

WGHT      0.0633     52.1719

REM Highest difference peak  0.926,  deepest hole -0.544,  1-sigma level  0.081
Q1    1   0.1982  0.5584  0.5648  11.00000  0.05    0.93
Q2    1   0.7986  0.2470  0.6791  11.00000  0.05    0.54
Q3    1   0.5631  0.4982  0.6099  11.00000  0.05    0.53
Q4    1   0.8450  0.6659  0.6742  11.00000  0.05    0.53
Q5    1   0.8036  0.2712  0.6472  11.00000  0.05    0.52
Q6    1   0.8347  0.6985  0.6448  11.00000  0.05    0.51
Q7    1   0.7708  0.2479  0.6322  11.00000  0.05    0.50
Q8    1   0.6000  0.4833  0.6609  11.00000  0.05    0.50
Q9    1   0.2019  0.5274  0.5886  11.00000  0.05    0.47
Q10   1   0.7823  0.2793  0.6557  11.00000  0.05    0.47
Q11   1   0.5697  0.4869  0.6530  11.00000  0.05    0.46
Q12   1   0.8314  0.6866  0.6915  11.00000  0.05    0.46
Q13   1   0.1446  0.5335  0.5495  11.00000  0.05    0.46
Q14   1   0.8055  0.6935  0.6482  11.00000  0.05    0.45
Q15   1   0.1668  0.5210  0.5412  11.00000  0.05    0.44
Q16   1   0.6568  0.4397  0.6995  11.00000  0.05    0.44
Q17   1   0.7797  0.2210  0.6544  11.00000  0.05    0.44
Q18   1   0.2039  0.4948  0.5661  11.00000  0.05    0.42
Q19   1   0.6215  0.4502  0.6513  11.00000  0.05    0.42
Q20   1   0.6812  0.3582  0.6233  11.00000  0.05    0.41
;
_shelx_res_checksum                     49770

_shelx_hkl_file                         
;
   2   0  -2 1649.04  148.19
  -2   0   2 1673.33  105.69
  -2   0   2 1581.04  144.79
   2   0  -2 1778.12  109.69
   2   0  -2 1731.73  105.69
   4   0  -4 1350.26   73.09
   4   0  -4 1290.47   72.89
  -4   0   4 1399.46   73.09
  -4   0   4 1359.96   73.09
  -4   0   4 1320.87   73.29
  -4   0   4 1288.47   73.09
  -4   0   4 1286.47   72.99
  -6   0   6   14.90    2.00
  -6   0   6   12.00    2.10
  -6   0   6   22.60    2.60
  -6   0   6   15.10    2.70
   6   0  -6   17.00    2.20
   6   0  -6   17.90    2.10
  -8   0   8   49.10    4.30
   8   0  -8   43.90    3.90
   8   0  -8   42.20    3.70
  -8   0   8   40.40    3.70
 -10   0  10  158.18   10.10
  10   0 -10  139.19    9.40
  10   0 -10  158.48    9.80
 -10   0  10  141.39   10.90
  12   0 -12   16.10    3.70
  12   0 -12   15.30    3.30
 -12   0  12   13.00    3.60
  14   0 -14   67.39    6.40
  14   0 -14   63.19    6.70
 -14   0  14   61.39    8.70
 -14   0  14   56.99    6.70
 -16   0  16   71.09   10.00
  16   0 -16   82.49    7.90
 -16   0  16   86.49    9.00
 -18   0  18   51.69   10.20
 -18   0  18   50.19    8.10
  18   0 -18   59.79    8.50
  20   0 -20   22.10    6.10
 -20   0  20   33.30    9.40
  20   0 -20   24.80    7.10
 -20   0  20   28.40    8.20
  -3   1   3  419.06   24.40
   3   1  -3  431.76   24.50
   3   1  -3  451.55   24.40
   3   1  -3  436.06   24.40
  -3   1   3  460.65   24.50
  -3   1   3  467.75   24.50
  -3   1   3  416.66   24.40
  -3   1   3  428.76   24.20
  -3  -1   3  407.66   24.60
  -3  -1   3  465.65   24.40
   3  -1  -3  427.66   24.40
   3  -1  -3  449.06   24.40
   3  -1  -3  414.16   24.20
  -3  -1   3  457.25   24.40
   3  -1  -3  449.36   24.50
  -3  -1   3  444.86   24.40
   5   1  -5   74.19    4.90
  -5   1   5   68.69    4.90
   5   1  -5   85.39    5.00
  -5   1   5   73.49    5.20
   5   1  -5   83.49    5.10
  -5   1   5   69.29    5.00
   5   1  -5   74.69    4.80
  -5   1   5   87.49    5.10
  -5   1   5   66.69    4.70
  -5  -1   5   71.79    5.10
   5  -1  -5   81.49    5.10
  -5  -1   5   69.79    5.40
   5  -1  -5   77.59    5.00
   5  -1  -5   69.59    4.70
  -5  -1   5   77.49    5.00
  -5  -1   5   87.69    5.00
  -5  -1   5   81.79    4.90
   5  -1  -5   69.09    4.90
   7   1  -7  520.55   30.30
   7   1  -7  537.35   30.30
  -7   1   7  564.94   31.00
  -7   1   7  538.45   30.20
  -7   1   7  588.74   30.70
   7  -1  -7  533.25   30.40
   7  -1  -7  534.95   30.10
  -7  -1   7  541.45   30.40
   7  -1  -7  504.85   30.40
  -7  -1   7  533.25   30.50
  -7  -1   7  569.84   30.50
  -7  -1   7  516.95   31.00
   9   1  -9    4.80    2.10
   9  -1  -9   10.30    2.40
  -9  -1   9    6.00    2.30
  11   1 -11  153.38    9.50
 -11   1  11  131.99   10.90
 -11   1  11  138.99   10.00
  11   1 -11  135.29    9.30
  11  -1 -11  136.79    9.00
 -11  -1  11  135.19    9.70
  11  -1 -11  147.49    9.70
 -11  -1  11  137.69   11.00
 -13   1  13   57.29    8.70
  13   1 -13   53.79    6.10
 -13   1  13   51.79    7.80
  13   1 -13   62.69    6.00
  13  -1 -13   65.89    5.70
  13  -1 -13   60.09    6.40
 -13  -1  13   63.49    8.10
 -13  -1  13   64.79    6.40
  15   1 -15    9.80    3.90
 -15   1  15   11.90    8.60
 -15   1  15    6.00    4.40
  15   1 -15    9.70    4.30
 -15  -1  15   11.80    4.40
  15  -1 -15    2.20    3.60
 -15  -1  15   15.10    8.50
  15  -1 -15    4.00    4.20
  17   1 -17   30.60    6.90
 -17   1  17   36.10    6.80
  17   1 -17   24.80    5.40
 -17  -1  17   29.40    6.00
  17  -1 -17   23.20    5.20
  17  -1 -17   23.30    6.20
 -17  -1  17   34.00    8.00
  19   1 -19   -2.00    5.00
 -19   1  19    2.00    6.90
 -19   1  19    4.80    7.70
  19   1 -19    3.80    7.00
  19  -1 -19    5.60    6.60
 -19  -1  19    2.50    7.00
  -2   2   2   46.30    2.80
  -2   2   2   49.10    3.10
   2   2  -2   52.19    3.00
  -2   2   2   45.00    3.10
   2   2  -2   44.60    3.10
  -2   2   2   47.20    3.20
   2   2  -2   53.49    3.20
   2  -2  -2   45.90    3.10
  -2  -2   2   49.70    2.90
  -2  -2   2   47.10    3.10
   2  -2  -2   51.09    3.10
   2  -2  -2   47.30    3.20
   2  -2  -2   49.20    2.80
  -2  -2   2   52.39    3.00
  -2  -2   2   50.59    3.10
   4   2  -4  912.01   50.49
  -4   2   4  933.71   50.69
   4   2  -4  949.90   50.29
   4   2  -4  947.11   50.39
  -4   2   4  907.11   49.99
  -4   2   4  869.91   50.29
  -4   2   4  951.70   50.39
  -4   2   4  879.91   50.29
   4  -2  -4  908.51   50.39
   4  -2  -4  912.71   50.39
  -4  -2   4  922.91   50.19
   4  -2  -4  878.21   49.99
  -4  -2   4  928.31   50.29
  -4  -2   4  933.71   50.99
   4  -2  -4  925.71   50.39
  -4  -2   4  814.12   50.49
   6   2  -6  181.28   11.10
  -6   2   6  174.98   11.30
   6   2  -6  185.38   11.10
  -6   2   6  215.78   11.90
  -6   2   6  203.98   11.40
   6   2  -6  205.38   10.90
  -6   2   6  171.28   10.80
   6  -2  -6  185.68   11.20
   6  -2  -6  188.88   11.20
  -6  -2   6  169.28   11.60
   6  -2  -6  175.38   10.70
  -6  -2   6  204.78   11.10
  -6  -2   6  188.08   11.00
  -6  -2   6  179.08   11.10
  -8   2   8   23.20    3.20
  -8   2   8   27.70    4.00
   8   2  -8   20.40    2.70
  -8   2   8   23.90    2.60
   8   2  -8   22.10    2.90
   8  -2  -8   21.80    3.20
  -8  -2   8   24.50    3.00
  -8  -2   8   20.90    4.10
   8  -2  -8   25.60    3.30
   8  -2  -8   19.40    2.40
 -10   2  10   10.00    3.80
 -10   2  10   15.80    3.30
  10   2 -10   17.80    3.10
  10   2 -10   17.90    3.00
  10  -2 -10   21.30    2.70
 -10  -2  10   20.10    3.10
 -10  -2  10   12.30    3.90
  10  -2 -10   14.20    3.20
 -12   2  12    6.70    3.60
  12   2 -12   19.40    3.70
 -12   2  12   12.10    5.10
  12   2 -12   20.00    3.40
 -12  -2  12   13.60    4.80
  12  -2 -12   19.30    3.10
  12  -2 -12   13.70    3.70
 -12  -2  12   16.30    3.50
 -14   2  14   61.89    8.90
 -14   2  14   56.99    7.00
  14   2 -14   66.59    6.70
  14   2 -14   61.39    6.60
  14  -2 -14   64.59    6.00
 -14  -2  14   64.29    8.10
 -14  -2  14   72.69    8.90
  14  -2 -14   81.29    7.80
  16   2 -16    8.90    4.30
 -16   2  16    3.30    6.50
 -16   2  16    7.60    5.00
  16   2 -16   21.20    5.50
 -16  -2  16   19.80    6.60
 -16  -2  16    6.90    4.50
  16  -2 -16    7.30    3.90
  16  -2 -16   11.80    5.30
  18   2 -18    0.50    4.80
 -18   2  18   12.40    6.20
  18   2 -18   11.30    5.20
 -18   2  18   18.10    8.90
 -18  -2  18   17.20    6.20
  18  -2 -18    2.40    4.10
 -18  -2  18   16.90    7.50
  18  -2 -18    6.00    6.90
 -20   2  20   15.90    8.80
  20   2 -20   20.50    7.50
  20   2 -20   21.20    6.70
 -20   2  20   29.30    8.90
 -20  -2  20   17.50    7.50
  20  -2 -20   19.20    7.80
 -20  -2  20    8.40    8.20
  -1   3   1  171.78   10.60
   1   3  -1  189.78   10.50
  -1   3   1  172.58   10.50
   1   3  -1  198.28   10.40
  -1   3   1  168.28   10.60
   1   3  -1  186.48   10.60
  -1   3   1  181.28   10.50
   1   3  -1  201.98   10.60
   1   3  -1  202.08   10.40
   1  -3  -1  172.58   10.60
   1  -3  -1  171.88   10.50
  -1  -3   1  185.28   10.60
   1  -3  -1  187.28   10.60
   1  -3  -1  174.28   10.50
  -1  -3   1  204.28   10.50
  -1  -3   1  192.78   10.60
  -1  -3   1  208.58   10.40
  -1  -3   1  194.98   10.50
  -3   3   3   86.49    5.20
  -3   3   3   92.19    5.60
  -3   3   3   86.69    5.80
   3   3  -3  100.79    5.50
  -3   3   3   93.39    5.80
   3   3  -3   78.99    5.60
   3   3  -3   96.19    5.80
   3  -3  -3   86.29    5.80
  -3  -3   3  100.39    5.30
  -3  -3   3   98.89    5.80
   3  -3  -3   88.29    5.70
   3  -3  -3   89.19    5.20
  -3  -3   3  103.39    5.50
  -3  -3   3   89.39    5.60
  -5   3   5   44.80    3.50
   5   3  -5   44.00    3.50
  -5   3   5   40.00    3.30
   5   3  -5   44.40    3.50
   5   3  -5   49.50    3.30
  -5   3   5   45.40    3.50
  -5   3   5   37.40    2.80
  -5   3   5   42.90    3.60
   5  -3  -5   46.80    3.70
  -5  -3   5   45.70    3.10
  -5  -3   5   43.70    3.20
   5  -3  -5   41.30    2.80
  -5  -3   5   43.80    3.60
   5  -3  -5   38.10    3.50
  -5  -3   5   40.90    3.50
  -7   3   7   81.59    5.80
  -7   3   7   69.09    4.80
   7   3  -7   78.69    5.50
   7   3  -7   71.39    5.30
  -7   3   7   75.69    5.60
   7   3  -7   80.99    5.10
  -7  -3   7   75.99    5.10
  -7  -3   7   74.09    5.20
  -7  -3   7   81.89    6.10
   7  -3  -7   67.19    4.70
  -9   3   9   45.20    5.10
  -9   3   9   61.09    4.30
   9   3  -9   53.19    4.90
  -9   3   9   76.79    6.30
   9   3  -9   45.00    4.30
   9  -3  -9   55.89    4.10
   9  -3  -9   56.09    5.40
   9  -3  -9   59.19    5.30
  -9  -3   9   44.00    4.60
  11   3 -11  141.39    9.40
  11   3 -11  141.09    9.80
 -11   3  11  162.98   10.60
 -11   3  11  122.59   10.90
 -11  -3  11  145.69    9.80
 -11  -3  11  153.48   11.20
  11  -3 -11  149.29    9.10
  11  -3 -11  135.59   10.00
 -13   3  13   68.59    8.70
  13   3 -13   78.59    7.00
  13   3 -13   74.49    6.80
 -13   3  13   56.09    6.80
  13  -3 -13   71.29    5.90
 -13  -3  13   70.79    8.30
 -13  -3  13   73.39    6.80
  13  -3 -13   72.59    7.40
  15   3 -15   31.60    5.30
 -15   3  15   29.60    5.70
  15   3 -15   25.70    5.00
 -15   3  15   44.80    9.40
 -15  -3  15   29.00    4.90
 -15  -3  15   15.50    8.10
  15  -3 -15   25.30    4.30
  15  -3 -15   23.40    5.70
  17   3 -17    1.50    4.70
 -17   3  17   12.40    6.40
 -17   3  17   -4.90    6.50
  17   3 -17   15.00    5.00
 -17  -3  17   10.30    5.20
  17  -3 -17    9.40    6.00
 -17  -3  17   11.70    6.30
  17  -3 -17    8.60    4.00
  19   3 -19    6.30    5.90
  19   3 -19    4.50    5.50
 -19   3  19   14.50    6.50
 -19   3  19    3.20    7.40
 -19  -3  19    5.40    5.90
 -19  -3  19    3.40    7.40
  19  -3 -19    5.70    6.80
   0   4   0 1941.91  124.69
   0   4   0 1991.80  109.09
   0  -4   0 1840.82  108.89
   0  -4   0 1952.00  123.69
   2   4  -2    7.10    1.00
  -2   4   2    6.10    1.10
   2   4  -2    8.00    1.40
  -2   4   2    8.20    1.00
   2   4  -2   10.20    1.00
  -2   4   2    8.40    1.30
   2   4  -2    9.40    0.90
   2   4  -2    5.50    1.00
  -2   4   2    4.70    1.30
   2  -4  -2    7.20    1.20
   2  -4  -2    7.70    1.00
  -2  -4   2    8.20    1.40
   2  -4  -2    6.70    1.10
  -2  -4   2    9.90    1.00
  -2  -4   2    7.00    1.00
   2  -4  -2    8.40    1.40
  -4   4   4 1745.83   96.29
  -4   4   4 1768.82   96.19
   4   4  -4 1599.54   96.09
  -4  -4   4 1796.72   96.19
  -4  -4   4 1820.72   96.09
  -6   4   6 1155.58   62.39
  -6   4   6 1100.79   61.69
   6   4  -6 1203.08   62.19
   6   4  -6 1112.69   62.29
  -6   4   6 1192.48   62.59
   6  -4  -6 1061.49   62.39
  -6  -4   6 1120.69   61.99
   6  -4  -6 1121.59   61.69
  -6  -4   6 1064.59   62.49
   6  -4  -6 1106.49   62.49
  -8   4   8  200.78   12.10
   8   4  -8  219.98   12.20
   8   4  -8  217.08   12.70
   8   4  -8  208.78   12.80
  -8   4   8  221.58   13.10
  -8   4   8  216.38   13.10
   8  -4  -8  198.68   12.00
  -8  -4   8  215.68   12.40
   8  -4  -8  195.18   12.80
  -8  -4   8  208.48   13.20
   8  -4  -8  190.78   12.90
  -8  -4   8  215.08   12.40
  10   4 -10   40.40    4.50
  10   4 -10   27.90    3.50
 -10   4  10   38.80    5.30
 -10   4  10   41.20    3.60
 -10   4  10   39.20    4.70
  10  -4 -10   37.30    4.80
  10  -4 -10   39.20    3.50
  10  -4 -10   42.00    4.70
 -10  -4  10   39.60    4.00
 -10  -4  10   35.00    5.20
  12   4 -12   64.39    6.40
 -12   4  12   74.19    8.40
  12   4 -12   59.69    5.70
 -12  -4  12   73.79    7.80
  12  -4 -12   64.69    6.80
 -12  -4  12   64.79    6.00
  12  -4 -12   62.29    5.20
  14   4 -14   35.70    5.30
  14   4 -14   28.10    4.40
 -14   4  14   31.60    7.30
 -14   4  14   32.60    5.50
 -14  -4  14   33.00    4.70
  14  -4 -14   28.90    6.10
 -14  -4  14   33.50    6.40
  14  -4 -14   27.40    3.90
 -16   4  16   50.79    7.80
 -16   4  16   34.10    8.70
  16   4 -16   56.99    7.30
  16   4 -16   56.99    6.80
  16  -4 -16   53.19    5.70
  16  -4 -16   65.89    8.40
 -16  -4  16   51.09    8.30
 -16  -4  16   56.39    7.00
 -18   4  18   24.20    9.10
  18   4 -18   30.30    7.70
 -18   4  18   26.10    7.10
  18   4 -18   33.00    6.60
  18  -4 -18   22.00    4.70
  18  -4 -18   26.20    8.10
 -18  -4  18   20.60    7.80
 -18  -4  18   36.20    6.80
   1   5  -1    1.60    1.00
  -1   5   1    2.30    1.10
   1   5  -1    3.80    1.00
   1   5  -1    4.00    0.70
   1   5  -1    3.20    0.60
  -1   5   1    2.60    0.80
   1   5  -1    3.50    1.00
   1   5  -1    4.40    0.80
  -1   5   1    2.30    0.80
  -1   5   1    3.20    0.80
  -1   5   1    0.60    0.80
   1  -5  -1    3.20    0.90
  -1  -5   1    3.50    0.60
  -1  -5   1    2.20    1.10
   1  -5  -1    2.20    1.00
  -1  -5   1    1.90    0.90
   1  -5  -1    1.70    1.10
  -1  -5   1    3.40    0.80
  -1  -5   1    3.00    0.90
   3   5  -3  622.04   34.00
   3   5  -3  630.34   33.90
   3   5  -3  598.64   33.70
  -3   5   3  605.04   33.40
  -3   5   3  559.04   33.90
  -3   5   3  598.84   33.80
   3   5  -3  657.53   33.60
  -3   5   3  567.84   34.10
  -3  -5   3  645.44   34.00
  -3  -5   3  602.14   33.70
   3  -5  -3  560.54   33.80
   3  -5  -3  602.54   34.00
   3  -5  -3  590.24   33.70
   3  -5  -3  577.54   34.10
  -3  -5   3  656.13   33.60
  -3  -5   3  647.14   33.50
   5   5  -5 1783.82   91.59
   5   5  -5 1743.53   91.89
  -5   5   5 1688.03   91.79
   5   5  -5 1498.95   91.79
  -5   5   5 1557.44   91.09
  -5  -5   5 1808.92   91.59
   5  -5  -5 1681.43   91.99
   5  -5  -5 1623.74   91.89
  -5  -5   5 1522.85   91.59
  -5  -5   5 1731.63   91.29
  -7   5   7 1294.97   72.29
   7   5  -7 1343.27   73.09
   7   5  -7 1339.37   73.09
  -7   5   7 1334.97   73.19
  -7   5   7 1296.37   73.09
   7  -5  -7 1287.47   72.29
   7  -5  -7 1254.57   73.09
  -7  -5   7 1363.46   72.59
  -7  -5   7 1317.87   73.19
   7  -5  -7 1331.67   73.29
   9   5  -9   23.70    3.30
   9   5  -9   18.50    2.70
   9   5  -9   26.60    3.60
  -9  -5   9   26.20    3.40
  -9  -5   9   16.50    3.60
 -11   5  11   25.30    4.50
 -11   5  11   27.60    3.00
  11   5 -11   27.00    4.10
  11   5 -11   22.10    3.40
 -11   5  11   18.60    4.60
  11  -5 -11   25.70    4.40
  11  -5 -11   27.80    4.70
 -11  -5  11   24.50    3.50
  11  -5 -11   29.60    3.00
 -11  -5  11   19.80    4.60
 -13   5  13    0.60    3.70
 -13   5  13    3.20    5.00
  13   5 -13   13.20    4.00
  13   5 -13    8.80    3.10
  13  -5 -13   11.20    2.70
 -13  -5  13    8.70    4.30
 -13  -5  13    7.40    3.00
  13  -5 -13   14.60    4.50
  15   5 -15   13.90    4.90
  15   5 -15   19.30    4.20
 -15   5  15   14.60    5.30
 -15   5  15   11.20    6.70
  15  -5 -15   14.70    3.50
 -15  -5  15   16.20    5.80
 -15  -5  15   23.90    5.20
  15  -5 -15   19.70    5.60
 -17   5  17    9.60    7.80
  17   5 -17   -4.50    4.80
  17   5 -17    3.80    4.00
 -17   5  17   -4.00    5.00
  17  -5 -17    7.00    3.70
  17  -5 -17   -9.80    5.20
 -17  -5  17    1.50    4.60
 -17  -5  17    6.30    6.20
  19   5 -19   44.20    7.70
 -19   5  19   19.50    9.90
 -19   5  19   21.80    7.60
  19   5 -19   34.60    7.60
 -19  -5  19   25.70    7.00
  19  -5 -19   30.40    8.70
 -19  -5  19   27.40    8.50
   0   6   0  563.24   30.70
   0   6   0  586.64   30.50
   0   6   0  531.65   30.80
   0   6   0  548.65   30.80
   0  -6   0  525.85   30.70
   0  -6   0  586.84   30.70
   0  -6   0  556.74   30.80
   0  -6   0  522.35   30.80
  -2   6   2   92.49    5.90
  -2   6   2   98.39    6.10
   2   6  -2   96.49    5.90
   2   6  -2  102.39    5.80
   2   6  -2  108.49    5.80
   2   6  -2  104.89    6.20
  -2   6   2   89.39    5.80
  -2   6   2   93.49    6.20
   2   6  -2  102.19    6.30
   2  -6  -2   98.79    6.40
  -2  -6   2   99.19    5.80
  -2  -6   2  106.59    6.00
  -2  -6   2  100.89    6.30
   2  -6  -2   90.29    6.20
   2  -6  -2   98.59    6.00
  -2  -6   2  105.49    6.10
  -2  -6   2  104.19    5.80
   2  -6  -2   89.39    6.20
  -2  -6   2  108.39    6.20
   4   6  -4  354.96   18.90
  -4   6   4  327.37   18.60
  -4   6   4  330.87   19.20
   4   6  -4  321.07   19.10
   4   6  -4  357.56   19.50
  -4  -6   4  350.46   18.60
  -4  -6   4  348.37   19.10
   4  -6  -4  343.37   19.40
   4  -6  -4  308.07   19.50
   4  -6  -4  324.47   19.00
  -6   6   6   25.90    3.10
  -6   6   6   24.20    3.00
  -6   6   6   20.50    1.80
   6   6  -6   25.70    3.30
   6   6  -6   30.80    2.70
   6  -6  -6   20.00    3.00
   6  -6  -6   27.90    2.70
  -6  -6   6   28.40    3.10
  -6  -6   6   25.70    2.20
   6  -6  -6   24.10    3.40
  -8   6   8 1653.83   91.19
  -8   6   8 1668.03   92.19
   8   6  -8 1719.73   91.89
   8   6  -8 1757.42   91.39
  -8   6   8 1683.33   92.29
   8   6  -8 1687.53   92.19
   8  -6  -8 1596.94   91.19
  -8  -6   8 1757.02   91.59
   8  -6  -8 1570.14   92.19
  -8  -6   8 1586.44   92.19
   8  -6  -8 1596.24   92.29
 -10   6  10    4.20    3.20
  10   6 -10    3.30    3.00
  10   6 -10    3.30    1.90
 -10   6  10    3.20    1.80
 -10   6  10   -1.40    2.80
  10  -6 -10    6.70    1.70
  10  -6 -10    5.20    3.10
 -10  -6  10    2.80    2.10
  10  -6 -10    6.30    3.60
 -10  -6  10    6.30    3.10
 -12   6  12   48.60    6.50
 -12   6  12   28.20    5.30
  14   6 -14   13.70    3.40
 -14   6  14   20.20    6.40
  14   6 -14   14.30    4.60
 -14   6  14   14.70    4.80
  14  -6 -14   15.00    5.10
 -14  -6  14   12.10    3.90
 -14  -6  14   12.80    5.00
  14  -6 -14   11.60    2.90
 -16   6  16    7.10    7.50
 -16   6  16   11.90    5.40
  16   6 -16   15.10    5.20
  16   6 -16   10.80    4.20
 -16  -6  16    5.10    4.20
 -16  -6  16    5.60    5.80
  16  -6 -16   11.20    5.90
  18   6 -18    9.50    4.80
  18   6 -18    2.60    5.70
 -18   6  18   -1.20    7.50
 -18   6  18    4.20    6.70
 -18  -6  18    5.00    5.00
 -18  -6  18    9.30    6.90
  18  -6 -18   -4.30    6.70
   1   7  -1   22.50    2.30
  -1   7   1   27.90    2.50
   1   7  -1   25.30    2.20
   1   7  -1   26.30    2.70
   1   7  -1   25.50    1.90
  -1   7   1   24.90    2.50
  -1   7   1   25.00    2.40
   1   7  -1   28.60    2.60
  -1   7   1   28.10    2.90
   1  -7  -1   23.60    2.50
  -1  -7   1   23.00    2.10
  -1  -7   1   27.20    2.50
  -1  -7   1   26.80    2.70
  -1  -7   1   24.50    1.80
   1  -7  -1   31.10    2.60
   1  -7  -1   32.00    3.10
  -1  -7   1   34.70    2.90
   3   7  -3  103.89    5.80
  -3   7   3   96.29    6.30
   3   7  -3  109.59    5.90
  -3   7   3   81.79    5.90
   3   7  -3  101.19    6.50
  -3  -7   3  114.59    5.90
   3  -7  -3   97.69    6.50
   3  -7  -3   89.09    6.60
   3  -7  -3   96.49    6.10
  -3  -7   3  102.69    6.10
   3  -7  -3   87.09    6.10
  -3  -7   3  100.09    6.10
   5   7  -5  182.58   11.80
  -5   7   5  213.98   12.20
   5   7  -5  207.18   12.20
   5   7  -5  211.78   11.60
  -5   7   5  194.88   11.90
  -5  -7   5  198.18   11.50
   5  -7  -5  193.28   12.10
  -5  -7   5  198.18   11.10
  -5  -7   5  202.68   11.70
   5  -7  -5  197.08   11.60
   5  -7  -5  180.18   12.20
   7   7  -7  256.67   15.40
  -7   7   7  255.57   15.40
  -7   7   7  261.07   15.30
   7  -7  -7  252.67   15.60
  -7  -7   7  252.47   15.10
  -7  -7   7  247.38   14.40
   7  -7  -7  268.67   15.50
   7  -7  -7  238.08   14.70
   9   7  -9   29.40    4.20
   9   7  -9   34.90    3.10
  -9   7   9   30.30    2.70
  -9   7   9   38.50    4.60
   9   7  -9   35.20    3.90
  -9   7   9   30.60    4.30
   9  -7  -9   34.60    4.90
   9  -7  -9   35.90    2.70
  -9  -7   9   31.80    4.40
  -9  -7   9   32.10    3.20
   9  -7  -9   37.50    4.80
  11   7 -11   28.40    4.50
 -11   7  11   23.50    4.80
 -11  -7  11   21.00    3.30
  11  -7 -11   35.00    5.30
 -13   7  13   16.80    4.80
 -13   7  13   19.20    6.00
 -13   7  13   14.50    2.70
 -13  -7  13   15.30    5.10
  13  -7 -13   20.20    5.60
  13  -7 -13   26.10    5.50
  13  -7 -13   15.30    2.60
 -13  -7  13   10.50    3.50
  15   7 -15  101.99    8.40
 -15   7  15  111.69   12.00
 -15   7  15   95.59   10.20
  15   7 -15  112.19    9.90
  15  -7 -15   88.79    7.00
 -15  -7  15  113.79   10.70
 -15  -7  15  103.29    8.80
  15  -7 -15  104.59   10.60
 -17   7  17   -4.30    6.60
  17   7 -17    1.30    5.20
  17   7 -17    3.50    3.80
 -17   7  17   12.80    8.10
 -17  -7  17   11.80    5.10
  17  -7 -17    2.60    6.50
 -17  -7  17   -1.60    5.90
  17  -7 -17   10.30    3.90
  19   7 -19   -1.00    6.10
 -19   7  19    5.20    6.50
 -19   7  19   -0.20    7.90
 -19  -7  19    8.80    7.30
  19  -7 -19   10.70    7.30
 -19  -7  19    5.30    5.80
   0   8   0   45.70    3.70
   0   8   0   44.00    3.60
   0   8   0   53.19    3.20
   0   8   0   51.89    3.50
   0   8   0   53.69    3.60
   0  -8   0   42.40    3.60
   0  -8   0   51.89    3.60
   0  -8   0   51.09    3.70
   0  -8   0   42.70    3.70
  -2   8   2   49.80    3.90
   2   8  -2   56.09    3.30
  -2   8   2   48.60    3.70
  -2   8   2   42.30    3.50
   2   8  -2   62.29    4.20
   2   8  -2   58.69    3.70
  -2   8   2   46.70    3.60
   2   8  -2   48.10    3.40
  -2  -8   2   51.29    3.20
   2  -8  -2   46.40    3.70
   2  -8  -2   38.30    3.80
   2  -8  -2   50.29    4.30
  -2  -8   2   54.49    3.50
  -2  -8   2   53.89    3.80
  -2  -8   2   54.99    3.90
   4   8  -4  195.18   10.50
   4   8  -4  170.68   10.60
   4   8  -4  187.98   10.30
   4   8  -4  164.08   11.10
  -4   8   4  175.18   10.60
  -4   8   4  187.48   11.00
   4  -8  -4  173.98   10.70
   4  -8  -4  181.68   11.20
  -4  -8   4  186.38   10.50
   4  -8  -4  167.78   11.30
  -4  -8   4  194.38   10.80
  -6   8   6  121.49    8.50
   6   8  -6  128.99    8.70
   6   8  -6  143.09    8.10
  -6   8   6  145.49    8.80
   6  -8  -6  139.19    9.10
   6  -8  -6  118.39    8.70
  -6  -8   6  128.79    7.50
   6  -8  -6  138.19    8.20
  -6  -8   6  104.69    8.40
   8   8  -8  258.17   15.90
   8   8  -8  276.37   15.30
  -8   8   8  250.37   15.90
  -8   8   8  255.07   15.70
   8  -8  -8  229.48   15.90
  -8  -8   8  275.37   15.60
   8  -8  -8  246.78   15.90
  -8  -8   8  265.97   14.80
   8  -8  -8  249.08   15.20
  10   8 -10    7.20    3.40
 -10   8  10    4.80    3.40
 -10   8  10    7.20    3.50
  10   8 -10    7.80    2.00
  10   8 -10    4.10    2.70
  10  -8 -10   14.90    3.80
 -10  -8  10    4.40    3.00
  10  -8 -10   13.10    2.90
 -10  -8  10    3.30    2.10
  10  -8 -10   13.10    4.00
  12   8 -12  333.27   21.40
 -12   8  12  336.67   22.10
  12   8 -12  354.96   20.20
 -12   8  12  356.26   22.00
 -12  -8  12  377.56   20.60
  12  -8 -12  327.87   21.90
  12  -8 -12  319.07   21.60
 -12  -8  12  381.16   22.00
  14   8 -14    5.20    3.30
  14   8 -14    9.70    4.60
 -14   8  14   13.20    6.00
 -14   8  14    7.20    4.50
 -14  -8  14    7.50    3.60
 -14  -8  14    8.70    5.10
  14  -8 -14    7.00    5.00
  16   8 -16   35.90    7.00
  16   8 -16   33.30    5.10
 -16   8  16   42.70    7.80
 -16  -8  16   42.30    7.40
  16  -8 -16   48.50    8.20
 -16  -8  16   50.29    6.10
  18   8 -18   -2.80    5.50
 -18   8  18   -3.20    7.90
 -18   8  18   -5.60    7.60
 -18  -8  18    6.90    6.40
 -18  -8  18   -1.20    5.00
  -1   9   1  752.02   43.70
   1   9  -1  800.82   43.90
  -1   9   1  726.13   43.70
  -1   9   1  807.52   43.50
  -1   9   1  835.62   43.90
   1   9  -1  805.02   43.40
   1   9  -1  794.62   43.90
   1   9  -1  851.61   43.70
   1  -9  -1  733.83   43.70
   1  -9  -1  800.22   43.90
  -1  -9   1  797.92   43.90
  -1  -9   1  753.82   43.90
  -1  -9   1  842.62   44.40
  -1  -9   1  760.82   43.60
   1  -9  -1  742.33   44.00
  -1  -9   1  789.32   43.30
   3   9  -3  483.75   27.40
  -3   9   3  461.05   27.50
  -3   9   3  479.55   27.70
  -3   9   3  454.85   27.30
   3   9  -3  516.35   27.30
   3   9  -3  519.05   28.40
   3   9  -3  500.15   27.20
  -3  -9   3  510.85   27.50
  -3  -9   3  515.55   27.60
  -3  -9   3  522.25   27.30
   3  -9  -3  443.26   28.50
  -3  -9   3  505.45   27.80
   3  -9  -3  446.76   27.50
  -3  -9   3  500.05   27.20
   5   9  -5  125.29    8.40
   5   9  -5  136.99    7.30
  -5   9   5  115.79    7.10
  -5   9   5  116.89    8.20
   5   9  -5  136.29    7.60
  -5   9   5  110.69    8.00
   5  -9  -5  126.99    8.70
   5  -9  -5  108.29    8.30
   5  -9  -5  112.69    7.70
  -5  -9   5  127.59    7.50
  -5  -9   5  130.29    7.90
   7   9  -7    4.60    2.70
  -7   9   7    8.10    2.60
  -7   9   7    7.60    2.50
   7  -9  -7    7.20    3.00
   7  -9  -7    6.10    2.00
  -7  -9   7   -1.00    2.00
  -7  -9   7    8.00    1.30
   7  -9  -7    0.50    2.40
  -9   9   9   59.29    6.10
  -9   9   9   58.69    6.10
   9   9  -9   68.39    5.30
   9   9  -9   56.59    6.10
   9  -9  -9   58.99    5.30
  -9  -9   9   60.19    5.80
   9  -9  -9   60.99    6.40
   9  -9  -9   74.99    7.10
  -9  -9   9   65.19    4.60
  11   9 -11   41.20    4.00
 -11   9  11   46.40    6.20
 -11   9  11   38.10    5.80
  11   9 -11   46.60    5.90
  11  -9 -11   60.69    7.40
  11  -9 -11   55.89    5.30
 -11  -9  11   44.00    5.60
 -11  -9  11   53.69    5.20
 -13   9  13    1.80    4.20
  13   9 -13    4.20    2.50
  13   9 -13    5.90    4.10
 -13   9  13   -2.30    4.80
  13  -9 -13    0.50    3.50
 -13  -9  13   17.10    4.70
  13  -9 -13    7.70    5.40
  13  -9 -13    9.90    4.90
 -13  -9  13    0.30    2.80
 -15   9  15   10.60    5.40
 -15   9  15    7.40    6.40
  15   9 -15    3.30    5.00
  15  -9 -15   18.00    5.90
 -15  -9  15    5.70    3.70
 -15  -9  15    5.80    5.30
  17   9 -17    4.10    5.80
 -17   9  17   12.40    6.50
  17   9 -17    6.30    4.30
 -17   9  17   17.10    8.10
  17  -9 -17   10.20    7.10
 -17  -9  17    4.20    6.10
 -17  -9  17   13.30    5.20
  17  -9 -17   12.20    5.40
  19   9 -19  124.79   13.10
 -19   9  19  101.99   16.10
 -19   9  19  136.49   15.00
  19  -9 -19  128.19   12.10
 -19  -9  19  133.49   12.00
 -19  -9  19  156.38   14.50
  19  -9 -19  118.99   16.40
   0  10   0   92.79    5.90
   0  10   0   84.89    5.70
   0  10   0   90.39    5.30
   0 -10   0   83.09    5.90
   0 -10   0   81.09    5.80
   0 -10   0   83.89    6.10
   2  10  -2   24.10    2.30
   2  10  -2   20.80    2.30
  -2  10   2   16.80    2.40
   2  10  -2   20.60    1.90
   2 -10  -2   14.20    2.40
   2 -10  -2   16.80    3.80
  -2 -10   2   19.80    2.80
  -2 -10   2   20.30    2.80
   2 -10  -2   20.40    3.20
  -2 -10   2   20.80    2.20
  -2 -10   2   19.50    1.80
  -4  10   4    1.60    1.80
   4  10  -4    5.80    1.30
  -4  10   4    0.70    1.50
   4  10  -4    4.60    1.30
   4  10  -4    6.20    2.40
   4  10  -4    4.90    1.40
  -4  10   4    6.80    2.10
  -4 -10   4    4.00    1.20
  -4 -10   4    7.30    1.80
   4 -10  -4   -0.10    2.30
  -4 -10   4    7.20    1.90
   4 -10  -4    4.80    2.20
   4 -10  -4    4.80    1.80
   6  10  -6   51.39    5.30
  -6  10   6   46.50    3.40
   6  10  -6   45.40    3.30
   6  10  -6   52.19    3.90
  -6  10   6   54.59    4.90
  -6  10   6   47.90    4.70
   6 -10  -6   54.99    5.40
   6 -10  -6   49.99    4.70
   6 -10  -6   45.50    5.40
  -8  10   8  324.67   18.60
   8  10  -8  333.27   17.90
  -8  10   8  277.37   18.60
   8  10  -8  305.87   18.70
  -8 -10   8  308.77   18.20
  -8 -10   8  304.37   17.20
   8 -10  -8  295.17   18.70
   8 -10  -8  292.77   17.90
   8 -10  -8  296.17   18.90
  10  10 -10   64.09    5.60
 -10  10  10   41.30    6.50
  10  10 -10   48.60    4.00
  10  10 -10   59.49    6.50
 -10 -10  10   54.89    4.50
  10 -10 -10   55.79    6.50
  10 -10 -10   72.29    5.80
 -10 -10  10   54.09    5.80
  10 -10 -10   50.49    6.70
 -12  10  12  169.78   12.90
 -12  10  12  147.89   12.70
  12  10 -12  159.38   12.40
  12  10 -12  172.68   10.30
  12 -10 -12  177.48   13.00
  12 -10 -12  163.58   12.70
 -12 -10  12  172.58   10.80
 -12 -10  12  175.38   12.00
  12 -10 -12  168.48   11.40
  14  10 -14   11.80    5.10
 -14  10  14   14.50    6.10
  14  10 -14   14.90    3.00
 -14  10  14   14.80    5.40
  14 -10 -14   17.90    4.60
 -14 -10  14   12.60    3.60
 -14 -10  14   12.20    5.20
  14 -10 -14   40.10    7.20
  14 -10 -14   12.10    5.80
  16  10 -16    8.40    5.80
 -16  10  16    0.10    6.90
 -16  10  16   17.70    6.10
 -16 -10  16    6.10    4.00
  16 -10 -16    7.10    4.70
  16 -10 -16    4.80    7.00
 -16 -10  16   10.00    6.00
 -18  10  18   53.09    9.20
 -18  10  18   34.00    9.90
 -18 -10  18   29.30    6.10
 -18 -10  18   40.30    8.40
  18 -10 -18   37.40    6.90
  18 -10 -18   46.10    9.50
   1  11  -1  525.35   29.70
   1  11  -1  544.05   29.40
  -1  11   1  546.85   29.50
  -1  11   1  527.55   29.70
   1  11  -1  564.14   29.40
  -1  11   1  521.05   29.80
  -1 -11   1  522.85   30.00
  -1 -11   1  537.25   29.70
   1 -11  -1  503.25   29.90
   1 -11  -1  508.75   30.70
  -1 -11   1  525.35   30.10
  -1 -11   1  506.25   29.30
   3  11  -3  108.39    6.70
   3  11  -3  103.29    6.70
   3  11  -3  103.99    7.50
   3  11  -3  109.49    6.40
  -3 -11   3  115.09    7.20
  -3 -11   3  105.79    7.30
   3 -11  -3   98.59    7.40
  -3 -11   3  115.49    6.70
   3 -11  -3   94.59    7.60
  -5  11   5    2.10    2.10
  -5  11   5   -3.30    1.40
   5  11  -5    3.80    1.30
  -5  11   5    0.70    1.90
   5  11  -5    0.00    1.30
   5  11  -5    1.80    2.20
  -5 -11   5    5.90    1.90
  -5 -11   5    1.40    1.80
   5 -11  -5    3.20    2.70
  -5 -11   5    2.20    1.30
   5 -11  -5    1.60    2.30
   5 -11  -5    0.30    1.80
   7  11  -7  125.69    9.00
  -7  11   7  110.99    8.40
  -7  11   7  126.29    8.70
   7  11  -7  135.99    8.70
   7  11  -7  109.69    7.10
   7 -11  -7  113.49    9.00
  -7 -11   7  123.49    8.10
   7 -11  -7  121.49    8.80
   7 -11  -7  130.89    8.10
  -9  11   9    8.50    3.50
   9  11  -9    9.70    2.60
   9  11  -9    5.70    3.60
  -9  11   9   11.70    3.60
   9 -11  -9   19.00    4.60
  -9 -11   9    6.40    1.60
  -9 -11   9    9.50    3.10
   9 -11  -9   17.00    3.20
   9 -11  -9   10.70    3.80
 -11  11  11   49.40    6.10
  11  11 -11   36.40    5.90
  11  11 -11   46.60    5.20
 -11  11  11   47.90    6.30
 -11 -11  11   48.00    4.10
  11 -11 -11   47.50    6.50
  11 -11 -11   45.90    5.20
  11 -11 -11   42.50    6.70
 -11 -11  11   29.70    5.40
 -13  11  13    4.50    4.70
  13  11 -13    5.00    2.10
  13  11 -13    7.80    4.80
 -13  11  13    1.30    4.90
  13 -11 -13    7.60    5.70
  13 -11 -13    9.00    5.30
  13 -11 -13   -3.20    3.60
 -13 -11  13    7.20    4.30
 -13 -11  13   -0.90    2.60
 -15  11  15   16.80    6.30
  15  11 -15   27.90    6.90
 -15  11  15   19.20    7.70
  15 -11 -15   25.40    7.40
 -15 -11  15   29.40    4.60
  15 -11 -15   25.00    5.60
  15 -11 -15   28.00    7.20
 -15 -11  15   33.40    6.50
 -17  11  17    2.00    5.70
 -17  11  17   -6.50    7.50
  17  11 -17   -4.00    6.00
 -17 -11  17   -0.10    4.00
  17 -11 -17    0.40    7.70
  17 -11 -17    0.90    4.90
 -17 -11  17    3.40    5.90
   0  12   0   12.10    1.80
   0  12   0    8.70    1.50
   0 -12   0   11.70    2.20
   0 -12   0    6.10    2.50
   0 -12   0    9.20    2.30
  -2  12   2  388.06   22.20
   2  12  -2  391.86   21.90
   2  12  -2  417.16   22.90
   2  12  -2  400.56   22.30
  -2  12   2  391.16   22.50
   2  12  -2  388.46   21.70
   2  12  -2  426.66   21.70
   2  12  -2  408.16   22.30
  -2  12   2  360.86   22.40
  -2  12   2  359.76   22.30
  -2 -12   2  416.36   22.70
  -2 -12   2  379.56   22.00
  -2 -12   2  401.36   22.20
   2 -12  -2  382.96   22.70
   2 -12  -2  358.16   22.40
  -2 -12   2  405.26   22.70
   2 -12  -2  372.26   23.00
   4  12  -4   37.10    3.10
   4  12  -4   36.40    3.10
  -4  12   4   29.60    3.80
   4  12  -4   54.49    5.10
  -4  12   4   41.70    4.10
  -4  12   4   36.70    3.40
   4 -12  -4   32.70    4.60
   4 -12  -4   31.20    3.70
  -4 -12   4   34.80    2.90
  -4 -12   4   35.70    4.00
   4 -12  -4   41.70    4.70
  -4 -12   4   50.39    4.40
   6  12  -6   25.70    2.20
  -6  12   6   18.70    1.90
   6  12  -6   15.10    3.70
  -6  12   6   15.70    3.30
   6  12  -6   14.40    2.40
  -6  12   6   19.10    3.40
  -6  12   6   16.70    2.10
   6 -12  -6   12.60    3.80
  -6 -12   6   15.10    2.80
  -6 -12   6   24.90    3.10
   6 -12  -6   15.10    2.90
   6 -12  -6   13.70    3.50
   8  12  -8  121.59    7.80
  -8  12   8  108.89    8.60
   8  12  -8  131.79    9.30
  -8  12   8  115.99    9.00
   8 -12  -8  120.19    8.10
   8 -12  -8  100.69    8.90
  -8 -12   8  116.29    8.20
   8 -12  -8  116.39    9.40
  10  12 -10    6.50    2.90
  10  12 -10    3.10    3.90
 -10  12  10    8.80    3.70
 -10  12  10    6.50    4.00
  10 -12 -10    8.70    4.30
 -10 -12  10    7.70    1.80
  10 -12 -10    4.70    4.30
 -10 -12  10   11.20    3.60
  10 -12 -10   14.20    3.40
  12  12 -12   53.99    7.00
 -12  12  12   48.30    6.80
 -12  12  12   38.00    6.40
  12 -12 -12   56.59    7.60
 -12 -12  12   44.20    4.20
  12 -12 -12   43.40    7.60
  12 -12 -12   49.50    5.80
 -14  12  14   42.10    8.00
 -14  12  14   16.30    5.70
  14  12 -14   42.10    6.90
  14 -12 -14   31.40    7.50
  14 -12 -14   26.40    7.10
 -14 -12  14   28.80    4.00
 -14 -12  14   28.20    6.00
  14 -12 -14   26.30    5.40
  16  12 -16   14.90    6.30
 -16  12  16   10.60    7.90
 -16  12  16    8.00    6.40
 -16 -12  16   18.00    4.20
  16 -12 -16   28.30    9.60
  16 -12 -16   22.30    5.40
 -16 -12  16   11.60    6.10
 -18  12  18   18.40    9.20
  18  12 -18    6.30    7.50
 -18  12  18    7.60    7.20
 -18 -12  18   17.20    5.00
  18 -12 -18   16.10   10.60
  18 -12 -18   15.10    6.10
 -18 -12  18    7.70    6.90
  -1  13   1  637.74   35.40
   1  13  -1  633.24   35.80
  -1  13   1  632.64   36.00
  -1  13   1  644.34   35.20
   1  13  -1  645.44   35.00
   1  13  -1  699.73   35.10
   1 -13  -1  599.24   36.00
   1 -13  -1  593.14   35.60
   1 -13  -1  599.84   35.70
  -1 -13   1  634.44   35.80
  -1 -13   1  631.34   35.50
  -1 -13   1  603.14   35.80
   3  13  -3  185.78   11.10
   3  13  -3  192.48   12.00
  -3  13   3  185.68   11.60
   3  13  -3  191.98   10.80
  -3  13   3  186.28   11.60
  -3  13   3  168.98   11.30
   3 -13  -3  162.68   11.40
   3 -13  -3  185.68   12.20
  -3 -13   3  192.08   11.80
  -3 -13   3  203.48   11.20
  -3 -13   3  208.58   11.80
  -3 -13   3  174.18   10.80
   3 -13  -3  187.88   12.00
  -5  13   5   66.69    5.90
   5  13  -5   71.89    4.80
   5  13  -5   71.59    6.70
  -5  13   5   71.99    5.00
   5  13  -5   71.49    4.80
  -5  13   5   64.89    5.80
  -5 -13   5   65.69    5.60
   5 -13  -5   69.89    6.70
   5 -13  -5   69.79    7.00
  -5 -13   5   67.99    4.70
  -5 -13   5   72.69    5.50
   5 -13  -5   68.19    5.60
   7  13  -7   73.89    4.80
  -7  13   7   70.19    4.70
  -7  13   7   69.69    6.70
  -7  13   7   76.89    6.70
   7  13  -7   72.39    5.40
  -7  13   7   79.69    4.90
   7  13  -7   81.59    7.00
  -7 -13   7   73.49    5.70
   7 -13  -7   80.19    6.10
   7 -13  -7   84.99    7.60
   7 -13  -7   79.89    7.40
  -7 -13   7   63.19    5.80
   9  13  -9  121.29    7.90
  -9  13   9   94.39    9.10
   9  13  -9  119.99    9.40
  -9 -13   9  115.79    8.40
   9 -13  -9  112.49    9.50
   9 -13  -9  109.09    9.60
   9 -13  -9  109.19    8.20
  11  13 -11   67.29    8.10
 -11  13  11   80.89    8.00
  11  13 -11   80.29    6.70
 -11  13  11   58.29    7.50
  11 -13 -11   78.99    8.60
 -11 -13  11   74.99    7.10
 -11 -13  11   63.89    4.90
  11 -13 -11   70.39    8.40
  11 -13 -11   73.59    6.90
  13  13 -13   19.60    5.50
 -13  13  13   12.40    5.20
 -13  13  13    7.80    5.40
 -13 -13  13    7.00    2.40
  13 -13 -13    9.60    4.40
  13 -13 -13   12.20    6.20
  13 -13 -13    4.80    5.50
 -13 -13  13    2.20    4.40
 -15  13  15   39.70    7.20
  15  13 -15   29.90    7.30
 -15  13  15   32.80    8.20
 -15 -13  15   35.20    6.50
 -15 -13  15   35.10    4.40
  15 -13 -15   28.20    5.90
  15 -13 -15   39.70    8.40
  15 -13 -15   34.00    8.70
 -17  13  17   11.80    8.40
 -17  13  17   17.20    9.00
  17  13 -17   35.20    8.10
  17 -13 -17   27.90    6.50
 -17 -13  17   19.10    4.60
 -17 -13  17    9.90    6.60
  17 -13 -17   11.20    7.50
   0  14   0    6.10    2.50
   0  14   0   -0.40    1.70
   0  14   0    8.50    1.70
   0 -14   0    9.20    2.40
   0 -14   0    9.10    2.90
   0 -14   0    6.20    2.40
  -2  14   2  130.99    8.40
   2  14  -2  137.69    8.10
   2  14  -2  138.29    7.80
   2  14  -2  144.99    7.90
  -2  14   2  124.49    9.20
  -2  14   2  117.19    8.70
   2  14  -2  148.09    9.40
  -2  14   2  136.69    8.80
   2 -14  -2  129.49    8.90
   2 -14  -2  115.89    9.30
  -2 -14   2  135.39    8.00
  -2 -14   2  154.98    8.70
  -2 -14   2  139.89    9.20
  -2 -14   2  138.09    9.20
   2 -14  -2  117.19    9.00
   4  14  -4  154.08   10.40
  -4  14   4  143.09    9.90
  -4  14   4  142.99    9.40
   4  14  -4  162.28    9.00
  -4  14   4  157.28   10.10
   4  14  -4  159.88    9.20
  -4 -14   4  147.49    9.00
  -4 -14   4  151.38    9.90
  -4 -14   4  157.78    9.90
   4 -14  -4  134.49    9.70
   4 -14  -4  150.78   10.80
   4 -14  -4  137.69   10.20
  -6  14   6   24.80    3.80
   6  14  -6   18.80    2.30
   6  14  -6   16.90    4.00
  -6  14   6   10.10    3.20
   6  14  -6   14.40    2.40
  -6  14   6   21.30    2.60
  -6 -14   6   15.80    3.10
   6 -14  -6   19.00    3.20
   6 -14  -6   22.30    4.10
   6 -14  -6   14.60    4.20
  -6 -14   6   16.90    3.20
  -8  14   8   37.30    5.50
   8  14  -8   43.80    4.40
  -8  14   8   45.00    5.50
   8  14  -8   30.00    6.50
   8 -14  -8   53.29    6.90
  -8 -14   8   51.59    5.00
  -8 -14   8   51.99    5.20
   8 -14  -8   44.70    5.00
 -10  14  10   -1.80    3.90
  10  14 -10   -2.70    2.60
 -10  14  10    6.20    4.10
  10  14 -10    5.70    4.30
 -10 -14  10    3.80    3.20
  10 -14 -10   14.30    4.70
  10 -14 -10    5.40    4.90
  10 -14 -10    5.20    3.30
 -12  14  12   43.50    6.70
 -12  14  12   44.00    6.80
  12  14 -12   46.60    7.20
  12 -14 -12   45.90    5.80
 -12 -14  12   51.49    6.60
 -12 -14  12   37.50    3.60
  12 -14 -12   45.40    7.80
  12 -14 -12   64.99    8.60
  14  14 -14   15.40    6.30
 -14  14  14   24.00    7.10
 -14  14  14   12.00    5.50
  14 -14 -14   14.90    5.20
  14 -14 -14   22.10    7.00
 -14 -14  14   12.10    5.20
 -14 -14  14   15.80    2.90
  14 -14 -14   13.40    7.30
 -16  14  16   72.89    9.70
  16  14 -16   51.49    9.20
 -16  14  16   54.29   10.10
 -16 -14  16   65.89    8.70
  16 -14 -16   79.29   11.40
 -16 -14  16   54.29    5.80
  16 -14 -16   42.90    9.80
  16 -14 -16   55.49    7.60
  18  14 -18    6.20    8.00
 -18  14  18   -5.00    7.20
 -18  14  18  -10.90    8.00
  18 -14 -18    7.90    5.90
 -18 -14  18   -1.90    6.30
  18 -14 -18   11.60    9.00
  -1  15   1   36.20    3.90
  -1  15   1   27.40    3.90
  -1  15   1   36.10    3.70
  -1  15   1   31.40    3.30
   1  15  -1   38.10    3.20
   1  15  -1   36.10    3.20
   1  15  -1   31.80    4.30
  -1 -15   1   39.00    4.60
   1 -15  -1   33.10    4.20
  -1 -15   1   40.40    4.50
   1 -15  -1   38.00    5.00
  -1 -15   1   39.60    4.10
   1 -15  -1   38.60    4.40
  -3  15   3  550.54   33.30
  -3  15   3  579.14   33.50
   3  15  -3  600.34   32.80
  -3  15   3  579.04   33.20
   3  15  -3  598.64   34.00
  -3  15   3  606.04   33.60
  -3 -15   3  605.74   33.10
   3 -15  -3  576.64   33.60
  -3 -15   3  595.84   32.80
   3 -15  -3  550.64   33.80
  -3 -15   3  612.54   33.70
  -3 -15   3  627.84   33.90
   3 -15  -3  560.64   34.20
  -5  15   5    9.40    2.90
   5  15  -5    8.60    2.00
  -5  15   5   12.10    3.20
   5  15  -5   12.00    3.70
   5  15  -5    5.80    1.80
   5 -15  -5   12.70    3.90
   5 -15  -5    8.00    3.30
   5 -15  -5   12.80    3.10
   7  15  -7  114.19    7.50
  -7  15   7  111.79    7.20
  -7  15   7  111.09    8.60
   7  15  -7  111.89    7.40
  -7  15   7   85.69    8.60
   7 -15  -7  113.59    8.30
  -7 -15   7  120.79    8.00
  -7 -15   7  121.19    8.20
  -9  15   9   -0.40    3.90
   9  15  -9    2.20    2.40
  -9  15   9    8.40    4.00
   9  15  -9    6.70    4.30
   9 -15  -9    2.90    4.70
   9 -15  -9    4.60    4.20
  -9 -15   9    2.00    3.10
   9 -15  -9    8.50    3.40
  -9 -15   9    5.40    2.90
 -11  15  11    9.50    4.80
  11  15 -11    9.60    3.30
  11  15 -11   10.30    5.20
 -11  15  11   16.40    5.20
  11 -15 -11    9.00    5.40
  11 -15 -11   13.80    4.10
 -11 -15  11   18.10    4.40
 -11 -15  11   21.40    3.80
  11 -15 -11   15.30    5.50
 -13  15  13    3.00    5.10
 -13  15  13    8.80    5.60
  13  15 -13    9.60    5.40
  13 -15 -13   11.00    6.90
  13 -15 -13   21.40    6.70
 -13 -15  13    9.30    4.70
  13 -15 -13   22.00    5.10
 -15  15  15  -11.30    7.10
 -15  15  15    1.30    5.50
  15  15 -15    5.60    6.00
 -15 -15  15    6.30    5.40
  15 -15 -15    6.70    8.00
  15 -15 -15    3.50    8.30
  15 -15 -15   13.00    5.00
 -17  15  17    2.90    8.00
  17  15 -17    5.00    7.00
 -17  15  17    8.90    8.70
  17 -15 -17    0.40    5.30
  17 -15 -17    5.10    8.20
  17 -15 -17   47.00   11.00
   0  16   0  110.79    7.30
   0  16   0  118.59    7.50
   0  16   0  111.99    8.30
   0 -16   0  108.59    8.60
   0 -16   0  114.69    8.30
   0 -16   0  115.29    8.10
   2  16  -2   25.90    2.50
  -2  16   2   13.30    3.50
  -2  16   2   42.90    4.30
  -2  16   2   25.10    3.60
   2  16  -2   27.60    2.80
  -2  16   2   33.90    3.40
   2  16  -2   32.30    4.50
   2  16  -2   26.00    2.50
   2 -16  -2   36.80    5.10
   2 -16  -2   32.80    4.40
  -2 -16   2   39.40    4.00
   2 -16  -2   31.30    4.20
  -2 -16   2   18.60    3.70
  -2 -16   2   35.70    4.60
  -2 -16   2   31.40    2.70
   4  16  -4   77.39    7.10
   4  16  -4   72.99    4.90
  -4  16   4   72.39    6.20
  -4  16   4   76.99    5.70
  -4  16   4   66.99    5.50
  -4  16   4   68.79    6.30
   4 -16  -4   65.99    6.10
  -4 -16   4   69.49    4.80
   4 -16  -4   71.89    7.10
  -4 -16   4   71.89    6.10
  -4 -16   4   71.79    6.40
   4 -16  -4   80.49    7.40
  -4 -16   4   66.49    5.30
   6  16  -6   11.40    2.40
   6  16  -6   17.50    5.60
  -6  16   6   18.10    2.90
  -6  16   6   19.70    3.90
  -6  16   6    8.10    3.80
   6  16  -6   16.30    2.50
   6 -16  -6   20.50    5.40
   6 -16  -6   16.00    3.50
   6 -16  -6   21.30    4.50
  -6 -16   6   13.70    3.40
   8  16  -8   -1.00    3.90
   8  16  -8    4.30    2.40
  -8  16   8    0.70    3.50
  -8  16   8    7.40    3.70
  -8 -16   8    4.90    3.00
   8 -16  -8    4.90    4.40
   8 -16  -8    0.40    3.10
   8 -16  -8    1.40    4.00
  10  16 -10   -4.40    4.00
 -10  16  10    1.80    4.10
  10  16 -10    0.60    2.80
 -10  16  10   -1.60    4.10
 -10 -16  10   -1.30    3.10
  10 -16 -10    1.80    4.90
  10 -16 -10   -7.90    4.20
 -10 -16  10    2.20    3.10
  10 -16 -10    0.70    3.30
 -12  16  12    8.20    5.10
 -12  16  12    5.60    4.90
  12  16 -12    3.50    5.20
  12  16 -12    0.90    3.50
  12 -16 -12   12.40    6.10
 -12 -16  12   -3.80    4.00
 -12 -16  12    1.30    3.60
  12 -16 -12    8.50    4.40
  12 -16 -12    6.90    6.10
  14  16 -14    9.50    8.00
 -14  16  14    8.40    6.30
 -14  16  14   10.90    6.30
  14 -16 -14   12.50    5.10
  14 -16 -14    9.50    7.10
 -14 -16  14   12.00    5.30
 -16  16  16    9.50    8.10
  16  16 -16   18.80    9.40
 -16  16  16   23.70    7.80
  16 -16 -16   16.90    9.60
  16 -16 -16   24.90    6.20
  16 -16 -16   32.20    9.30
 -16 -16  16   28.90    7.00
  -1  17   1   12.40    3.30
   1  17  -1   10.70    2.00
  -1  17   1   11.80    2.90
  -1  17   1    1.30    2.20
   1  17  -1    9.80    3.50
   1  17  -1    5.40    1.90
   1 -17  -1    9.00    3.00
  -1 -17   1    9.60    3.50
   1 -17  -1   11.40    3.20
  -1 -17   1    8.70    3.10
   1 -17  -1    9.60    3.60
  -1 -17   1   11.30    3.00
   3  17  -3   11.60    2.00
  -3  17   3    4.00    2.90
  -3  17   3    9.90    3.00
  -3  17   3    9.30    2.50
  -3  17   3   11.70    3.20
   3  17  -3    3.60    3.30
  -3 -17   3   10.00    1.80
   3 -17  -3   12.00    3.50
  -3 -17   3   12.70    3.60
   3 -17  -3   10.20    4.00
   3 -17  -3   14.70    3.50
  -3 -17   3   14.10    3.70
  -3 -17   3   11.80    2.70
   5  17  -5  325.77   18.10
  -5  17   5  303.77   18.50
  -5  17   5  334.97   19.30
  -5  17   5  303.47   19.30
   5  17  -5  335.97   20.00
   5 -17  -5  307.97   19.70
  -5 -17   5  345.17   19.20
   5 -17  -5  277.97   20.00
   5 -17  -5  292.47   19.10
   7  17  -7  462.25   28.50
  -7  17   7  461.35   26.80
  -7  17   7  460.15   28.10
   7  17  -7  501.75   27.00
   7  17  -7  492.65   26.80
  -7 -17   7  526.95   27.80
   7 -17  -7  440.56   28.50
   7 -17  -7  438.56   27.80
   7 -17  -7  455.95   28.90
  -9  17   9    0.50    3.90
   9  17  -9   -0.80    2.40
   9  17  -9   -0.20    4.40
  -9  17   9    3.70    4.20
   9 -17  -9   12.70    4.90
  -9 -17   9   -0.20    3.00
   9 -17  -9    2.30    4.90
   9 -17  -9    1.10    3.30
  -9 -17   9   -0.80    2.90
 -11  17  11   65.59    8.30
  11  17 -11   68.49    8.60
  11  17 -11   71.99    6.50
 -11  17  11   76.69    8.70
  11 -17 -11   73.99    9.10
  11 -17 -11   52.09    9.10
  11 -17 -11   74.79    7.60
 -11 -17  11   63.69    7.30
  13  17 -13    2.10    6.00
 -13  17  13    1.30    5.50
  13 -17 -13    0.00    6.40
  13 -17 -13    2.20    8.40
 -13 -17  13    4.10    4.70
  13 -17 -13   -1.90    4.40
 -15  17  15    3.80    8.40
 -15  17  15  -10.20    7.60
  15  17 -15    5.00    7.00
  15 -17 -15    8.30    7.10
 -15 -17  15   15.10    5.90
  15 -17 -15    2.50    8.00
  15 -17 -15    5.70    5.20
  17  17 -17   -3.10    7.30
 -17  17  17   10.70    9.10
 -17  17  17    4.50    9.40
  17 -17 -17    7.40    9.10
  17 -17 -17   26.00   10.80
 -17 -17  17    3.60    6.20
  17 -17 -17    5.90    6.00
   0  18   0  356.26   23.50
   0  18   0  404.16   22.80
   0  18   0  398.36   22.70
   0 -18   0  394.66   23.40
   0 -18   0  435.66   23.90
   0 -18   0  401.16   24.10
  -2  18   2   66.89    5.50
   2  18  -2   62.39    4.90
   2  18  -2   79.89    7.30
  -2  18   2   80.29    6.80
  -2  18   2   65.19    6.00
  -2  18   2   60.09    5.90
   2  18  -2   68.09    4.70
   2 -18  -2   63.09    6.50
   2 -18  -2   74.49    7.10
  -2 -18   2   67.49    6.80
  -2 -18   2   78.89    7.00
   2 -18  -2   76.19    7.40
  -2 -18   2   75.79    6.10
  -4  18   4  187.78   12.40
  -4  18   4  208.58   12.60
  -4  18   4  157.28   12.80
  -4  18   4  216.48   13.00
   4  18  -4  202.98   13.50
   4  18  -4  177.98   11.60
  -4 -18   4  201.78   12.20
   4 -18  -4  183.48   13.80
   4 -18  -4  218.18   13.20
  -4 -18   4  199.48   13.60
  -4 -18   4  210.48   13.10
   4 -18  -4  210.58   13.60
   6  18  -6   13.90    4.40
  -6  18   6    6.90    3.50
  -6  18   6   -1.60    3.40
  -6  18   6    4.00    2.80
  -6 -18   6    8.80    3.60
   6 -18  -6   18.40    4.90
   6 -18  -6   11.70    4.90
   6 -18  -6   17.40    4.10
  -8  18   8   45.40    4.30
   8  18  -8   42.40    6.50
  -8  18   8   37.10    3.70
   8  18  -8   45.50    3.90
  -8  18   8   46.90    6.40
   8  18  -8   62.19    5.00
  -8  18   8   45.70    6.30
   8 -18  -8   48.40    5.90
  -8 -18   8   59.49    6.00
   8 -18  -8   46.30    7.50
   8 -18  -8   51.89    7.10
  10  18 -10   42.30    4.80
 -10  18  10   37.80    6.60
 -10  18  10   43.00    6.50
  10  18 -10   34.60    6.70
  10 -18 -10   49.99    7.90
 -10 -18  10   53.49    5.70
 -10 -18  10   28.80    5.50
  10 -18 -10   40.20    5.80
  10 -18 -10   34.40    7.30
  12  18 -12   -5.20    5.20
  12  18 -12   -2.20    3.60
 -12  18  12   -7.90    4.50
 -12  18  12    0.80    5.80
 -12 -18  12    1.50    4.20
  12 -18 -12   11.00    6.40
  12 -18 -12   -1.80    4.30
  12 -18 -12   10.50    6.70
  14  18 -14    5.60    6.60
 -14  18  14    7.10    6.70
 -14  18  14   10.40    6.20
 -14 -18  14    5.80    5.30
  14 -18 -14   13.40    8.30
  14 -18 -14   17.30    9.10
  14 -18 -14    2.20    5.00
  16  18 -16   74.79   11.40
 -16  18  16   97.59   13.00
 -16  18  16   49.20   10.30
  16 -18 -16   55.39   11.70
 -16 -18  16   89.49   10.10
  16 -18 -16   98.49   14.90
  16 -18 -16   90.49   10.30
   1  19  -1    4.00    1.90
  -1  19   1   -6.50    2.30
   1  19  -1    3.60    2.00
  -1  19   1    2.20    2.30
  -1  19   1   -2.40    3.20
  -1  19   1    1.60    2.70
   1  19  -1    2.30    3.40
  -1 -19   1    1.80    3.60
   1 -19  -1    4.20    3.30
   1 -19  -1    3.90    3.30
  -1 -19   1    6.20    3.10
  -1 -19   1    1.50    3.30
   1 -19  -1    9.30    4.00
  -3  19   3  185.28   12.80
  -3  19   3  199.28   12.80
  -3  19   3  183.08   12.70
  -3  19   3  185.88   12.30
   3  19  -3  203.98   13.60
   3  19  -3  195.38   11.60
  -3 -19   3  204.88   13.30
   3 -19  -3  193.28   13.10
   3 -19  -3  194.88   14.00
  -3 -19   3  206.78   12.40
   3 -19  -3  194.48   13.40
  -3 -19   3  202.08   13.30
  -5  19   5   90.79    7.10
  -5  19   5   86.59    7.10
  -5  19   5   78.99    7.90
   5  19  -5   93.09    6.20
   5  19  -5   90.19    8.70
  -5  19   5   86.59    7.90
  -5 -19   5   81.19    7.70
   5 -19  -5   99.59    9.20
   5 -19  -5  100.39    9.40
   5 -19  -5   90.09    7.70
   7  19  -7  178.38   10.60
  -7  19   7  184.28   12.50
   7  19  -7  172.78   13.00
  -7  19   7  166.48   11.10
  -7  19   7  165.88   12.50
  -7 -19   7  187.68   11.80
   7 -19  -7  142.09   13.30
   7 -19  -7  143.39   12.70
   7 -19  -7  169.48   12.00
  -9  19   9    0.10    4.40
   9  19  -9   10.50    3.00
   9  19  -9   11.30    5.40
  -9  19   9   10.30    4.80
   9 -19  -9    9.40    6.20
   9 -19  -9    6.20    5.30
  -9 -19   9   11.10    4.20
   9 -19  -9   17.80    4.60
  11  19 -11    5.30    5.40
 -11  19  11    8.20    5.30
 -11  19  11   -3.10    4.80
  11  19 -11   14.30    3.90
  11 -19 -11    7.80    4.80
 -11 -19  11   14.40    4.20
 -11 -19  11    4.80    4.90
  11 -19 -11    9.00    6.50
  11 -19 -11    6.30    6.40
 -13  19  13  141.89   12.90
  13  19 -13  136.59   14.10
 -13  19  13  147.79   13.30
  13 -19 -13  145.89   16.10
  13 -19 -13  117.99   15.00
  13 -19 -13  147.89   11.90
 -13 -19  13  148.79   11.60
  15  19 -15   20.70    7.50
 -15  19  15   10.20    6.80
 -15  19  15   17.10    8.10
  15 -19 -15    3.90    9.20
  15 -19 -15   15.20    6.20
 -15 -19  15    6.70    5.60
  15 -19 -15    5.50    8.70
   0  20   0   59.09    5.40
   0  20   0   69.09    7.10
   0  20   0   59.79    5.20
   0 -20   0   70.99    7.90
   0 -20   0   79.29    7.10
   2  20  -2    4.00    2.00
   2  20  -2    6.00    4.10
  -2  20   2    6.10    3.20
   2  20  -2    4.30    1.40
  -2  20   2    0.70    2.20
  -2  20   2    8.70    3.60
   2  20  -2    2.90    1.60
   2 -20  -2    8.50    3.80
   2 -20  -2    3.20    3.40
  -2 -20   2    1.30    3.90
   2 -20  -2    0.10    4.60
  -2 -20   2    2.20    3.60
  -2 -20   2    4.50    3.10
  -4  20   4   30.00    5.30
  -4  20   4   42.10    5.20
  -4  20   4   54.39    5.80
   4  20  -4   44.20    3.90
  -4  20   4   45.30    4.90
   4  20  -4   45.50    6.60
   4 -20  -4   37.50    5.70
  -4 -20   4   45.60    5.90
   4 -20  -4   44.70    6.30
  -4 -20   4   54.59    6.50
   4 -20  -4   49.40    7.20
  -4 -20   4   54.89    5.10
  -6  20   6   15.70    3.50
   6  20  -6   10.00    2.70
   6  20  -6   13.50    5.20
  -6  20   6   10.40    3.70
  -6  20   6   10.40    4.30
  -6  20   6    8.20    4.00
   6 -20  -6   13.00    5.20
  -6 -20   6   12.90    4.20
   6 -20  -6   13.70    4.20
   6 -20  -6   18.70    5.90
  -8  20   8    0.90    2.50
  -8  20   8    2.80    4.40
  -8  20   8   -3.50    4.00
   8  20  -8   -1.20    1.90
  -8  20   8    6.40    2.10
   8  20  -8    1.40    4.60
   8  20  -8   -2.00    2.30
   8 -20  -8    0.90    5.20
   8 -20  -8    8.20    5.00
  -8 -20   8    2.60    3.70
 -10  20  10   11.90    5.10
  10  20 -10    6.00    3.10
 -10  20  10    6.30    4.90
  10  20 -10    1.10    5.00
  10 -20 -10    8.00    5.90
  10 -20 -10   16.40    7.00
 -10 -20  10   -0.80    3.60
  10 -20 -10   18.80    4.70
  12  20 -12    9.70    7.80
 -12  20  12   15.90    6.40
 -12  20  12    2.40    6.70
  12 -20 -12   12.80    7.50
  12 -20 -12   12.30    7.00
 -12 -20  12    5.80    4.10
 -12 -20  12   -3.90    4.10
  12 -20 -12    7.80    4.90
  14  20 -14   20.50    9.70
 -14  20  14   11.30    7.40
 -14  20  14   17.10    7.30
  14 -20 -14   35.60   10.60
  14 -20 -14   17.80    9.10
 -14 -20  14   20.50    6.00
  14 -20 -14   10.40    6.10
   1  21  -1    1.60    3.90
   1  21  -1    0.00    1.90
  -1  21   1    2.60    3.60
  -1  21   1   -3.60    2.50
   1  21  -1    5.60    2.20
  -1  21   1    2.80    2.60
  -1  21   1    5.80    3.20
  -1 -21   1    7.70    3.50
  -1 -21   1    6.40    3.90
   1 -21  -1   -3.50    3.60
  -1 -21   1    1.60    4.20
   1 -21  -1    4.60    3.60
   3  21  -3    3.10    2.00
  -3  21   3   -6.20    3.00
  -3  21   3    6.80    2.90
   3  21  -3    6.50    4.40
  -3  21   3    0.80    3.30
  -3  21   3    6.90    3.70
  -3 -21   3   10.40    4.00
  -3 -21   3    4.40    3.10
   3 -21  -3   10.50    4.20
   3 -21  -3    0.20    3.70
   3 -21  -3   10.40    5.10
  -3 -21   3    1.40    4.10
  -5  21   5   42.30    5.80
  -5  21   5   46.60    5.70
  -5  21   5   46.50    5.50
   5  21  -5   45.90    7.00
   5 -21  -5   49.80    6.30
  -5 -21   5   61.19    7.00
   5 -21  -5   46.50    7.60
   5 -21  -5   44.30    7.00
  -7  21   7  127.89    9.50
   7  21  -7  130.09    8.70
  -7  21   7  119.49    9.90
   7  21  -7  129.39   11.30
  -7  21   7  139.59   11.00
  -7  21   7  143.19   11.30
   7 -21  -7  126.79   10.40
  -7 -21   7  167.08   10.70
   7 -21  -7  123.49   12.40
   7 -21  -7  139.29   12.80
  -9  21   9    0.30    4.90
   9  21  -9    4.50    2.70
   9  21  -9    0.40    5.10
  -9  21   9    5.70    5.00
   9 -21  -9   -0.60    5.40
  -9 -21   9    2.40    3.90
   9 -21  -9    6.70    4.70
   9 -21  -9   11.80    6.80
 -11  21  11  229.38   16.10
  11  21 -11  216.58   16.90
  11  21 -11  214.58   13.80
 -11  21  11  211.98   16.30
  11 -21 -11  166.58   16.20
  11 -21 -11  211.08   17.60
 -11 -21  11  212.78   14.30
  11 -21 -11  196.78   14.90
  13  21 -13   63.19   10.30
 -13  21  13   35.90    8.40
 -13  21  13   38.00    9.20
  13 -21 -13   36.70    7.70
  13 -21 -13   49.00   11.00
 -13 -21  13   39.20    6.80
  13 -21 -13   36.60   10.40
 -15  21  15   -0.90    8.10
  15  21 -15    3.60    7.70
 -15  21  15   11.40    9.30
  15 -21 -15    6.10    9.00
 -15 -21  15   -4.20    5.20
  15 -21 -15   -3.10    5.50
  15 -21 -15   17.00   11.80
   0  22   0  670.13   36.90
   0  22   0  635.14   37.10
   0  22   0  646.14   36.00
   0  22   0  638.74   35.90
   0 -22   0  659.13   37.40
   0 -22   0  591.84   36.90
   0 -22   0  603.64   38.80
   2  22  -2    9.90    4.60
  -2  22   2    5.10    4.10
  -2  22   2   11.90    4.00
   2  22  -2    7.90    2.00
  -2  22   2    7.90    3.30
  -2  22   2    8.80    3.10
   2  22  -2    6.20    1.80
   2  22  -2   10.20    2.50
   2 -22  -2    7.80    5.00
   2 -22  -2    6.10    4.10
  -2 -22   2    2.30    4.40
   2 -22  -2   14.30    4.50
  -2 -22   2   13.40    3.80
  -2 -22   2   10.40    4.40
   4  22  -4  201.78   14.40
  -4  22   4  184.18   12.60
  -4  22   4  199.88   13.40
  -4  22   4  194.18   13.00
  -4  22   4  188.38   13.10
  -4 -22   4  190.08   13.60
  -4 -22   4  192.48   12.60
   4 -22  -4  176.08   13.50
   4 -22  -4  185.98   14.70
  -4 -22   4  209.38   14.00
   4 -22  -4  195.58   14.10
   6  22  -6   13.00    5.60
  -6  22   6   19.40    4.40
  -6  22   6   21.30    4.80
  -6  22   6   18.60    4.20
   6  22  -6   13.10    2.80
  -6  22   6   20.40    5.30
   6 -22  -6   10.90    5.40
   6 -22  -6   23.90    6.70
  -6 -22   6   14.20    4.90
   6 -22  -6   15.70    5.00
  -8  22   8   -3.30    4.50
   8  22  -8   -1.70    2.40
  -8  22   8    0.50    3.80
   8  22  -8   -3.20    4.80
  -8  22   8    3.10    4.80
  -8  22   8    1.60    3.40
   8 -22  -8   -3.50    5.40
  -8 -22   8    4.30    4.00
   8 -22  -8   -2.10    4.50
   8 -22  -8    3.00    6.30
 -10  22  10   15.30    6.30
  10  22 -10    2.60    3.10
 -10  22  10   14.10    5.60
  10  22 -10   14.00    6.30
  10 -22 -10   23.50    7.50
  10 -22 -10   17.90    5.80
 -10 -22  10   10.60    4.60
  10 -22 -10   21.40    7.40
 -12  22  12   17.40    7.00
  12  22 -12    7.90    8.30
 -12  22  12   10.70    6.60
  12 -22 -12   21.00    8.30
  12 -22 -12   35.10    9.00
  12 -22 -12   22.80    5.90
 -14  22  14    3.60    8.60
 -14  22  14    1.70    7.10
  14  22 -14    0.00    7.10
 -14 -22  14   -0.40    5.40
  14 -22 -14   11.20    9.90
  14 -22 -14    4.10    8.60
  14 -22 -14    3.70    6.30
  -1  23   1   22.10    3.60
  -1  23   1   20.40    3.60
  -1  23   1   21.20    4.50
   1  23  -1   19.10    5.30
  -1  23   1   21.50    5.30
   1  23  -1   20.90    3.20
  -1 -23   1   24.20    4.80
  -1 -23   1   20.60    5.80
   1 -23  -1   24.60    5.10
   1 -23  -1   24.10    5.10
   1 -23  -1   21.60    6.10
  -1 -23   1   20.70    5.30
   3  23  -3  210.28   13.10
  -3  23   3  236.88   15.10
  -3  23   3  220.88   14.90
  -3  23   3  205.68   14.00
   3  23  -3  210.58   15.30
  -3  23   3  192.88   13.60
  -3 -23   3  234.48   15.20
   3 -23  -3  224.48   16.30
  -3 -23   3  228.18   15.40
   3 -23  -3  203.98   15.00
   3 -23  -3  209.68   14.80
  -3 -23   3  223.98   14.10
  -5  23   5   67.99    7.80
  -5  23   5   98.59    8.30
   5  23  -5   82.29    6.40
  -5  23   5   91.49    8.20
   5  23  -5   83.89    9.40
  -5  23   5   98.49    8.80
   5 -23  -5   92.49   10.70
   5 -23  -5   82.49    9.80
  -5 -23   5   94.59    9.20
   5 -23  -5   71.29    8.40
  -7  23   7    5.70    5.20
  -7  23   7   12.20    4.90
  -7  23   7   20.90    4.60
   7  23  -7    6.00    5.50
  -7  23   7    4.30    3.80
   7  23  -7    7.60    2.70
   7 -23  -7    8.40    5.00
  -7 -23   7   11.00    5.00
   7 -23  -7    8.50    5.80
   7 -23  -7   13.30    7.00
   9  23  -9   97.19    7.80
  -9  23   9  106.29   10.30
  -9  23   9   93.99   10.40
  -9  23   9   95.09    9.30
   9  23  -9   94.59   13.10
  -9 -23   9  105.99    9.40
   9 -23  -9   89.49   13.10
   9 -23  -9   97.69   10.30
 -11  23  11   32.70    8.70
 -11  23  11   32.90    7.80
  11  23 -11   47.00    8.60
  11  23 -11   37.20    5.10
 -11 -23  11   33.00    5.90
  11 -23 -11   39.20    9.90
  11 -23 -11   34.00    7.10
  11 -23 -11   20.70    8.20
 -13  23  13   95.29   13.90
 -13  23  13   73.09   12.10
  13  23 -13   87.99   12.80
  13 -23 -13   67.39   13.10
  13 -23 -13   93.49   14.20
  13 -23 -13   78.19   10.20
   0  24   0    1.00    2.50
   0  24   0    1.60    2.50
   0  24   0    1.00    4.40
   0  24   0    3.80    3.60
   0 -24   0    1.80    4.10
   0 -24   0    3.00    5.20
   0 -24   0    0.70    4.20
  -2  24   2   12.80    4.30
  -2  24   2   -3.10    3.00
   2  24  -2   -2.10    4.60
   2  24  -2    6.30    2.40
  -2  24   2   -1.80    4.30
   2  24  -2    4.30    2.00
  -2  24   2   -1.40    3.00
   2  24  -2    5.20    1.70
   2 -24  -2    5.70    4.70
   2 -24  -2   -2.10    4.10
   2 -24  -2    7.70    5.60
  -2 -24   2   -3.60    4.60
  -2 -24   2    5.00    3.70
  -2 -24   2   -6.50    4.20
   4  24  -4    3.50    5.30
  -4  24   4   14.60    4.50
  -4  24   4    2.60    3.30
   4  24  -4    0.70    2.20
  -4  24   4    8.10    4.60
   4 -24  -4   12.30    5.20
  -4 -24   4    3.40    4.90
   4 -24  -4    4.10    4.90
   4 -24  -4   16.50    6.70
  -4 -24   4    5.50    3.70
   6  24  -6   81.79    6.40
  -6  24   6   88.09    8.30
  -6  24   6   71.39    8.70
   6  24  -6   92.89   10.80
  -6  24   6   89.39    9.30
  -6  24   6   92.59    8.20
   6 -24  -6  103.69   10.90
   6 -24  -6   92.99    9.40
   6 -24  -6   74.09   11.70
  -6 -24   6   94.59    9.40
  -8  24   8  164.28   13.50
  -8  24   8  143.39   12.10
   8  24  -8  168.18   10.40
  -8  24   8  132.39   10.90
   8  24  -8  156.68   15.30
  -8  24   8  137.39   13.20
   8 -24  -8  136.09   12.40
   8 -24  -8  139.09   16.60
  -8 -24   8  180.48   12.60
  10  24 -10   15.40    3.70
  10  24 -10   18.90    7.00
 -10  24  10   11.50    5.40
 -10  24  10   16.10    6.80
  10 -24 -10   20.90    9.20
 -10 -24  10    9.50    5.00
  10 -24 -10   25.00    6.50
  10 -24 -10   36.50    9.30
 -12  24  12   -2.00    7.80
 -12  24  12    6.70    6.80
  12  24 -12    0.60    7.20
  12 -24 -12    9.60    6.30
  12 -24 -12   -0.80   10.10
  12 -24 -12    2.00    8.80
  -1  25   1   26.20    4.10
  -1  25   1   32.00    6.10
  -1  25   1   25.50    4.30
   1  25  -1   26.60    3.60
  -1  25   1   27.10    5.30
   1  25  -1   19.20    3.40
   1  25  -1   22.00    6.10
   1  25  -1   22.90    4.90
  -1 -25   1   30.00    6.10
   1 -25  -1   23.50    5.70
  -1 -25   1   27.40    6.60
   1 -25  -1   24.00    5.60
  -1 -25   1   27.60    5.50
   1 -25  -1   31.20    7.20
  -3  25   3   15.50    5.10
   3  25  -3   13.00    2.70
   3  25  -3   27.50    6.60
  -3  25   3   10.40    4.90
  -3  25   3   18.00    4.00
  -3  25   3    7.20    4.10
   3 -25  -3   13.20    6.70
  -3 -25   3   17.20    5.60
  -3 -25   3   14.70    6.20
   3 -25  -3   11.50    5.30
  -3 -25   3   19.10    4.50
   3 -25  -3   21.10    5.50
   5  25  -5  188.38   12.30
  -5  25   5  201.98   14.70
  -5  25   5  210.38   14.40
   5  25  -5  226.88   16.50
  -5  25   5  187.88   14.60
   5 -25  -5  201.98   16.10
   5 -25  -5  204.68   14.60
   5 -25  -5  215.18   15.90
   7  25  -7   50.79    4.70
  -7  25   7   39.20    7.40
  -7  25   7   34.10    6.90
  -7  25   7   42.20    6.40
  -7  25   7   44.00    6.20
   7 -25  -7   42.50    9.30
   7 -25  -7   45.00    7.30
  -7 -25   7   52.39    7.70
  -9  25   9    6.40    6.40
   9  25  -9    2.00    2.90
  -9  25   9    6.20    4.90
  -9  25   9    3.50    5.40
   9  25  -9    2.20    7.50
   9 -25  -9   -1.60    5.60
   9 -25  -9   -4.20    6.70
   9 -25  -9   11.40    8.50
  -9 -25   9    2.40    5.20
 -11  25  11   19.50    8.40
  11  25 -11   41.30    9.80
 -11  25  11   47.30    8.70
 -11  25  11   21.80    6.90
  11 -25 -11   49.40   12.10
  11 -25 -11   32.10    7.90
  11 -25 -11   42.70   10.80
   0  26   0   92.49    7.30
   0  26   0   85.99    7.00
   0  26   0   89.89   10.00
   0  26   0   92.09    8.50
   0 -26   0   90.19    9.30
   0 -26   0   97.19   11.00
   0 -26   0   79.89    9.00
  -2  26   2   28.90    4.50
  -2  26   2   28.70    5.50
  -2  26   2   37.10    6.70
  -2  26   2   36.20    5.10
   2  26  -2   31.90    3.90
   2  26  -2   24.60    6.50
  -2 -26   2   39.80    6.00
   2 -26  -2   37.00    8.50
   2 -26  -2   34.10    6.40
  -2 -26   2   26.30    7.40
  -2 -26   2   41.30    6.90
   2 -26  -2   37.30    7.10
  -4  26   4   76.99    7.60
   4  26  -4   86.29   10.10
   4  26  -4   80.09    6.20
  -4  26   4   85.49    9.30
  -4  26   4   66.49    7.80
  -4  26   4   81.29    9.70
  -4 -26   4  101.89   11.90
  -4 -26   4   89.09    7.70
   4 -26  -4   71.09    8.80
   4 -26  -4   80.69   11.10
   4 -26  -4   90.69   10.30
  -6  26   6  161.08   12.60
   6  26  -6  146.09    9.40
  -6  26   6  150.48   12.40
  -6  26   6  143.69   11.20
  -6  26   6  146.89   11.50
   6 -26  -6  117.89   17.90
   6 -26  -6  130.09   12.40
   6 -26  -6  130.19   14.00
  -8  26   8    1.60    4.30
  -8  26   8    5.80    6.40
  -8  26   8    4.30    6.10
  -8  26   8    1.80    4.40
   8  26  -8    8.90    6.90
  -8 -26   8    5.70    5.20
   8 -26  -8   -5.90    6.30
   8 -26  -8    4.30    8.50
   8 -26  -8    3.80    5.50
 -10  26  10   11.40    5.30
  10  26 -10    4.20    7.20
 -10  26  10   15.90    7.50
 -10  26  10    5.40    6.50
 -10 -26  10    3.90    6.30
  10 -26 -10    3.10    5.60
  10 -26 -10    9.90    8.20
  10 -26 -10   12.20    9.20
 -12  26  12   33.20    8.60
 -12  26  12   35.60    7.80
  12  26 -12   33.60   12.50
  12 -26 -12   35.20    8.90
  12 -26 -12   21.20   11.00
  12 -26 -12   42.80   12.50
  -1  27   1   43.70    5.20
   1  27  -1   52.79    8.70
  -1  27   1   79.49    7.80
  -1  27   1   47.30    7.80
   1  27  -1   57.09    5.10
  -1  27   1   46.60    5.60
   1  27  -1   48.70    5.10
  -1 -27   1   65.69    9.80
  -1 -27   1   56.89    8.00
   1 -27  -1   42.40    7.20
   1 -27  -1   43.90    7.60
   1 -27  -1   65.69   10.90
  -1 -27   1   48.00    7.30
   3  27  -3   71.39    5.90
  -3  27   3   88.49    9.40
  -3  27   3   77.29    8.60
   3  27  -3   73.99    9.40
  -3  27   3   66.79    8.80
  -3  27   3   65.19    7.10
   3 -27  -3   63.39   10.60
   3 -27  -3   86.89    9.50
  -3 -27   3   82.59   10.10
   3 -27  -3   83.89    9.80
  -3 -27   3   80.39    8.40
  -5  27   5   11.70    5.80
  -5  27   5   11.50    4.30
   5  27  -5    8.50   10.20
  -5  27   5   10.40    5.00
   5  27  -5    1.10    2.50
  -5  27   5    5.70    5.40
   5 -27  -5    5.90    6.00
  -5 -27   5    4.60    5.70
   5 -27  -5   19.70    7.20
   5 -27  -5    9.60    9.70
   7  27  -7   -6.10    8.10
  -7  27   7   -1.50    4.60
  -7  27   7   -4.50    4.00
  -7  27   7    1.50    5.70
  -7  27   7   -0.40    5.90
   7 -27  -7    7.80    6.70
   7 -27  -7    1.10    5.50
   7 -27  -7    7.70    8.00
  -7 -27   7    5.70    6.30
  -9  27   9   -4.30    4.50
  -9  27   9   10.00    7.30
   9  27  -9   -3.80    6.60
  -9  27   9   -3.70    6.30
   9 -27  -9    0.60    7.20
   9 -27  -9   -0.50    9.20
   9 -27  -9   -4.90    5.50
  -9 -27   9   -0.40    5.80
 -11  27  11    6.30    8.40
 -11  27  11    1.30    8.10
 -11  27  11   -4.10    5.40
  11  27 -11    2.70    7.70
  11 -27 -11   -3.70    7.10
  11 -27 -11    3.00    8.00
  11 -27 -11    0.00    9.10
   0  28   0   38.50    4.60
   0  28   0   47.20    8.50
   0  28   0   42.50    6.80
   0  28   0   35.00    4.90
   0 -28   0   37.80    6.80
   0 -28   0   37.20    7.70
   0 -28   0   49.10    8.90
   2  28  -2   43.20    8.10
   2  28  -2   24.00    5.40
  -2  28   2   22.50    4.90
  -2  28   2   40.60    9.10
  -2  28   2   22.40    4.40
   2  28  -2   19.30    3.40
  -2  28   2   26.40    5.70
  -2 -28   2   21.00    7.10
   2 -28  -2   31.90    7.20
   2 -28  -2   32.00    8.60
  -2 -28   2   26.90    5.90
   2 -28  -2   33.10    7.70
  -2 -28   2   23.20    8.80
  -4  28   4   28.80    5.90
  -4  28   4   30.20    8.60
  -4  28   4   31.20    7.10
  -4  28   4   22.10    5.10
   4  28  -4   28.00    8.10
   4 -28  -4   39.50    7.70
  -4 -28   4   51.19    8.40
   4 -28  -4   37.00    9.60
   4 -28  -4   31.30    7.50
  -6  28   6    6.10    5.60
  -6  28   6   -2.00    4.90
  -6  28   6    3.60    4.40
  -6  28   6   -0.10    5.80
   6  28  -6    9.90    7.10
   6 -28  -6   -3.60    7.70
  -6 -28   6   -2.10    5.20
   6 -28  -6    1.80    7.80
   6 -28  -6    4.50    5.90
  -8  28   8   86.59    9.50
   8  28  -8  102.59   11.90
   8 -28  -8   83.29   14.10
   8 -28  -8   84.79   10.60
   8 -28  -8   71.69   11.70
  -8 -28   8   91.59   10.70
 -10  28  10   32.20    7.90
 -10  28  10   27.90    8.90
 -10  28  10   33.90    7.20
  10  28 -10   28.40   10.30
  10 -28 -10   38.60   12.10
  10 -28 -10   32.20   10.00
  -1  29   1   10.50    5.50
  -1  29   1    6.70    3.50
   1  29  -1   11.50    7.20
   1  29  -1   13.30    3.30
  -1  29   1    9.70    6.30
  -1  29   1    7.60    3.90
   1  29  -1    8.10    5.00
   1 -29  -1   13.30    9.00
  -1 -29   1    1.80    6.40
  -1 -29   1   12.60    5.50
   1 -29  -1    1.20    5.90
  -1 -29   1    6.40    6.70
   1 -29  -1    6.10    5.50
   3  29  -3    9.60    5.00
   3  29  -3   10.30    6.80
  -3  29   3   11.50    6.20
  -3  29   3    9.50    4.10
  -3  29   3   13.50    5.10
  -3  29   3   16.80    6.30
   3 -29  -3   15.60    6.50
  -3 -29   3   11.40    4.90
  -3 -29   3   11.30    7.80
   3 -29  -3   21.30   10.00
  -5  29   5   70.49    8.80
  -5  29   5   78.69    8.00
  -5  29   5   72.19    9.20
  -5  29   5   70.29    8.90
   5  29  -5   86.99   11.20
  -5 -29   5   68.39    9.90
   5 -29  -5   84.59   11.90
   5 -29  -5   65.09   12.00
  -7  29   7   -1.30    5.90
   7  29  -7    2.40    9.70
  -7  29   7    5.60    7.00
  -7  29   7   10.40    5.20
   7 -29  -7   -2.90    6.70
  -7 -29   7   -0.50    6.20
   7 -29  -7    4.90    7.00
   7 -29  -7    1.30    8.50
   9  29  -9   38.70   11.20
   9 -29  -9   34.60    8.00
   9 -29  -9   36.80    9.80
   0  30   0   55.89   10.30
   0  30   0   43.40    7.20
   0 -30   0   54.39    9.90
   0 -30   0   43.10    8.00
   0 -30   0   46.80    8.30
   2  30  -2   76.79   10.70
  -2  30   2   86.99   11.40
   2  30  -2   77.29    8.40
  -2  30   2   64.89    6.90
  -2  30   2   67.59    9.40
   2 -30  -2   65.99    9.60
   2 -30  -2   72.99   12.30
   2 -30  -2   69.29    9.90
  -2 -30   2   67.19   10.00
  -2 -30   2   88.49    9.40
  -2 -30   2   63.49   12.20
  -4  30   4    6.40    4.30
   4  30  -4   12.70    9.00
  -4  30   4    9.30    5.90
  -4  30   4    6.80    6.00
  -4  30   4    4.60    5.30
   4 -30  -4   17.70    7.30
  -4 -30   4    4.50    6.90
   4 -30  -4    8.40    6.90
   4 -30  -4    2.50    8.30
   6  30  -6   -2.10    7.00
  -6  30   6   11.10    6.70
  -6  30   6    6.60    7.00
  -6  30   6   10.10    6.10
  -6  30   6    8.40    4.90
   6 -30  -6    8.10   11.40
   6 -30  -6    9.10    8.40
   6 -30  -6   17.00    6.50
  -6 -30   6    6.00    7.60
   1  31  -1   78.09   13.40
  -1  31   1   69.89    9.20
   1  31  -1   81.79    9.50
  -1  31   1   73.69   11.60
   1 -31  -1   96.29   14.60
   1 -31  -1   81.59   10.50
  -1 -31   1   81.39    9.70
  -1 -31   1   68.89    9.60
   1 -31  -1   79.79   10.40
   3  31  -3   62.99    8.20
  -3  31   3   65.89    7.20
  -3  31   3   79.89   10.50
   3  31  -3   76.89   14.20
  -3  31   3   64.29    8.40
  -3  31   3   64.19   10.50
   3 -31  -3   69.19   10.70
   3 -31  -3   77.19   10.40
  -3 -31   3   65.79   12.70
   3 -31  -3   95.69   14.40
  -3 -31   3   71.29    9.00
  -5  31   5   -0.50    6.60
  -5  31   5   -4.50    6.10
   5  31  -5    4.00   10.00
  -5  31   5    1.60    4.60
  -5  31   5   -3.10    7.00
   5 -31  -5   -2.10    5.70
   5 -31  -5    4.90    9.80
   5 -31  -5   -5.10    7.40
  -5 -31   5    5.70    6.90
   0  32   0   -2.30    5.70
   0  32   0    4.00    7.50
   0 -32   0    2.80    9.50
   0 -32   0   -7.00    6.10
   0 -32   0    9.50    6.10
   2  32  -2   12.00    5.80
  -2  32   2   28.10    8.80
   2  32  -2   26.20    8.60
  -2  32   2   10.40    6.90
   2 -32  -2   15.90    8.30
  -2 -32   2   17.00    6.00
   2 -32  -2   -6.80    9.90
   2 -32  -2   20.80    7.90
 -20   0  19    0.80    6.10
  20   0 -19    0.10    6.10
 -20   0  19   18.00    9.00
  20   0 -19   -4.20    5.00
  18   0 -17    0.30    5.30
 -18   0  17    4.80    7.10
  18   0 -17    2.30    4.70
 -18   0  17    0.10    5.20
 -16   0  15   -4.20    5.40
  16   0 -15   10.10    4.10
 -16   0  15    0.50    4.30
  14   0 -13    1.60    3.80
 -14   0  13    5.50    3.80
  14   0 -13   -3.80    3.00
 -14   0  13    1.90    5.50
  12   0 -11   16.30    3.60
  12   0 -11   13.80    3.10
 -12   0  11    9.20    3.50
 -12   0  11   -0.60    4.30
  10   0  -9    2.20    2.30
 -10   0   9    9.40    3.80
 -10   0   9    0.40    2.40
   8   0  -7   -2.20    1.50
   8   0  -7   -1.10    1.70
  -8   0   7    0.40    1.60
  -8   0   7    3.30    1.90
   6   0  -5    1.00    1.20
   6   0  -5   -1.60    1.30
  -6   0   5   -0.60    1.50
   6   0  -5   -0.80    1.30
  -6   0   5   -1.30    1.20
  -6   0   5   -0.10    1.30
   4   0  -3   -0.80    0.80
  -4   0   3   -1.10    0.80
  -4   0   3    0.00    1.00
   4   0  -3   -0.10    0.90
   4   0  -3    0.00    0.90
   4   0  -3    0.10    0.80
   4   0  -3    0.40    0.80
  -4   0   3   -0.20    0.80
  -4   0   3   -0.80    0.90
  -2   0   1   -0.20    0.40
  -2   0   1    0.20    0.40
   2   0  -1   -0.40    0.40
   2   0  -1   -1.20    0.40
  -2   0   1    0.60    0.50
   2   0  -1    0.50    0.50
   2   0  -1   -0.30    0.40
  -2   0   1   -0.40    0.40
   2   0  -3    0.20    0.40
  -2   0   3   -0.30    0.40
   2   0  -3   -0.60    0.40
  -2   0   3   -1.30    0.50
   2   0  -3    0.10    0.50
  -2   0   3    0.60    0.40
   2   0  -3   -0.10    0.40
  -2   0   3   -0.60    0.40
  -2   0   3   -0.30    0.40
   4   0  -5   -0.30    0.80
   4   0  -5   -1.00    0.90
  -4   0   5   -0.70    0.90
  -4   0   5   -0.50    0.90
  -4   0   5   -0.70    0.80
  -4   0   5   -0.20    1.20
  -4   0   5    0.10    0.80
   4   0  -5   -0.10    1.00
  -4   0   5   -0.30    0.80
  -6   0   7    3.70    1.40
  -6   0   7    4.00    1.30
  -8   0   9   -1.70    1.70
   8   0  -9   -0.40    1.70
   8   0  -9   -0.10    1.50
  -8   0   9    9.00    3.60
 -10   0  11   -2.90    3.20
 -10   0  11    2.20    2.30
  10   0 -11    5.70    2.50
  10   0 -11    4.50    2.10
 -12   0  13   -0.20    4.60
  12   0 -13    1.40    2.60
  12   0 -13   -2.80    2.80
 -12   0  13    2.40    3.00
  14   0 -15    1.70    3.70
 -14   0  15    8.40    3.90
  14   0 -15    3.10    3.20
 -14   0  15    2.00    5.30
  16   0 -17    4.10    3.70
 -16   0  17    2.50    6.10
 -16   0  17   -2.90    4.10
  18   0 -19   -0.90    5.20
 -18   0  19    0.30    7.10
 -18   0  19    1.40    5.90
  18   0 -19    6.50    5.40
 -20   0  21    8.00    8.00
 -20   0  21   -4.10    6.90
  20   0 -21    1.60    7.10
  20   0 -21    5.30    5.10
  19   1 -18   13.00    5.60
 -19   1  18    9.50    7.80
  19   1 -18   18.00    7.80
 -19   1  18   27.10    7.20
  19  -1 -18   12.00    5.20
  19  -1 -18   19.70    7.50
 -19  -1  18   20.20    8.20
 -19  -1  18   17.40    7.50
 -17   1  16    4.70    5.20
  17   1 -16    3.60    4.50
  17   1 -16   -2.50    4.50
 -17   1  16   -4.00    7.00
 -17  -1  16    3.10    5.90
  17  -1 -16    2.70    4.00
 -17  -1  16    0.80    4.80
  17  -1 -16    0.40    4.90
  15   1 -14   51.69    6.40
 -15   1  14   40.80    6.30
  15   1 -14   55.69    6.10
 -15   1  14   49.50    9.40
 -15  -1  14   55.19    6.60
  15  -1 -14   49.60    6.80
 -15  -1  14   51.39    9.60
  15  -1 -14   49.50    5.50
  13   1 -12   68.09    6.60
 -13   1  12   75.29    9.20
 -13   1  12   75.79    7.60
  13   1 -12   84.39    7.10
 -13  -1  12   78.59    7.30
  13  -1 -12   77.49    7.40
 -13  -1  12   77.59    9.20
  13  -1 -12   81.39    6.50
  11   1 -10  189.18   11.40
 -11   1  10  173.18   11.80
 -11   1  10  165.78   12.60
  11   1 -10  168.18   11.10
 -11  -1  10  166.18   11.60
 -11  -1  10  162.78   12.60
  11  -1 -10  175.18   11.20
  11  -1 -10  198.48   11.70
  -9   1   8  800.12   45.90
  -9   1   8  817.52   46.50
   9   1  -8  819.32   46.00
  -9   1   8  792.02   45.50
   9   1  -8  808.82   45.60
  -9  -1   8  851.31   45.90
  -9  -1   8  790.42   46.70
   9  -1  -8  844.22   45.80
   9  -1  -8  810.82   45.40
  -7   1   6  109.09    7.70
  -7   1   6  108.39    6.90
   7   1  -6  105.59    7.10
   7   1  -6  115.19    7.10
  -7   1   6  113.39    7.70
  -7  -1   6  106.69    7.10
   7  -1  -6  117.59    7.30
  -7  -1   6  122.39    7.20
   7  -1  -6  110.49    6.90
  -7  -1   6  115.89    7.90
   7  -1  -6  105.89    7.20
  -7  -1   6  109.39    7.30
   5   1  -4  541.45   29.70
  -5   1   4  521.25   29.70
   5   1  -4  548.45   29.60
  -5   1   4  537.35   29.50
   5   1  -4  512.95   29.60
  -5   1   4  550.34   29.80
  -5   1   4  525.95   29.80
   5   1  -4  546.25   29.70
  -5  -1   4  532.65   29.70
  -5  -1   4  525.85   30.00
   5  -1  -4  533.15   29.70
   5  -1  -4  542.35   29.80
   5  -1  -4  490.15   29.40
   5  -1  -4  531.75   29.70
  -5  -1   4  531.65   29.60
   3   1  -2  536.55   30.00
  -3   1   2  539.85   29.90
  -3   1   2  548.25   30.10
  -3   1   2  546.35   30.10
   3   1  -2  543.05   30.10
   3   1  -2  546.15   30.00
  -3   1   2  552.04   30.10
  -3  -1   2  524.75   30.20
   3  -1  -2  550.74   30.10
  -3  -1   2  551.64   30.00
   3  -1  -2  537.35   30.10
   3  -1  -2  557.54   30.10
  -3  -1   2  560.44   30.00
   3  -1  -2  529.45   30.10
  -3  -1   2  536.35   30.00
   3  -1  -2  520.85   29.80
   3   1  -4  534.35   29.40
   3   1  -4  566.14   29.30
  -3   1   4  558.74   29.60
  -3   1   4  535.65   29.50
  -3   1   4  546.35   29.50
   3   1  -4  506.85   29.60
  -3   1   4  502.25   29.40
  -3   1   4  504.85   29.30
   3  -1  -4  531.75   29.50
   3  -1  -4  536.25   29.50
  -3  -1   4  481.25   29.60
  -3  -1   4  542.25   29.40
   3  -1  -4  495.65   29.20
  -3  -1   4  556.14   29.50
   3  -1  -4  533.85   29.40
  -3  -1   4  561.64   29.40
  -5   1   6    6.50    1.60
   5   1  -6    6.50    1.40
  -5   1   6    5.40    1.40
   5   1  -6    4.80    1.20
  -5   1   6    6.30    1.90
  -5   1   6    4.90    1.20
  -5   1   6    7.60    1.40
   5   1  -6    4.40    1.40
  -5   1   6    6.00    1.30
  -5  -1   6    5.50    1.30
  -5  -1   6    4.80    1.30
   5  -1  -6    5.90    1.50
   5  -1  -6    7.00    1.60
   5  -1  -6    2.90    1.30
   5  -1  -6    5.80    1.20
  -5  -1   6    5.50    1.90
  -5  -1   6    7.00    1.30
  -7   1   8  708.23   39.30
   7   1  -8  729.33   39.40
   7   1  -8  683.13   39.30
  -7   1   8  688.23   40.00
  -7   1   8  710.93   39.60
   7  -1  -8  678.63   39.20
  -7  -1   8  707.73   39.50
  -7  -1   8  721.33   39.50
  -7  -1   8  691.63   40.10
  -7  -1   8  712.23   39.50
   7  -1  -8  727.73   39.50
   9   1 -10  160.08   10.00
  -9   1  10  189.28   12.00
   9   1 -10  159.28   10.00
  -9   1  10  155.28   10.30
   9  -1 -10  158.58   10.20
   9  -1 -10  154.98    9.80
  -9  -1  10  153.98   10.20
  11   1 -12    8.30    2.80
  11   1 -12    4.50    2.60
 -11   1  12    6.50    4.20
 -11   1  12    7.00    2.90
 -11  -1  12    2.90    3.80
  11  -1 -12    8.00    2.50
  11  -1 -12   10.70    3.10
 -11  -1  12    2.00    2.70
 -13   1  14  179.78   14.80
  13   1 -14  180.78   12.80
  13   1 -14  209.08   13.10
  13  -1 -14  213.58   13.30
  13  -1 -14  196.88   12.60
 -13  -1  14  202.28   14.90
 -13  -1  14  206.48   13.30
 -15   1  16   97.99   12.50
  15   1 -16  109.89    9.60
 -15   1  16  136.29   10.40
  15   1 -16  113.29    9.20
 -15  -1  16  119.49    9.90
  15  -1 -16  116.89    9.00
 -15  -1  16  127.29   12.80
  15  -1 -16  119.19    9.90
 -17   1  18   13.50    5.30
  17   1 -18   11.00    5.00
 -17   1  18    3.50    8.30
  17  -1 -18   10.80    4.40
  17  -1 -18   12.10    5.60
 -17  -1  18    3.50    4.90
  19   1 -20   -8.80    4.70
 -19   1  20    0.60    7.00
  19   1 -20    0.10    6.10
 -19   1  20   -5.40    6.20
 -19  -1  20    7.80    7.40
  19  -1 -20   -2.20    5.10
  19  -1 -20   -1.70    5.60
  20   2 -19    7.90    7.40
  20   2 -19    0.40    5.20
 -20   2  19    8.10    8.10
 -20   2  19    8.10    6.90
 -20  -2  19    7.10    6.90
  20  -2 -19    8.20    7.40
 -20  -2  19  -10.40    7.50
  18   2 -17    7.30    4.80
 -18   2  17    9.70    7.70
  18   2 -17    5.00    5.80
 -18   2  17    3.70    5.60
  18  -2 -17    7.20    6.00
  18  -2 -17    3.50    4.20
 -18  -2  17    6.20    6.70
 -18  -2  17   -2.80    5.20
 -16   2  15   43.90    6.80
  16   2 -15   52.69    6.50
 -16   2  15   27.40    7.90
  16   2 -15   54.69    6.90
 -16  -2  15   38.30    6.60
 -16  -2  15   50.39    8.20
  16  -2 -15   39.30    5.30
  16  -2 -15   45.00    7.10
  14   2 -13   13.10    3.90
  14   2 -13    4.70    3.50
 -14   2  13    4.70    5.90
 -14   2  13   -2.70    3.80
 -14  -2  13   12.90    5.70
  14  -2 -13   14.90    4.50
 -14  -2  13   -0.30    3.50
  14  -2 -13    9.80    3.20
 -12   2  11  126.39   11.40
  12   2 -11  136.79    9.20
  12   2 -11  130.29    9.20
 -12   2  11  137.89   10.10
  12  -2 -11  126.99    8.60
 -12  -2  11  103.89   10.40
 -12  -2  11  130.69    9.40
  12  -2 -11  140.09    9.60
  10   2  -9   34.40    4.00
  10   2  -9   37.80    4.00
 -10   2   9   37.00    4.50
 -10   2   9   28.90    4.90
 -10  -2   9   33.60    4.00
  10  -2  -9   36.50    3.50
 -10  -2   9   31.10    5.20
  10  -2  -9   47.90    4.80
  -8   2   7   13.40    2.80
   8   2  -7   18.40    2.60
   8   2  -7   19.90    2.70
   8  -2  -7   13.40    2.70
  -8  -2   7   18.90    2.70
  -8  -2   7   22.90    4.00
   8  -2  -7   27.10    3.70
   6   2  -5    3.30    1.50
   6   2  -5    7.40    1.40
  -6   2   5    3.00    1.70
   6   2  -5    2.50    1.60
  -6   2   5    1.90    1.10
  -6   2   5    4.50    1.70
   6  -2  -5    6.70    1.70
   6  -2  -5    4.30    1.80
  -6  -2   5    6.00    2.00
   6  -2  -5    4.60    1.20
  -6  -2   5    2.70    1.40
  -6  -2   5    3.10    1.60
  -6  -2   5    3.50    1.60
  -4   2   3  522.45   28.50
   4   2  -3  519.25   28.40
  -4   2   3  479.25   28.50
   4   2  -3  521.35   28.50
  -4   2   3  504.65   28.20
   4  -2  -3  485.95   28.10
   4  -2  -3  515.05   28.50
  -4  -2   3  553.74   28.50
  -4  -2   3  490.65   28.20
  -4  -2   3  475.55   28.60
   4  -2  -3  524.35   28.60
  -4  -2   3  547.45   28.60
   4  -2  -3  502.95   28.50
   2   2  -1  722.13   42.00
  -2   2   1  750.32   42.10
  -2   2   1  780.02   42.10
  -2  -2   1  821.92   42.10
  -2  -2   1  737.43   42.00
   2  -2  -1  768.42   42.10
   2   2  -3    4.00    0.60
  -2   2   3    3.10    0.80
   2   2  -3    3.70    0.50
  -2   2   3    4.30    0.80
   2   2  -3    3.90    0.80
  -2   2   3    3.50    0.80
   2   2  -3    3.50    0.80
  -2   2   3    3.80    0.50
  -2   2   3    2.90    0.80
  -2  -2   3    3.50    0.50
  -2  -2   3    4.20    0.80
  -2  -2   3    3.10    0.60
  -2  -2   3    2.90    0.80
   2  -2  -3    3.10    0.70
   2  -2  -3    2.40    0.80
   2  -2  -3    3.60    0.80
  -4   2   5  630.54   34.80
  -4   2   5  618.24   34.70
   4   2  -5  573.64   34.90
   4   2  -5  616.04   34.70
   4   2  -5  654.03   34.70
   4   2  -5  687.33   34.50
  -4   2   5  629.34   34.90
  -4   2   5  661.03   34.80
  -4   2   5  587.54   34.40
   4  -2  -5  602.84   34.40
   4  -2  -5  616.14   34.80
  -4  -2   5  659.03   34.70
  -4  -2   5  587.94   34.90
   4  -2  -5  609.44   34.70
  -4  -2   5  648.54   35.00
   4  -2  -5  594.34   34.70
  -4  -2   5  638.04   34.60
   6   2  -7    9.60    1.50
  -6   2   7    9.70    1.50
   6   2  -7    9.80    1.80
  -6   2   7    5.80    1.70
  -6   2   7    5.30    1.80
  -6  -2   7    9.00    1.60
   6  -2  -7   10.30    2.10
  -6  -2   7    9.60    1.80
   6  -2  -7    7.20    1.30
  -6  -2   7    8.30    1.80
   6  -2  -7   14.30    2.10
  -8   2   9    0.90    2.00
   8   2  -9    2.40    1.70
  -8   2   9    7.80    2.90
  -8   2   9    5.10    1.70
   8  -2  -9    5.80    2.40
  -8  -2   9    2.50    1.80
   8  -2  -9    6.90    2.30
   8  -2  -9    6.40    1.60
  -8  -2   9    1.90    2.70
  10   2 -11    3.30    2.30
 -10   2  11    1.40    3.40
 -10   2  11    4.40    2.60
 -10  -2  11   -2.70    2.90
  10  -2 -11    1.60    2.40
  10  -2 -11    5.30    2.00
 -10  -2  11    1.70    2.20
  12   2 -13   29.60    4.10
 -12   2  13   23.00    5.60
 -12   2  13   25.40    4.50
  12   2 -13   28.80    4.20
 -12  -2  13   24.80    4.10
  12  -2 -13   25.30    4.50
  12  -2 -13   28.30    3.70
  14   2 -15    3.80    3.70
  14   2 -15    6.40    3.60
 -14   2  15    2.80    3.90
 -14   2  15   -1.40    5.40
 -14  -2  15    5.90    5.30
  14  -2 -15   -2.50    3.60
  14  -2 -15    1.60    3.10
 -16   2  17    3.40    6.50
  16   2 -17    2.60    4.60
 -16   2  17   10.60    5.20
  16   2 -17    9.30    4.50
 -16  -2  17    1.60    4.20
 -16  -2  17    9.00    5.90
  16  -2 -17    5.40    3.90
  16  -2 -17   10.50    5.20
 -18   2  19    2.00    8.00
  18   2 -19   -1.40    4.70
  18   2 -19   -0.80    5.30
 -18  -2  19   -1.50    5.50
 -18  -2  19    8.90    7.60
  18  -2 -19    5.50    6.10
  18  -2 -19    1.70    4.20
  20   2 -21   24.30    6.10
 -20   2  21   23.40   10.00
 -20   2  21   17.10    7.00
  20   2 -21   17.40    7.30
 -20  -2  21   22.20    9.90
  20  -2 -21   23.90    8.40
 -20  -2  21   15.10    6.80
 -19   3  18    9.00    8.10
 -19   3  18   12.20    8.00
  19   3 -18    3.70    5.10
  19   3 -18   16.10    6.00
 -19  -3  18   10.50    5.90
 -19  -3  18   -4.60    6.40
  19  -3 -18    2.30    6.30
  17   3 -16   40.30    6.80
 -17   3  16   24.30   10.70
  17   3 -16   44.90    6.50
 -17   3  16   28.40    7.30
  17  -3 -16   27.70    4.70
 -17  -3  16   41.90    8.00
 -17  -3  16   43.50    6.70
  17  -3 -16   48.00    8.40
  15   3 -14   23.30    4.60
 -15   3  14   17.50    4.90
  15   3 -14   14.40    4.50
 -15   3  14   44.10    9.00
  15  -3 -14   15.70    5.50
 -15  -3  14   16.00    4.60
  15  -3 -14   20.30    3.90
 -15  -3  14   -1.70    7.70
 -13   3  12   22.40    6.10
  13   3 -12   31.60    4.60
  13   3 -12   26.90    4.50
 -13   3  12   22.10    4.80
 -13  -3  12   36.70    6.40
 -13  -3  12   32.20    4.60
  13  -3 -12   33.00    5.10
  13  -3 -12   29.80    3.80
  11   3 -10   17.40    3.30
 -11   3  10   13.70    4.40
 -11   3  10   11.70    3.80
  11   3 -10   18.30    3.20
  11  -3 -10   19.30    2.70
 -11  -3  10    8.20    3.10
  11  -3 -10   31.60    4.50
 -11  -3  10   12.70    4.30
  11  -3 -10   21.80    3.90
  -9   3   8  354.16   21.30
  -9   3   8  375.46   21.60
  -9   3   8  350.56   20.40
   9   3  -8  346.97   20.90
   9   3  -8  377.86   20.60
  -9  -3   8  375.26   20.90
   9  -3  -8  360.46   21.10
   9  -3  -8  356.46   21.10
   9  -3  -8  339.57   20.30
   7   3  -6   21.80    2.30
   7   3  -6   20.10    2.60
   7   3  -6   23.80    2.90
  -7   3   6   20.30    2.90
  -7   3   6   20.00    2.10
  -7   3   6   13.60    2.70
  -7  -3   6   17.80    2.40
   7  -3  -6   20.60    2.00
  -7  -3   6   26.50    2.60
  -7  -3   6   23.10    3.30
   7  -3  -6   25.20    3.20
  -5   3   4  120.59    7.10
   5   3  -4  119.79    7.60
  -5   3   4  120.89    7.80
   5   3  -4  127.59    7.50
  -5   3   4  133.29    7.70
   5   3  -4  128.49    7.70
  -5   3   4  116.99    7.60
   5  -3  -4  129.39    7.80
  -5  -3   4  131.69    7.50
  -5  -3   4  124.89    7.90
   5  -3  -4  125.69    7.70
  -5  -3   4  123.39    7.40
  -5  -3   4  127.49    7.80
  -5  -3   4  109.99    7.20
   5  -3  -4  121.19    7.00
  -3   3   2 1981.40  125.89
  -3   3   2 1805.52  119.69
   3   3  -2 2671.03  257.37
  -3   3   2 1513.45  168.48
   3   3  -2 2058.79  126.09
   3   3  -2 1911.61  130.59
  -3  -3   2 2231.08  203.78
   3  -3  -2 1887.41  124.89
   3  -3  -2 1871.31  120.39
  -3  -3   2 1937.41  125.79
   3  -3  -2 1748.72  172.18
  -3  -3   2 1961.10  131.59
   1   3   0 1276.87   74.99
  -1   3   0 1108.09   88.59
   1   3   0 1300.17  106.09
  -1  -3   0 1286.87  105.99
  -1  -3   0 1169.68   74.19
   1  -3   0 1193.18   70.49
   1   3  -2 3090.79  210.68
  -1   3   2 2851.81  167.48
  -1   3   2 3049.40  184.28
   1   3  -2 3215.68  173.78
   1  -3  -2 2726.73  183.48
   1  -3  -2 2963.20  167.48
  -1  -3   2 3160.88  210.08
  -3   3   4  232.18   13.40
  -3   3   4  248.38   14.10
  -3   3   4  223.88   13.80
   3   3  -4  261.57   13.60
   3   3  -4  224.78   13.80
   3   3  -4  252.27   13.50
  -3   3   4  243.88   13.80
   3   3  -4  264.17   13.90
   3  -3  -4  245.18   14.00
  -3  -3   4  230.58   13.80
  -3  -3   4  272.67   14.20
   3  -3  -4  240.18   13.90
   3  -3  -4  239.08   13.40
  -3  -3   4  212.98   13.50
  -3  -3   4  255.97   13.60
   5   3  -6   35.40    2.50
   5   3  -6   33.70    3.10
  -5   3   6   36.30    3.30
  -5   3   6   33.60    3.20
  -5   3   6   34.50    3.30
   5   3  -6   38.30    3.40
  -5   3   6   33.50    3.30
   5   3  -6   33.50    2.80
  -5   3   6   32.90    2.50
  -5  -3   6   38.40    3.30
  -5  -3   6   35.70    2.70
  -5  -3   6   31.80    2.80
   5  -3  -6   36.60    3.20
   5  -3  -6   37.00    2.50
  -5  -3   6   35.90    3.10
   5  -3  -6   39.00    3.30
  -7   3   8 1566.24   86.89
   7   3  -8 1663.03   86.29
   7   3  -8 1518.95   86.59
  -7   3   8 1553.04   86.29
  -7   3   8 1595.84   86.99
  -7  -3   8 1533.15   86.49
   7  -3  -8 1518.35   86.19
  -7  -3   8 1590.84   86.49
  -7  -3   8 1558.74   87.09
   7  -3  -8 1585.54   87.09
  -9   3  10  473.35   26.70
   9   3 -10  495.95   26.10
  -9   3  10  434.56   25.90
  -9   3  10  468.95   27.20
   9   3 -10  445.06   26.30
   9  -3 -10  461.45   26.60
  -9  -3  10  456.55   27.30
   9  -3 -10  453.35   25.80
  -9  -3  10  462.05   26.30
   9  -3 -10  444.16   26.50
 -11   3  12    8.60    4.30
 -11   3  12    6.10    3.20
  11   3 -12   10.10    3.10
  11   3 -12    4.50    2.50
 -11  -3  12    4.10    2.70
  11  -3 -12   10.70    3.30
  11  -3 -12   10.10    2.40
 -11  -3  12    8.30    4.10
  13   3 -14   49.40    5.70
  13   3 -14   57.09    5.60
 -13   3  14   55.09    6.40
 -13   3  14   38.00    7.30
 -13  -3  14   49.00    7.00
  13  -3 -14   56.19    6.30
 -13  -3  14   49.50    5.50
  13  -3 -14   52.49    5.10
 -15   3  16  170.08   12.40
 -15   3  16  160.78   14.60
  15   3 -16  147.09   11.00
  15   3 -16  152.08   11.60
 -15  -3  16  138.89   13.70
  15  -3 -16  145.89   12.00
  15  -3 -16  162.88   10.70
 -15  -3  16  148.89   11.50
 -17   3  18    0.10    6.50
  17   3 -18    1.60    4.70
 -17   3  18    0.40    5.40
  17   3 -18   -2.10    4.40
  17  -3 -18   -1.30    3.60
 -17  -3  18    4.00    6.20
 -17  -3  18    0.20    4.70
  17  -3 -18   -1.80    5.30
 -19   3  20   18.60    8.20
  19   3 -20   28.70    7.00
  19   3 -20   31.20    6.60
 -19   3  20   46.60   10.00
 -19  -3  20   27.10    6.80
 -19  -3  20   31.20    8.40
  19  -3 -20   27.60    6.60
  19  -3 -20   25.70    8.30
 -20   4  19   -3.90    6.60
  20   4 -19    4.50    5.70
 -20   4  19    7.30    9.60
 -20  -4  19   -4.10    8.00
  18   4 -17   23.90    7.60
  18   4 -17   25.70    6.40
 -18   4  17   18.40    6.60
 -18   4  17   14.90    8.50
 -18  -4  17   11.70    5.80
  18  -4 -17   23.60    4.50
  18  -4 -17   27.00    7.80
 -18  -4  17   21.80    7.80
  16   4 -15    0.10    4.10
  16   4 -15    0.80    4.20
 -16   4  15    6.10    5.30
 -16   4  15   -4.10    6.10
  16  -4 -15    7.40    5.30
 -16  -4  15    6.30    4.40
 -16  -4  15    8.10    6.00
  16  -4 -15    4.40    3.30
  14   4 -13   28.40    4.40
 -14   4  13   30.10    7.10
  14   4 -13   29.60    5.00
 -14   4  13   21.90    5.30
  14  -4 -13   27.30    5.60
 -14  -4  13   24.90    6.20
  14  -4 -13   24.70    3.70
 -14  -4  13   27.20    4.70
  12   4 -11   22.80    3.70
 -12   4  11   24.40    5.40
 -12   4  11   17.90    4.80
  12   4 -11   20.20    3.80
  12  -4 -11   30.40    5.00
 -12  -4  11   13.50    3.50
  12  -4 -11   27.10    3.20
  12  -4 -11   26.10    4.50
 -12  -4  11   15.70    4.70
 -10   4   9  179.88   11.20
 -10   4   9  183.38   12.40
 -10   4   9  185.38   12.60
  10   4  -9  194.68   11.50
  10   4  -9  199.18   12.10
 -10  -4   9  193.58   12.80
  10  -4  -9  190.78   12.30
 -10  -4   9  200.38   11.80
  10  -4  -9  178.28   11.10
  10  -4  -9  189.58   12.30
   8   4  -7    8.10    2.50
   8   4  -7   13.30    2.10
  -8   4   7   19.40    3.10
   8   4  -7   17.00    2.60
  -8   4   7   14.70    1.90
  -8   4   7   11.70    2.80
   8  -4  -7   17.90    3.10
  -8  -4   7   20.60    3.40
  -8  -4   7   11.30    2.40
  -8  -4   7   16.80    2.40
   8  -4  -7   15.20    2.90
  -6   4   5  733.43   41.90
   6   4  -5  779.92   42.60
   6   4  -5  782.72   42.40
  -6   4   5  778.12   42.60
   6  -4  -5  764.02   41.90
  -6  -4   5  738.23   42.70
   6  -4  -5  759.02   42.80
  -6  -4   5  782.72   42.30
   6  -4  -5  740.33   42.60
  -4   4   3  615.24   35.30
  -4   4   3  642.64   35.10
   4   4  -3  630.34   35.20
  -4   4   3  571.14   35.10
   4   4  -3  662.03   34.90
  -4  -4   3  670.93   34.80
  -4  -4   3  656.23   35.10
   4  -4  -3  633.34   35.30
  -4  -4   3  591.34   35.00
   4  -4  -3  618.94   35.20
  -4  -4   3  632.34   35.20
   2   4  -1  414.76   21.40
  -2   4   1  360.86   21.50
   2   4  -1  398.56   21.60
   2   4  -1  399.16   21.40
  -2   4   1  358.36   21.60
   2   4  -1  376.26   21.30
  -2   4   1  369.26   21.80
  -2   4   1  383.16   21.40
   2   4  -1  419.26   21.70
  -2  -4   1  418.06   21.70
   2  -4  -1  369.36   21.60
  -2  -4   1  415.86   21.40
   2  -4  -1  359.46   21.70
  -2  -4   1  397.26   21.40
  -2  -4   1  403.06   21.60
   2  -4  -1  354.16   21.60
   2  -4  -1  373.66   21.40
   0   4  -1   63.29    3.90
   0   4   1   64.39    4.00
   0   4   1   68.29    3.90
   0   4   1   64.49    3.90
   0   4   1   66.39    3.80
   0   4  -1   59.29    4.00
   0   4  -1   66.09    3.90
   0   4  -1   62.79    3.70
   0   4   1   63.49    3.70
   0   4   1   56.09    3.90
   0   4  -1   56.79    3.90
   0  -4   1   69.69    3.90
   0  -4  -1   75.79    4.00
   0  -4  -1   64.29    4.00
   0  -4  -1   64.89    3.70
   0  -4   1   62.99    3.90
   0  -4   1   61.19    4.00
   0  -4  -1   63.29    3.90
   0  -4   1   63.79    3.90
   2   4  -3   12.00    1.60
  -2   4   3   10.70    1.20
   2   4  -3   11.70    1.00
  -2   4   3   10.30    1.30
  -2   4   3   11.80    1.50
  -2   4   3    7.70    1.30
   2   4  -3   12.40    0.90
   2   4  -3   10.50    1.20
  -2   4   3    9.50    1.50
   2   4  -3   11.60    1.40
  -2  -4   3   13.20    1.40
  -2  -4   3    8.60    0.80
  -2  -4   3   11.70    1.00
  -2  -4   3   11.00    1.50
   2  -4  -3   13.20    1.80
   2  -4  -3    9.80    1.20
   2  -4  -3   11.00    1.30
   2  -4  -3    9.90    1.50
  -4   4   5  614.54   33.00
   4   4  -5  629.14   32.50
  -4   4   5  574.14   32.20
  -4   4   5  603.04   32.80
   4   4  -5  534.75   32.70
  -4   4   5  555.74   32.70
   4   4  -5  613.44   32.80
  -4   4   5  570.94   32.70
   4  -4  -5  586.64   32.20
  -4  -4   5  596.24   32.80
  -4  -4   5  576.84   32.70
   4  -4  -5  565.54   32.70
   4  -4  -5  586.24   32.80
   4  -4  -5  606.24   32.90
  -4  -4   5  565.64   32.30
   6   4  -7 1654.13   90.59
  -6   4   7 1631.34   90.69
  -6   4   7 1556.54   89.99
  -6   4   7 1647.34   90.79
   6   4  -7 1761.92   90.09
   6   4  -7 1705.83   90.49
  -6  -4   7 1642.84   90.29
   6  -4  -7 1590.84   89.99
  -6  -4   7 1616.94   90.79
   6  -4  -7 1608.84   90.79
   6  -4  -7 1639.44   90.69
  -8   4   9   17.60    3.30
   8   4  -9   11.20    2.00
  -8   4   9    6.70    2.50
   8   4  -9    9.80    2.50
  -8  -4   9   17.00    3.20
   8  -4  -9   12.50    2.80
   8  -4  -9   13.30    3.00
  -8  -4   9   14.80    2.40
  -8  -4   9   11.30    2.10
 -10   4  11   21.30    4.30
  10   4 -11   20.70    3.50
 -10   4  11   15.00    3.40
 -10   4  11   18.40    2.60
  10   4 -11   20.20    2.90
  10  -4 -11   23.00    3.80
  10  -4 -11   17.60    2.50
  10  -4 -11   25.50    4.10
 -10  -4  11   20.00    3.10
 -10  -4  11   16.60    4.00
  12   4 -13   40.50    5.00
 -12   4  13   31.40    6.40
  12   4 -13   37.40    4.50
 -12  -4  13   43.30    6.70
  12  -4 -13   47.80    4.30
  12  -4 -13   52.59    5.90
 -12  -4  13   36.10    4.50
 -14   4  15  255.47   17.00
  14   4 -15  239.98   16.30
  14   4 -15  260.77   15.90
 -14   4  15  230.08   18.10
  14  -4 -15  242.78   15.40
  14  -4 -15  258.67   18.00
 -14  -4  15  261.27   16.30
 -14  -4  15  277.57   17.70
 -16   4  17   -7.20    5.90
  16   4 -17    3.90    4.00
 -16   4  17    4.20    5.00
  16   4 -17    9.90    5.00
  16  -4 -17    7.90    3.60
 -16  -4  17   13.90    6.30
 -16  -4  17   10.70    4.50
  16  -4 -17    6.60    5.70
  18   4 -19   37.40    7.70
  18   4 -19   32.70    6.70
 -18   4  19   25.20    8.90
 -18   4  19   32.60    8.00
 -18  -4  19   28.80    6.50
  18  -4 -19   21.50    7.70
 -18  -4  19   38.20    8.50
  18  -4 -19   27.00    5.10
  19   5 -18   -2.20    5.50
 -19   5  18    7.50    6.80
 -19   5  18    5.50    8.60
 -19  -5  18    4.30    5.80
 -19  -5  18   -1.50    6.60
  19  -5 -18   -9.10    6.80
  17   5 -16   22.10    5.90
 -17   5  16   11.70    7.80
  17   5 -16   20.20    5.70
 -17   5  16   20.00    6.20
  17  -5 -16   14.50    6.30
  17  -5 -16   14.70    3.80
 -17  -5  16   15.40    5.30
 -17  -5  16   11.40    6.70
 -15   5  14   53.79    9.40
  15   5 -14   60.49    6.50
  15   5 -14   63.99    7.20
 -15   5  14   47.20    7.10
 -15  -5  14   57.79    6.50
 -15  -5  14   62.59    8.50
  15  -5 -14   64.19    8.10
 -13   5  12   99.89   10.50
  13   5 -12  118.09    8.20
  13   5 -12  111.39    8.90
 -13   5  12  114.39    9.80
 -13  -5  12  105.09    9.60
  13  -5 -12  100.69    7.40
  13  -5 -12  112.49    9.30
 -11   5  10  126.69   10.10
 -11   5  10  130.89    8.60
  11   5 -10  122.19    9.70
  11   5 -10  148.99    9.10
 -11   5  10  132.09   10.70
 -11  -5  10  154.28   10.70
 -11  -5  10  149.19    9.50
  11  -5 -10  135.59   10.00
  11  -5 -10  146.49   10.10
  11  -5 -10  146.09    8.60
   9   5  -8  767.72   41.60
  -9   5   8  703.13   41.30
  -9   5   8  767.82   42.40
   9   5  -8  769.42   42.10
   9   5  -8  714.73   42.10
  -9   5   8  785.12   42.50
   9  -5  -8  730.93   42.30
  -9  -5   8  753.92   41.70
  -9  -5   8  756.92   41.80
  -9  -5   8  747.03   42.50
   9  -5  -8  729.53   42.40
   9  -5  -8  734.53   41.30
   7   5  -6  922.81   50.19
  -7   5   6  881.41   49.60
  -7   5   6  884.61   50.39
   7   5  -6  896.21   50.49
   7  -5  -6  908.31   50.59
   7  -5  -6  917.41   49.60
  -7  -5   6  875.01   50.49
   7  -5  -6  897.21   50.49
  -7  -5   6  930.51   49.99
   5   5  -4  413.16   25.20
   5   5  -4  456.95   24.90
  -5   5   4  428.76   25.20
   5   5  -4  440.06   25.30
  -5  -5   4  455.65   24.90
  -5  -5   4  471.25   24.70
  -5  -5   4  434.96   25.10
   5  -5  -4  451.85   25.40
   5  -5  -4  441.16   25.30
  -3   5   2    0.80    1.30
  -3   5   2    1.00    1.10
   3   5  -2    0.60    1.00
  -3   5   2    2.50    0.80
   3   5  -2    2.30    0.80
   3   5  -2    2.10    0.90
  -3   5   2    1.30    1.10
   3   5  -2   -1.50    1.30
  -3  -5   2    0.20    1.30
  -3  -5   2    2.00    0.90
  -3  -5   2    1.30    0.70
   3  -5  -2    0.70    0.90
   3  -5  -2    1.20    0.90
   3  -5  -2    2.10    1.40
   3  -5  -2    2.60    1.30
  -1   5   0 1827.92  124.79
   1   5   0 1872.41  113.39
   1   5   0 1607.44  146.39
   1  -5   0 2043.20  107.89
  -1  -5   0 1820.72  113.09
  -1  -5   0 2003.50  151.68
  -1   5   2   35.60    2.60
   1   5  -2   38.70    2.20
  -1   5   2   36.60    2.50
  -1   5   2   31.80    2.70
   1   5  -2   39.20    2.50
   1   5  -2   38.70    2.30
   1   5  -2   42.80    2.50
   1   5  -2   36.40    2.70
  -1   5   2   34.50    2.60
   1   5  -2   42.50    2.90
  -1   5   2   31.20    2.80
   1  -5  -2   36.90    2.60
  -1  -5   2   40.40    2.30
  -1  -5   2   38.40    2.70
  -1  -5   2   37.30    2.50
  -1  -5   2   43.20    2.80
   1  -5  -2   32.60    2.80
  -1  -5   2   37.20    2.80
   1  -5  -2   35.50    2.70
  -3   5   4 1374.66   82.19
   3   5  -4 1492.65   81.99
  -3   5   4 1521.65   82.09
   3   5  -4 1548.35   81.59
   3   5  -4 1512.45   81.99
  -3   5   4 1453.25   82.09
  -3  -5   4 1510.25   81.49
  -3  -5   4 1456.45   81.89
  -3  -5   4 1557.64   82.19
   3  -5  -4 1465.95   82.09
  -5   5   6  221.08   13.00
  -5   5   6  203.18   12.30
   5   5  -6  223.08   13.10
   5   5  -6  229.78   12.70
   5   5  -6  200.08   13.10
  -5   5   6  221.38   13.10
  -5  -5   6  211.08   12.90
   5  -5  -6  218.08   13.20
   5  -5  -6  235.08   12.30
  -5  -5   6  239.48   12.70
   5  -5  -6  207.98   13.00
  -5  -5   6  222.38   12.50
   7   5  -8   70.59    4.70
   7   5  -8   81.09    5.70
  -7   5   8   71.19    5.80
   7   5  -8   75.49    5.70
   7  -5  -8   62.49    5.40
  -7  -5   8   67.39    4.90
  -7  -5   8   84.39    6.00
   9   5 -10  884.01   46.70
  -9   5  10  818.62   46.70
  -9   5  10  824.02   47.70
  -9   5  10  843.52   47.70
   9   5 -10  837.12   47.40
   9  -5 -10  820.02   46.60
   9  -5 -10  845.62   47.60
  -9  -5  10  870.71   47.80
   9  -5 -10  826.12   47.50
 -11   5  12  101.59    8.00
  11   5 -12   94.39    6.50
 -11   5  12   78.39    8.70
  11   5 -12   96.09    7.60
 -11   5  12   89.09    6.20
 -11  -5  12   86.99    6.70
  11  -5 -12   86.29    6.20
  11  -5 -12  100.09    7.80
  11  -5 -12   81.49    7.80
 -11  -5  12  100.19    8.30
  13   5 -14  280.67   17.50
 -13   5  14  248.28   18.80
  13   5 -14  263.77   16.60
 -13   5  14  299.57   18.20
  13  -5 -14  301.07   17.90
 -13  -5  14  282.67   17.10
  13  -5 -14  262.47   16.30
 -13  -5  14  285.17   18.40
 -15   5  16    1.40    5.90
  15   5 -16    4.60    3.50
  15   5 -16    4.50    4.40
 -15   5  16   11.10    5.20
  15  -5 -16    7.00    3.20
  15  -5 -16    5.30    5.00
 -15  -5  16    8.10    5.30
 -17   5  18    5.70    7.50
  17   5 -18    3.20    4.50
 -17   5  18   11.40    6.70
  17   5 -18    7.50    5.50
  17  -5 -18   10.10    3.90
 -17  -5  18   17.40    7.00
 -17  -5  18   16.10    5.30
  17  -5 -18    2.30    5.80
 -19   5  20    0.10    6.60
  19   5 -20    1.00    5.80
 -19   5  20   10.70    8.30
  19  -5 -20   -6.80    6.60
 -19  -5  20   10.10    5.90
 -19  -5  20   11.40    7.50
  18   6 -17   15.50    5.20
 -18   6  17    1.10    7.60
 -18   6  17    3.90    6.30
  18   6 -17   10.70    5.80
 -18  -6  17    0.50    4.90
 -18  -6  17   12.10    7.20
  18  -6 -17    6.10    7.20
 -16   6  15  105.49   12.40
  16   6 -15   93.29    8.40
 -16   6  15  105.99   10.50
  16   6 -15  104.69    9.80
  16  -6 -15  110.79   11.00
 -16  -6  15   93.59    9.20
  16  -6 -15   90.29    7.20
 -16  -6  15  105.59   10.80
  14   6 -13    8.20    4.40
 -14   6  13    7.50    4.80
 -14   6  13   16.70    6.00
  14   6 -13    9.70    3.50
 -14  -6  13    5.10    3.50
  14  -6 -13   14.40    2.90
  14  -6 -13   20.20    5.30
 -14  -6  13   10.90    4.80
 -12   6  11  659.73   37.90
  12   6 -11  654.03   37.40
 -12   6  11  649.14   38.10
 -12   6  11  592.54   36.20
  12   6 -11  652.73   37.50
 -12  -6  11  679.43   36.90
 -12  -6  11  677.83   38.10
  12  -6 -11  674.43   37.70
  12  -6 -11  642.64   36.20
  12  -6 -11  619.54   37.60
 -10   6   9   14.10    3.70
  10   6  -9   16.70    3.40
  10   6  -9   16.00    3.70
 -10   6   9   26.20    2.40
  10   6  -9   19.00    2.80
 -10   6   9   18.70    3.90
  10  -6  -9   30.60    4.70
 -10  -6   9   21.40    4.10
  10  -6  -9   22.30    4.00
  10  -6  -9   26.10    2.40
  -8   6   7   27.80    4.00
   8   6  -7   30.60    4.10
  -8   6   7   32.40    4.00
   8   6  -7   38.60    3.70
  -8  -6   7   36.90    4.10
  -8  -6   7   42.90    3.30
   8  -6  -7   27.70    4.10
  -6   6   5    2.50    1.80
   6   6  -5   -1.00    1.90
   6   6  -5    2.40    1.50
  -6  -6   5    0.10    1.20
  -6  -6   5    5.40    1.90
   6  -6  -5    3.00    2.00
   6  -6  -5    6.10    1.50
   6  -6  -5    1.10    2.10
   4   6  -3  729.53   41.20
   4   6  -3  795.32   41.00
  -4   6   3  757.62   41.30
   4   6  -3  780.32   41.50
  -4  -6   3  755.12   41.10
   4  -6  -3  723.93   41.80
  -4  -6   3  651.63   40.60
   4  -6  -3  724.33   41.40
   4  -6  -3  702.43   41.00
  -4  -6   3  796.82   41.00
   2   6  -1    4.00    1.20
  -2   6   1    2.60    1.00
  -2   6   1    1.00    0.80
   2   6  -1    4.90    0.90
  -2   6   1    1.70    1.30
   2   6  -1    2.60    1.30
   2   6  -1    4.30    0.80
  -2   6   1    2.60    1.20
   2   6  -1    6.00    1.00
  -2   6   1    3.80    1.10
  -2  -6   1    4.60    1.20
  -2  -6   1    3.00    0.80
   2  -6  -1    2.90    1.00
  -2  -6   1    4.90    1.00
  -2  -6   1    3.90    0.90
   2  -6  -1    2.10    1.30
   2  -6  -1    2.10    1.40
  -2  -6   1    2.60    1.00
  -2  -6   1    4.10    1.30
   0   6  -1  108.59    6.60
   0   6  -1  112.89    6.30
   0   6   1  135.19    7.60
   0   6   1  117.69    6.40
   0   6   1  112.69    6.60
   0   6  -1  107.99    6.60
   0   6  -1  127.29    6.90
   0   6   1  106.39    6.70
   0   6  -1  104.89    6.70
   0   6   1  102.29    6.40
   0   6   1  107.99    6.70
   0  -6  -1  110.09    6.70
   0  -6  -1  108.89    6.40
   0  -6   1  101.99    6.60
   0  -6   1  104.29    6.80
   0  -6   1  115.19    6.70
   0  -6  -1  112.69    6.60
   0  -6  -1  106.89    6.80
   0  -6   1  112.99    6.60
  -2   6   3  869.71   48.90
  -2   6   3  835.02   48.70
   2   6  -3  949.21   48.40
   2   6  -3  936.41   48.40
   2   6  -3  900.41   48.60
   2   6  -3  900.81   48.90
  -2   6   3  846.92   49.00
  -2   6   3  840.92   48.70
  -2  -6   3  876.41   48.90
   2  -6  -3  848.32   48.80
  -2  -6   3  938.91   48.40
   2  -6  -3  818.42   48.60
  -2  -6   3  898.31   48.70
  -2  -6   3  912.81   48.40
  -2  -6   3  893.31   48.60
   2  -6  -3  815.32   48.90
  -4   6   5  175.78   11.00
   4   6  -5  182.68   10.80
   4   6  -5  199.68   11.10
   4   6  -5  195.98   10.50
  -4   6   5  185.38   10.90
  -4   6   5  173.08   10.20
  -4  -6   5  200.18   10.70
  -4  -6   5  192.98   10.80
   4  -6  -5  170.48   11.10
   4  -6  -5  170.48   10.60
   4  -6  -5  166.28   11.00
  -4  -6   5  180.68   10.20
   6   6  -7   11.80    2.50
  -6   6   7   11.90    1.30
   6   6  -7   13.00    2.00
  -6   6   7   13.90    2.30
  -6   6   7   15.00    2.50
  -6  -6   7   10.80    1.60
   6  -6  -7    5.60    2.30
  -6  -6   7   11.30    2.30
   6  -6  -7   14.40    2.80
   6  -6  -7   14.00    1.40
   8   6  -9   11.40    2.80
   8   6  -9   10.40    2.40
  -8  -6   9    5.60    2.90
 -10   6  11    2.10    2.90
  10   6 -11    3.00    1.90
  10   6 -11    7.30    3.10
 -10   6  11    3.80    1.70
 -10   6  11   -0.20    3.20
  10  -6 -11    3.50    1.80
 -10  -6  11    4.30    2.20
  10  -6 -11    9.00    3.50
 -10  -6  11    7.80    3.40
  10  -6 -11    4.10    3.10
 -12   6  13   18.90    5.30
  12   6 -13   18.70    4.20
 -12   6  13   21.90    3.10
  12   6 -13   27.70    3.70
 -12   6  13   24.40    4.80
  12  -6 -13   28.70    5.40
  12  -6 -13   22.90    3.10
 -12  -6  13   24.60    3.70
 -12  -6  13   19.80    5.20
  12  -6 -13   18.50    4.80
 -14   6  15   14.70    4.90
 -14   6  15    1.00    5.70
  14   6 -15   12.30    3.50
  14   6 -15   19.60    4.80
  14  -6 -15    9.90    4.90
 -14  -6  15   18.60    5.40
  14  -6 -15   13.90    3.10
 -14  -6  15    9.50    3.80
 -16   6  17    5.80    5.30
  16   6 -17   10.00    5.10
  16   6 -17    3.50    3.70
 -16   6  17    0.80    7.00
 -16  -6  17   11.70    4.80
  16  -6 -17    5.70    3.30
  16  -6 -17    0.20    5.80
 -16  -6  17    7.70    6.00
 -18   6  19    4.50    6.30
  18   6 -19    7.20    4.60
 -18   6  19   -6.20    7.70
  18   6 -19    0.20    5.60
 -18  -6  19    2.30    5.30
  18  -6 -19    4.50    6.30
 -18  -6  19   -2.30    6.50
 -19   7  18   -2.50    8.10
 -19   7  18   20.30   10.00
  19   7 -18   25.60    7.40
 -19  -7  18   22.10    6.60
 -19  -7  18   30.00    8.20
  19  -7 -18   26.70    8.30
  17   7 -16    4.80    5.50
 -17   7  16    0.00    7.10
 -17   7  16   -2.00    5.60
  17   7 -16    2.70    3.90
 -17  -7  16    4.10    6.00
  17  -7 -16    9.00    6.40
 -17  -7  16    2.70    4.60
 -15   7  14    9.00    6.60
  15   7 -14   12.00    4.00
  15   7 -14   19.00    5.30
 -15   7  14   21.30    5.90
  15  -7 -14   18.90    6.20
 -15  -7  14    7.90    5.20
  15  -7 -14   17.10    2.90
 -15  -7  14   14.40    4.20
 -13   7  12   11.70    5.40
 -13   7  12    7.00    4.30
  13   7 -12   21.10    6.80
  13   7 -12   13.70    3.20
  13  -7 -12   10.60    4.70
 -13  -7  12   12.30    4.70
  13  -7 -12   22.90    5.30
 -13  -7  12   14.30    3.40
 -11   7  10  427.96   26.20
 -11   7  10  488.45   29.00
  11   7 -10  477.55   26.70
  11   7 -10  480.65   27.70
  11   7 -10  503.55   27.50
  11  -7 -10  434.76   27.80
 -11  -7  10  476.65   26.90
  11  -7 -10  477.55   27.90
 -11  -7  10  488.85   28.00
   9   7  -8   47.50    5.10
   9   7  -8   39.20    4.10
  -9   7   8   33.20    4.40
  -9   7   8   35.50    4.60
  -9  -7   8   39.30    3.70
   9  -7  -8   44.90    5.20
   9  -7  -8   44.10    5.00
  -9  -7   8   46.40    4.90
  -9  -7   8   34.90    3.40
  -7   7   6  106.09    7.30
   7   7  -6   98.89    7.50
  -7   7   6   92.39    7.40
   7   7  -6  111.09    7.00
   7  -7  -6  108.89    6.80
  -7  -7   6   99.29    6.50
   7  -7  -6  120.29    7.90
   7  -7  -6  107.39    7.60
  -7  -7   6  102.59    7.20
   5   7  -4  329.67   17.80
   5   7  -4  268.07   17.40
   5   7  -4  315.27   17.10
  -5   7   4  300.57   17.50
  -5  -7   4  317.87   17.10
   5  -7  -4  290.57   17.80
   5  -7  -4  278.67   17.10
   5  -7  -4  284.07   17.60
  -5  -7   4  313.07   16.70
  -5  -7   4  309.47   17.30
  -3   7   2   75.69    5.00
   3   7  -2   80.79    5.20
   3   7  -2   80.19    4.60
  -3   7   2   66.39    4.60
   3   7  -2   75.69    4.50
   3   7  -2   79.29    4.60
  -3  -7   2   75.69    4.70
   3  -7  -2   59.29    5.10
  -3  -7   2   76.79    4.90
   3  -7  -2   65.89    4.80
   3  -7  -2   68.59    5.10
  -3  -7   2   72.99    4.70
  -3  -7   2   76.59    4.50
   3  -7  -2   66.29    4.70
   1   7   0   14.00    1.70
   1   7   0   14.50    1.40
  -1   7   0   10.70    1.70
   1   7   0   13.40    1.20
   1   7   0   13.10    2.00
  -1   7   0   12.30    2.00
   1   7   0   12.50    1.80
  -1   7   0   15.80    1.80
  -1   7   0   12.60    1.70
   1   7   0   12.40    1.70
   1  -7   0   11.60    1.60
  -1  -7   0   17.80    2.00
  -1  -7   0   15.90    1.90
  -1  -7   0   15.60    1.40
   1  -7   0   13.20    1.80
   1  -7   0   13.70    1.70
   1  -7   0    9.70    2.00
  -1  -7   0   13.40    1.70
  -1  -7   0   11.80    1.80
  -1   7   2  145.89    8.20
   1   7  -2  147.69    8.70
  -1   7   2  145.09    8.50
   1   7  -2  149.69    8.50
   1   7  -2  144.49    8.50
   1   7  -2  139.49    8.30
  -1   7   2  121.59    8.30
  -1   7   2  148.39    8.30
  -1   7   2  126.49    8.60
  -1   7   2  153.08    8.40
  -1   7   2  128.59    8.20
   1   7  -2  143.69    8.00
   1   7  -2  159.08    8.30
   1  -7  -2  129.79    8.40
  -1  -7   2  145.79    8.50
  -1  -7   2  146.69    8.00
   1  -7  -2  130.29    8.60
  -1  -7   2  142.69    8.50
  -1  -7   2  134.39    8.50
  -1  -7   2  140.39    8.20
   1  -7  -2  141.69    8.50
  -3   7   4 1026.70   56.99
   3   7  -4 1060.49   56.79
   3   7  -4 1127.49   56.59
   3   7  -4 1066.89   57.19
  -3   7   4  958.00   56.79
  -3   7   4  999.20   56.89
   3  -7  -4 1028.60   57.29
   3  -7  -4  972.90   56.89
  -3  -7   4 1040.20   56.89
  -3  -7   4 1126.89   56.59
   3  -7  -4  929.11   56.79
   3  -7  -4 1006.10   57.09
  -5   7   6   91.29    6.30
   5   7  -6   90.89    6.30
  -5   7   6   84.69    5.10
  -5   7   6   79.29    5.90
   5   7  -6   94.39    5.60
  -5  -7   6   91.69    5.90
  -5  -7   6   87.19    5.20
   5  -7  -6   89.09    5.70
  -5  -7   6   93.29    5.50
   5  -7  -6   81.69    6.30
   5  -7  -6   76.79    6.30
   7   7  -8  496.35   28.30
  -7   7   8  468.05   27.20
  -7   7   8  513.05   28.50
  -7   7   8  475.05   28.20
   7  -7  -8  492.75   28.20
   7  -7  -8  486.25   28.40
  -7  -7   8  508.35   28.20
  -7  -7   8  496.75   27.50
   7  -7  -8  498.75   28.50
  -9   7  10   67.49    4.70
   9   7 -10   71.19    4.90
  -9   7  10   77.89    6.90
  -9   7  10   77.69    6.50
   9   7 -10   79.09    5.90
   9   7 -10   72.49    6.30
  -9  -7  10   73.49    5.30
   9  -7 -10   72.79    4.70
   9  -7 -10   72.39    6.50
  -9  -7  10   62.19    6.10
   9  -7 -10   75.09    6.50
  11   7 -12   16.70    2.70
 -11   7  12   23.40    2.90
  11   7 -12   15.60    4.00
 -11   7  12   14.70    5.10
 -11   7  12   16.10    4.60
  11  -7 -12   19.10    4.60
  11  -7 -12   21.50    2.60
 -11  -7  12   21.40    4.40
  11  -7 -12   16.70    4.40
 -11  -7  12   17.70    3.10
 -13   7  14   41.60    6.20
 -13   7  14   42.80    4.30
 -13   7  14   27.80    6.60
  13   7 -14   56.29    5.30
  13   7 -14   48.90    6.30
  13  -7 -14   44.30    6.50
 -13  -7  14   60.29    7.30
  13  -7 -14   49.50    4.40
  13  -7 -14   61.39    7.70
 -13  -7  14   50.89    5.30
 -15   7  16   30.10    6.30
  15   7 -16   24.30    4.10
  15   7 -16   30.30    6.10
 -15   7  16   30.40    8.60
  15  -7 -16   25.80    6.20
  15  -7 -16   22.30    3.50
 -15  -7  16   29.30    4.80
 -15  -7  16   25.10    6.50
 -17   7  18    6.50    7.40
  17   7 -18    0.70    3.80
 -17   7  18    2.70    6.00
  17   7 -18   -3.30    5.10
  17  -7 -18    9.50    6.90
 -17  -7  18    3.40    4.40
 -17  -7  18   -3.50    5.60
 -19   7  20   38.20   10.90
 -19   7  20   41.80   11.20
  19   7 -20   41.10    8.20
 -19  -7  20   43.50    9.20
 -19  -7  20   54.79    8.80
  19  -7 -20   40.30    8.90
 -18   8  17    9.60    8.80
  18   8 -17   -1.50    5.90
 -18   8  17   11.00    6.80
 -18  -8  17    3.10    5.20
 -18  -8  17   11.70    6.90
  16   8 -15   24.40    6.30
  16   8 -15   26.20    4.70
 -16   8  15   33.30    8.00
 -16  -8  15   38.10    7.00
  16  -8 -15   17.70    6.20
 -16  -8  15   30.20    5.40
  14   8 -13   10.90    3.30
 -14   8  13    3.30    5.50
  14   8 -13    2.60    4.30
 -14   8  13    8.50    4.80
  14  -8 -13   11.00    5.30
 -14  -8  13    4.90    3.40
 -14  -8  13   10.60    5.10
  12   8 -11  124.49    8.30
  12   8 -11  122.49    9.90
 -12   8  11  135.79   10.50
 -12   8  11  123.59   10.30
 -12  -8  11  134.99    8.80
  12  -8 -11  122.59   10.20
 -12  -8  11  115.19   10.40
  10   8  -9  119.79    8.10
  10   8  -9  128.89    9.00
 -10   8   9  144.09    9.80
  10   8  -9  132.09    9.70
 -10   8   9  134.89    9.90
 -10  -8   9  129.89    8.50
 -10  -8   9  123.89    9.40
 -10  -8   9  116.89    8.40
  10  -8  -9  153.98    9.10
  10  -8  -9  154.78   10.10
  10  -8  -9  140.59   10.00
   8   8  -7   74.59    5.30
   8   8  -7   71.59    6.20
  -8   8   7   63.39    6.20
  -8   8   7   73.19    5.90
  -8  -8   7   66.89    5.60
   8  -8  -7   77.19    6.50
   8  -8  -7   78.59    6.30
   8  -8  -7   67.09    5.50
  -8  -8   7   58.99    4.70
   6   8  -5  430.96   22.60
  -6   8   5  402.86   22.90
   6   8  -5  392.86   23.10
   6  -8  -5  389.36   22.50
  -6  -8   5  378.46   22.70
   6  -8  -5  376.56   23.20
  -6  -8   5  410.76   22.00
   6  -8  -5  385.36   23.10
  -4   8   3    8.60    1.50
   4   8  -3    4.70    2.20
  -4   8   3   11.20    2.10
   4   8  -3    9.40    1.40
   4   8  -3    8.60    1.60
   4   8  -3    9.60    1.30
  -4  -8   3    8.20    1.40
   4  -8  -3   10.10    1.70
   4  -8  -3    5.90    2.00
  -4  -8   3    9.80    1.70
   4  -8  -3    7.10    2.40
  -4  -8   3    6.70    1.50
  -2   8   1  899.81   52.19
   2   8  -1  987.50   52.19
   2   8  -1 1040.80   52.09
  -2   8   1  887.91   52.09
   2   8  -1 1001.00   51.89
   2   8  -1  964.20   51.99
   2   8  -1  959.80   52.39
  -2   8   1  911.51   52.29
  -2   8   1  873.41   51.99
   2  -8  -1  882.11   52.09
   2  -8  -1  927.71   52.39
  -2  -8   1  984.00   52.19
   2  -8  -1  858.41   52.49
  -2  -8   1  978.30   51.99
  -2  -8   1  974.80   51.89
   0   8   1  233.18   12.50
   0   8  -1  220.88   12.70
   0   8   1  241.58   12.60
   0   8  -1  214.88   12.80
   0   8   1  231.18   12.80
   0   8   1  220.38   12.80
   0   8  -1  217.08   12.80
   0   8   1  209.88   12.80
   0   8   1  224.78   13.00
   0   8  -1  205.48   12.90
   0   8  -1  231.68   12.40
   0  -8  -1  206.18   12.90
   0  -8   1  217.38   12.80
   0  -8   1  222.28   12.80
   0  -8  -1  216.28   12.80
   0  -8  -1  234.38   12.80
   0  -8   1  217.38   13.00
   0  -8   1  196.48   12.80
  -2   8   3   24.20    2.40
   2   8  -3   27.90    2.30
  -2   8   3   28.10    2.60
   2   8  -3   25.80    2.10
  -2   8   3   25.70    2.60
   2   8  -3   28.80    3.00
   2   8  -3   27.20    1.90
  -2   8   3   25.60    2.50
  -2  -8   3   28.70    2.70
  -2  -8   3   23.20    1.90
   2  -8  -3   25.30    3.20
   2  -8  -3   25.50    2.60
   2  -8  -3   28.60    3.00
  -2  -8   3   27.60    2.70
  -2  -8   3   21.40    2.10
  -4   8   5   11.00    2.00
   4   8  -5   10.80    1.70
   4   8  -5    5.00    2.20
   4   8  -5    8.50    1.40
  -4   8   5    7.70    1.50
  -4   8   5    6.00    2.10
   4   8  -5   12.30    1.30
   4  -8  -5    5.40    2.10
  -4  -8   5   13.10    1.90
   4  -8  -5   12.90    1.90
   4  -8  -5    7.80    2.40
  -6   8   7   40.10    4.10
  -6   8   7   42.00    4.20
   6   8  -7   36.20    4.30
   6   8  -7   39.80    3.30
  -6   8   7   36.20    2.60
  -6  -8   7   38.00    2.80
   6  -8  -7   44.90    4.70
   6  -8  -7   53.39    4.90
   6  -8  -7   41.60    3.70
  -8   8   9  265.67   16.10
   8   8  -9  304.07   16.90
   8   8  -9  289.77   17.50
  -8   8   9  288.47   17.40
  -8   8   9  281.47   17.60
   8   8  -9  288.77   16.20
  -8  -8   9  288.57   16.50
   8  -8  -9  290.17   17.00
   8  -8  -9  285.17   17.70
   8  -8  -9  290.57   17.60
  -8  -8   9  308.47   17.30
  10   8 -11    4.00    1.70
  10   8 -11    1.20    3.00
 -10   8  11    1.80    3.10
 -10   8  11    3.10    3.30
 -10   8  11    3.00    1.50
  10  -8 -11    7.60    3.60
 -10  -8  11   -0.30    1.90
 -10  -8  11    4.30    3.20
  10  -8 -11   -0.50    3.20
 -12   8  13   26.60    4.90
 -12   8  13   29.50    6.00
  12  -8 -13   23.20    5.40
 -12  -8  13   14.60    4.90
  12  -8 -13   40.80    5.70
 -14   8  15  145.59   11.20
 -14   8  15  118.89    8.30
  14   8 -15  129.99   10.60
 -14   8  15  130.29   12.60
 -14  -8  15  127.79   11.60
  14  -8 -15  129.19   11.50
  14  -8 -15  114.39    8.00
 -14  -8  15  127.39    9.50
  16   8 -17    8.50    3.70
  16   8 -17    9.90    5.60
 -16   8  17    8.70    7.80
 -16   8  17    7.20    5.50
 -16  -8  17   10.90    5.70
  16  -8 -17    4.00    5.90
 -16  -8  17   15.20    4.90
  18   8 -19    6.20    6.40
 -18   8  19   -6.10    5.80
 -18   8  19   -0.90    7.80
 -18  -8  19   -1.90    4.50
 -18  -8  19   -3.90    6.30
  19   9 -18   28.10    7.80
 -19   9  18   28.40    8.90
 -19   9  18   17.80   10.30
  19  -9 -18   26.40    8.60
 -19  -9  18   24.70    9.00
 -19  -9  18   29.90    6.60
  19  -9 -18   29.20    6.70
 -17   9  16   -4.30    7.10
 -17   9  16    3.80    7.50
  17   9 -16    8.10    3.60
  17   9 -16    8.10    6.00
 -17  -9  16   11.10    6.30
  17  -9 -16   -2.70    6.30
  17  -9 -16   -0.10    4.60
 -17  -9  16   -0.70    4.80
 -15   9  14   14.50    7.30
  15   9 -14   26.70    4.30
  15   9 -14   24.70    6.20
 -15   9  14   14.20    6.10
 -15  -9  14   21.70    4.50
  15  -9 -14   25.90    7.20
  15  -9 -14   36.20    5.50
 -15  -9  14   31.70    6.50
  15  -9 -14   33.50    7.00
 -13   9  12    6.70    5.00
 -13   9  12   16.40    5.00
 -13  -9  12   12.60    3.20
  13  -9 -12   23.80    5.40
  13  -9 -12   26.90    4.40
  13  -9 -12   32.80    6.30
  11   9 -10   43.20    4.00
  11   9 -10   46.80    5.20
 -11   9  10   38.70    5.90
  11   9 -10   42.50    5.80
 -11   9  10   45.50    6.00
 -11  -9  10   45.50    5.60
  11  -9 -10   49.10    6.50
  11  -9 -10   50.29    5.00
  -9   9   8   16.30    3.50
  -9   9   8   14.10    3.40
   9   9  -8   20.70    3.90
   9   9  -8   17.50    3.00
   9  -9  -8   18.30    4.20
   9  -9  -8   14.60    3.00
   9  -9  -8   23.40    4.30
  -9  -9   8   22.90    3.50
  -9  -9   8   15.10    2.30
  -7   9   6   10.00    2.60
  -7   9   6    8.20    2.60
   7   9  -6    5.80    2.00
   7   9  -6    4.80    2.70
   7  -9  -6    9.00    2.20
  -7  -9   6    6.40    1.30
   7  -9  -6   10.40    3.20
   7  -9  -6    7.00    2.80
  -7  -9   6    9.90    2.40
   5   9  -4   57.59    4.00
  -5   9   4   64.49    5.00
   5   9  -4   61.09    4.30
   5   9  -4   61.99    4.50
   5   9  -4   61.39    5.20
  -5  -9   4   71.09    4.40
  -5  -9   4   59.29    4.20
   5  -9  -4   63.89    4.50
   5  -9  -4   63.59    5.30
  -5  -9   4   55.39    4.50
   5  -9  -4   58.29    5.30
  -3   9   2   27.70    2.60
   3   9  -2   31.80    2.50
   3   9  -2   30.00    2.30
  -3   9   2   22.90    2.80
   3   9  -2   25.90    2.40
   3   9  -2   48.30    4.70
  -3   9   2   34.10    2.90
  -3  -9   2   33.00    3.10
  -3  -9   2   27.70    2.60
   3  -9  -2   25.90    2.80
   3  -9  -2   26.80    4.00
  -3  -9   2   24.20    2.90
  -3  -9   2   25.30    2.40
  -3  -9   2   34.70    3.40
  -1   9   0    3.50    1.40
  -1   9   0    5.90    1.60
   1   9   0    7.00    1.10
  -1   9   0    7.30    1.60
   1   9   0    3.50    1.70
   1   9   0    5.00    1.00
   1   9   0    3.50    1.40
  -1   9   0    5.20    1.10
   1   9   0    9.10    1.90
  -1  -9   0    3.90    1.70
  -1  -9   0    6.60    1.70
   1  -9   0    3.60    1.90
   1  -9   0    6.00    1.60
  -1  -9   0    8.50    1.60
  -1  -9   0    7.30    1.10
   1  -9   0    7.90    1.90
  -1  -9   0    5.50    1.90
   1   9  -2    2.30    1.20
  -1   9   2    2.10    1.20
  -1   9   2    2.40    1.50
  -1   9   2    3.30    1.10
   1   9  -2    4.60    0.90
  -1   9   2    3.30    1.40
  -1   9   2    3.50    1.30
   1   9  -2    3.60    1.50
   1   9  -2   -1.00    1.50
  -1  -9   2    2.80    1.80
   1  -9  -2    1.10    1.50
  -1  -9   2    4.00    0.80
  -1  -9   2    1.90    1.30
  -1  -9   2    5.30    1.70
  -1  -9   2    2.10    1.40
   1  -9  -2   -0.80    1.70
   1  -9  -2    3.40    1.50
  -3   9   4    1.10    1.40
   3   9  -4    0.50    1.80
   3   9  -4    6.30    1.20
   3   9  -4    4.20    1.00
  -3   9   4   -1.10    1.60
   3   9  -4    9.00    1.50
  -3   9   4    5.30    1.70
  -3  -9   4    5.40    1.50
   3  -9  -4    5.20    1.70
   3  -9  -4    4.60    2.20
  -3  -9   4    3.40    1.00
  -3  -9   4    6.60    1.20
   3  -9  -4    2.80    2.00
  -3  -9   4    4.20    1.80
   5   9  -6   24.30    2.20
   5   9  -6   20.20    1.70
  -5   9   6   17.70    2.70
   5   9  -6   15.50    3.00
  -5   9   6   11.00    2.60
  -5   9   6   17.00    1.70
  -5  -9   6   17.00    2.00
   5  -9  -6   24.30    3.50
   5  -9  -6   23.90    2.60
   5  -9  -6   16.80    3.30
  -5  -9   6   18.70    2.60
   7   9  -8    6.00    2.70
  -7   9   8    2.30    2.30
  -7   9   8    1.00    2.10
   7   9  -8    2.90    2.00
  -7  -9   8   -0.70    2.20
  -7  -9   8    4.30    1.20
   7  -9  -8    4.00    2.00
   7  -9  -8    2.00    2.70
   7  -9  -8    4.70    2.70
   9   9 -10    9.80    1.70
   9   9 -10    7.70    2.60
  -9   9  10   10.80    3.40
  -9   9  10    9.40    3.20
   9   9 -10    9.80    3.40
   9  -9 -10   18.70    3.90
  -9  -9  10   10.80    3.00
   9  -9 -10   13.60    3.80
  -9  -9  10   11.10    2.00
   9  -9 -10   16.40    3.00
  11   9 -12   82.19    5.80
 -11   9  12   94.59    8.60
 -11   9  12   82.19    8.10
  11   9 -12   83.79    7.90
  11  -9 -12   90.39    7.30
 -11  -9  12   91.09    6.50
 -11  -9  12   85.39    7.50
 -13   9  14   73.49    8.10
  13   9 -14   73.49    8.10
  13   9 -14   72.69    5.80
 -13   9  14   71.29    9.00
  13  -9 -14   73.99    8.70
  13  -9 -14   84.59    7.50
 -13  -9  14   90.49    6.90
 -13  -9  14   88.79    8.40
  13  -9 -14   92.79    9.10
  15   9 -16   18.60    3.90
 -15   9  16    4.50    6.50
 -15   9  16    5.80    5.10
  15   9 -16   15.70    5.60
 -15  -9  16   18.70    5.60
  15  -9 -16   18.30    4.90
 -15  -9  16   12.50    4.00
  15  -9 -16    3.80    5.50
 -17   9  18    9.30    6.60
 -17   9  18   10.40    8.00
  17   9 -18   14.20    6.40
 -17  -9  18   14.10    6.70
 -17  -9  18    3.40    4.30
  17  -9 -18   15.80    7.30
  17  -9 -18    9.60    5.00
  19   9 -20   22.00    7.20
 -19   9  20  -10.30    8.00
 -19   9  20    6.00    7.40
  19  -9 -20   14.50   10.40
  19  -9 -20   -3.30    5.40
 -19  -9  20   -9.40    6.60
 -19  -9  20    7.00    5.00
 -18  10  17    1.90    7.90
 -18  10  17    2.70    8.30
  18 -10 -17   -4.10    4.90
  18 -10 -17   10.00    7.90
 -18 -10  17   -2.30    4.40
 -18 -10  17    2.30    6.00
  16  10 -15   25.90    4.50
 -16  10  15   19.90    7.60
 -16  10  15   19.80    6.70
  16  10 -15   40.00    7.00
  16 -10 -15   16.90    5.40
 -16 -10  15   25.20    6.50
  16 -10 -15   19.00    7.40
 -16 -10  15   29.50    4.90
  14  10 -13   28.50    5.90
 -14  10  13   21.40    6.10
 -14  10  13   26.90    6.90
  14  10 -13   29.00    4.00
 -14 -10  13   29.90    4.50
  14 -10 -13   32.80    5.20
 -14 -10  13   38.20    6.20
  14 -10 -13   36.20    6.80
  14 -10 -13   38.40    7.40
 -12  10  11   50.49    6.70
 -12  10  11   39.50    6.50
  12  10 -11   55.09    6.80
  12  10 -11   49.99    4.50
  12 -10 -11   50.99    5.60
 -12 -10  11   44.40    4.80
  12 -10 -11   57.79    7.10
 -12 -10  11   56.49    6.50
  12 -10 -11   63.79    7.60
  10  10  -9  102.59    8.60
  10  10  -9  103.99    7.60
 -10 -10   9  104.19    7.90
 -10 -10   9   84.19    6.70
  10 -10  -9   95.39    8.60
  10 -10  -9  115.99    7.50
  10 -10  -9  123.59    9.00
  -8  10   7    7.70    2.90
   8  10  -7    0.10    2.90
  -8  10   7   -1.40    2.50
   8  10  -7    1.60    2.00
   8 -10  -7    8.60    3.20
   8 -10  -7    0.70    2.10
   8 -10  -7    7.00    3.30
  -8 -10   7    2.20    1.40
  -8 -10   7    7.40    2.50
   6  10  -5   30.70    4.30
   6  10  -5   26.50    2.60
  -6  10   5   42.20    4.10
   6  10  -5   34.80    3.20
  -6 -10   5   36.80    3.60
   6 -10  -5   37.60    4.70
  -4  10   3   86.89    5.90
   4  10  -3   91.99    6.10
   4  10  -3   95.49    5.90
   4  10  -3  102.59    7.00
  -4  10   3   88.39    6.50
   4  10  -3  103.59    6.00
  -4 -10   3  102.29    6.30
  -4 -10   3   96.19    6.30
   4 -10  -3   86.89    6.90
  -4 -10   3   90.89    5.90
   4 -10  -3   94.69    7.10
  -4 -10   3  101.79    6.70
   4 -10  -3  100.99    6.40
  -2  10   1  381.96   22.10
   2  10  -1  379.56   22.00
  -2  10   1  338.67   21.80
   2  10  -1  433.16   22.00
   2  10  -1  390.86   21.80
   2  10  -1  399.76   21.70
   2 -10  -1  351.86   22.00
   2 -10  -1  384.46   22.30
  -2 -10   1  394.06   21.90
  -2 -10   1  423.06   22.30
  -2 -10   1  390.46   21.70
  -2 -10   1  404.26   22.20
   2 -10  -1  364.06   23.00
   0  10   1  107.89    6.30
   0  10   1  103.59    6.70
   0  10  -1  104.29    6.60
   0  10   1  105.39    6.90
   0  10  -1   99.79    6.80
   0  10  -1  102.99    6.20
   0  10   1  107.39    6.40
   0 -10   1  105.59    6.70
   0 -10  -1   97.69    6.80
   0 -10   1  101.29    6.80
   0 -10  -1  107.69    6.80
   0 -10  -1  102.49    7.00
   0 -10   1  103.39    7.00
   0 -10   1   99.29    6.70
   2  10  -3   14.80    4.10
  -2  10   3   10.50    2.00
   2  10  -3   17.90    2.30
   2  10  -3   15.80    2.00
  -2  10   3   16.20    2.40
  -2  10   3   16.30    2.20
   2  10  -3   17.70    1.60
   2 -10  -3   17.60    2.50
  -2 -10   3   19.20    2.10
  -2 -10   3   17.10    1.60
   2 -10  -3   17.10    4.80
  -2 -10   3   17.40    2.60
  -2 -10   3   19.10    2.60
  -4  10   5   80.89    5.70
   4  10  -5   81.09    6.60
  -4  10   5   83.59    6.20
   4  10  -5   94.59    5.50
  -4  10   5   77.19    6.20
   4  10  -5   95.89    5.50
  -4 -10   5   91.29    6.00
  -4 -10   5  101.99    6.10
   4 -10  -5   83.69    6.60
  -4 -10   5   95.09    5.50
   4 -10  -5   84.39    6.80
   4 -10  -5   80.29    6.00
  -6  10   7    3.80    2.20
  -6  10   7    3.50    2.30
   6  10  -7    4.80    1.70
  -6  10   7    2.40    1.10
   6  10  -7   -4.40    2.20
   6 -10  -7    2.50    2.60
   6 -10  -7    6.00    2.00
  -6 -10   7    0.90    1.80
   6 -10  -7    5.90    2.50
  -8  10   9  330.17   19.00
   8  10  -9  306.97   18.90
  -8  10   9  301.37   18.70
   8  10  -9  320.27   18.00
  -8 -10   9  306.17   17.40
   8 -10  -9  297.67   18.20
  -8 -10   9  298.07   18.30
   8 -10  -9  313.07   18.90
   8 -10  -9  300.77   19.10
  10  10 -11    1.50    3.30
  10  10 -11    1.10    2.70
 -10  10  11   -0.70    3.40
 -10 -10  11    0.10    1.90
  10 -10 -11    7.60    4.10
 -10 -10  11    1.30    2.90
  10 -10 -11    2.00    2.70
  10 -10 -11    1.80    3.60
  12  10 -13   15.40    2.50
 -12  10  13   21.00    5.00
  12  10 -13   22.90    5.00
 -12  10  13   20.40    5.40
  12 -10 -13   30.80    4.60
  12 -10 -13   24.40    5.50
  12 -10 -13   29.20    6.10
 -12 -10  13   11.80    3.00
 -14  10  15   10.80    5.10
  14  10 -15   15.50    5.40
  14  10 -15   15.10    2.80
 -14  10  15   11.30    6.30
  14 -10 -15   42.50    8.30
 -14 -10  15   19.00    5.30
 -14 -10  15   19.60    4.10
  14 -10 -15   16.50    5.90
  14 -10 -15   10.30    4.40
  16  10 -17   -3.20    5.10
 -16  10  17   15.50    7.90
 -16  10  17    1.10    5.80
  16 -10 -17    9.60    7.50
 -16 -10  17   12.70    4.40
 -16 -10  17    0.00    5.30
  16 -10 -17   15.10    5.10
 -18  10  19   -6.10    7.30
  18  10 -19   -0.50    6.50
 -18  10  19    6.20    8.40
  18 -10 -19    5.50    5.40
 -18 -10  19   -4.50    4.40
 -18 -10  19    6.60    6.50
  18 -10 -19   11.00    9.70
 -19  11  18    1.50    9.10
  19  11 -18   11.80    7.70
 -19  11  18   10.60    8.00
 -19 -11  18   -1.80    7.00
  19 -11 -18    8.30    6.10
  19 -11 -18   18.60    8.50
 -17  11  16    4.50    8.00
 -17  11  16   12.40    8.30
  17  11 -16    2.50    6.00
 -17 -11  16    8.80    4.60
  17 -11 -16    1.00    6.90
  17 -11 -16   12.00    5.00
 -17 -11  16    1.60    5.80
  15  11 -14   -4.10    5.00
 -15  11  14   -4.70    5.40
 -15  11  14   -5.70    5.50
  15  11 -14    3.20    2.70
  15 -11 -14    1.70    5.20
 -15 -11  14    4.40    5.10
  15 -11 -14   -1.60    5.90
  15 -11 -14   -1.00    5.60
 -15 -11  14   -1.30    3.20
  13  11 -12   -5.40    4.30
  13  11 -12    8.40    2.40
 -13  11  12   11.40    5.30
 -13  11  12  -10.00    4.40
  13 -11 -12   12.00    5.20
 -13 -11  12    5.40    4.10
 -13 -11  12   -1.80    2.60
  13 -11 -12    5.40    3.80
  13 -11 -12    4.20    5.20
  11  11 -10   19.20    2.60
 -11  11  10   23.10    4.90
 -11  11  10   24.70    4.90
  11  11 -10   16.80    4.70
  11  11 -10   18.30    3.80
 -11 -11  10   16.80    3.30
  11 -11 -10   15.90    4.70
 -11 -11  10    7.90    4.10
 -11 -11  10   14.60    2.70
  11 -11 -10   20.40    5.20
  11 -11 -10   20.40    3.90
   9  11  -8   85.89    6.60
  -9  11   8   86.39    7.40
  -9  11   8   92.79    7.90
   9  11  -8   88.19    7.60
  -9 -11   8   90.69    5.60
  -9 -11   8   91.89    6.90
   9 -11  -8   79.89    8.00
   9 -11  -8   82.99    6.70
   9 -11  -8   81.29    8.00
  -7  11   6   28.00    3.90
   7  11  -6   29.30    3.10
  -7  11   6   26.30    3.90
   7  11  -6   18.80    2.30
   7  11  -6   27.30    4.40
  -7 -11   6   30.70    3.40
   7 -11  -6   29.10    4.30
   7 -11  -6   28.40    4.70
   7 -11  -6   27.10    3.30
   5  11  -4   65.59    5.40
   5  11  -4   61.59    4.20
   5  11  -4   60.59    4.30
  -5  11   4   56.59    4.10
  -5  11   4   64.99    5.10
  -5 -11   4   61.49    4.70
  -5 -11   4   61.59    4.30
   5 -11  -4   63.39    6.30
   5 -11  -4   45.30    5.30
  -5 -11   4   62.59    4.60
   3  11  -2   21.90    3.40
   3  11  -2   25.10    2.50
   3  11  -2   23.30    2.20
   3  11  -2   23.40    2.40
  -3  11   2   16.20    2.80
   3 -11  -2   19.90    3.60
   3 -11  -2   22.40    2.90
  -3 -11   2   28.40    3.10
   3 -11  -2   16.50    3.10
  -3 -11   2   22.30    3.10
   1  11   0    2.80    1.40
  -1  11   0    2.30    1.20
   1  11   0    2.40    1.10
  -1  11   0    0.60    1.80
  -1 -11   0    0.30    1.50
   1 -11   0    1.10    1.90
   1 -11   0    1.60    1.80
  -1 -11   0    0.90    1.90
   1 -11   0    0.70    2.30
  -1 -11   0    3.30    1.00
  -1 -11   0    4.20    1.90
   1  11  -2    5.40    1.60
   1  11  -2    2.60    1.00
  -1  11   2    1.60    1.50
  -1  11   2   -4.20    1.50
  -1  11   2    0.60    1.90
  -1  11   2    4.30    1.30
   1 -11  -2    6.50    2.00
  -1 -11   2    6.10    1.80
   1 -11  -2    2.00    2.10
  -1 -11   2    3.40    0.90
  -1 -11   2    2.30    1.70
  -1 -11   2    1.10    2.00
   3  11  -4   80.09    4.50
  -3  11   4   60.29    5.50
  -3  11   4   65.09    5.50
   3  11  -4   72.19    4.90
  -3  11   4   59.29    5.00
   3  11  -4   72.69    5.80
  -3 -11   4   73.79    4.50
  -3 -11   4   70.79    5.30
  -3 -11   4   69.89    5.40
   3 -11  -4   61.49    5.50
  -3 -11   4   75.09    4.70
   3 -11  -4   71.19    5.50
   3 -11  -4   68.79    5.90
  -5  11   6  138.89    9.70
  -5  11   6  146.89   10.00
   5  11  -6  158.38    9.00
   5  11  -6  158.58   10.20
   5  11  -6  162.18    9.20
  -5  11   6  142.89    9.10
   5 -11  -6  141.39    9.60
   5 -11  -6  153.68   10.50
  -5 -11   6  166.38    9.20
  -5 -11   6  158.18    9.60
  -5 -11   6  160.48    9.70
   5 -11  -6  150.88   10.20
   7  11  -8    2.60    2.00
  -7  11   8    3.90    2.60
   7  11  -8    0.60    2.70
  -7  11   8    4.30    2.70
   7 -11  -8    7.40    2.30
   7 -11  -8    7.30    2.90
  -7 -11   8    2.20    2.20
   7 -11  -8    5.30    3.00
  -9  11  10  140.29   10.60
   9  11 -10  143.99   10.40
   9  11 -10  160.48    9.50
  -9  11  10  141.39   10.30
   9 -11 -10  131.89   10.70
  -9 -11  10  148.49    8.70
   9 -11 -10  115.99   10.40
  -9 -11  10  148.99   10.00
   9 -11 -10  151.28    9.80
 -11  11  12    7.90    3.80
  11  11 -12    1.40    3.70
 -11  11  12    5.40    4.20
 -11 -11  12    0.50    1.90
  11 -11 -12    6.00    4.40
  11 -11 -12    5.30    4.40
 -11 -11  12    0.60    3.50
  11 -11 -12    1.80    3.10
  13  11 -14  108.59   10.70
 -13  11  14  129.59   11.30
 -13  11  14  125.99   11.60
 -13 -11  14  137.99    9.00
  13 -11 -14  146.69   12.60
 -13 -11  14  120.99   10.50
  13 -11 -14  128.39   11.30
  13 -11 -14  119.39    9.80
 -15  11  16   -3.80    6.90
  15  11 -16   19.80    6.20
 -15  11  16    1.10    5.20
  15 -11 -16   10.40    5.00
 -15 -11  16    6.60    5.30
  15 -11 -16   14.20    7.10
  15 -11 -16   13.40    6.30
 -15 -11  16    9.70    3.70
 -17  11  18   31.20   10.60
 -17  11  18   22.30    8.70
  17  11 -18   32.60    8.70
 -17 -11  18   19.60    8.70
  17 -11 -18   21.30    7.90
  17 -11 -18   31.10    6.50
 -17 -11  18   35.60    5.40
  18  12 -17    3.30    6.70
 -18  12  17   -5.80    8.10
 -18  12  17    7.80    7.30
  18 -12 -17    4.20    5.10
 -18 -12  17   -4.90    4.30
 -18 -12  17   -9.00    5.70
  18 -12 -17    4.10    7.70
  16  12 -15   40.60    7.40
 -16  12  15    7.50    7.70
 -16  12  15   28.30    7.20
 -16 -12  15   19.30    4.30
  16 -12 -15   20.70    5.60
  16 -12 -15   30.40    8.50
 -16 -12  15   23.60    6.20
 -14  12  13    9.80    6.40
  14  12 -13    9.90    5.30
 -14  12  13   14.70    5.70
  14 -12 -13   17.10    6.40
 -14 -12  13   12.00    5.20
  14 -12 -13   14.30    4.50
  14 -12 -13   25.60    7.00
 -14 -12  13   15.00    3.40
  12  12 -11   32.20    4.70
  12  12 -11   39.70    3.50
 -12  12  11   48.50    6.70
 -12  12  11   21.90    5.60
  12  12 -11   28.60    6.00
 -12 -12  11   33.20    3.60
 -12 -12  11   35.30    5.30
  12 -12 -11   32.90    6.60
  12 -12 -11   35.00    6.80
  12 -12 -11   29.20    4.80
 -10  12   9   21.50    4.90
  10  12  -9   24.50    5.00
  10  12  -9   21.10    3.60
 -10  12   9   29.20    4.70
 -10 -12   9   27.20    4.10
 -10 -12   9   18.10    2.40
  10 -12  -9   20.20    5.30
  10 -12  -9   33.50    4.20
  10 -12  -9   24.50    5.10
   8  12  -7   56.89    6.20
  -8  12   7   42.60    5.30
  -8  12   7   42.70    5.50
   8  12  -7   46.50    4.50
  -8 -12   7   41.30    4.70
   8 -12  -7   51.59    6.00
   8 -12  -7   52.39    6.30
   8 -12  -7   59.79    5.00
  -6  12   5    2.70    2.40
   6  12  -5    2.00    2.70
  -6  12   5    7.10    1.20
  -6  12   5    4.80    1.40
  -6  12   5    1.40    2.40
   6  12  -5    2.90    1.80
   6 -12  -5   10.20    2.40
   6 -12  -5    3.40    3.10
   6 -12  -5    4.40    2.90
  -6 -12   5    6.10    2.10
  -6 -12   5    3.40    2.10
   4  12  -3   87.59    5.20
   4  12  -3   83.09    5.30
  -4  12   3   67.89    5.90
  -4  12   3   72.39    5.30
   4  12  -3   77.09    6.30
   4 -12  -3   72.99    6.60
   4 -12  -3   73.79    5.70
  -4 -12   3   82.29    5.20
  -4 -12   3   73.79    6.00
  -4 -12   3   84.39    5.80
   4 -12  -3   82.89    6.30
   2  12  -1  123.39    8.00
  -2  12   1  131.79    7.80
   2  12  -1  143.59    8.70
   2  12  -1  122.19    7.60
   2  12  -1  131.49    7.90
  -2  12   1  108.79    8.00
  -2 -12   1  129.89    7.60
   2 -12  -1  136.19    8.60
   2 -12  -1  110.19    8.10
  -2 -12   1  138.99    8.10
   2 -12  -1  114.89    8.70
  -2 -12   1  128.19    8.40
  -2 -12   1  144.29    8.60
   0  12  -1   79.69    5.10
   0  12   1   89.19    5.40
   0  12  -1   74.69    6.20
   0  12   1   84.79    5.30
   0 -12  -1   83.39    5.90
   0 -12  -1   76.79    6.60
   0 -12   1   75.49    5.80
   0 -12  -1   79.69    5.80
   0 -12   1   81.29    6.20
   0 -12   1   77.29    5.70
   2  12  -3  133.99    8.10
   2  12  -3  136.19    7.60
  -2  12   3  135.99    8.10
  -2  12   3  121.79    8.50
   2  12  -3  127.99    7.50
  -2  12   3  130.79    8.30
   2  12  -3  133.49    7.70
   2  12  -3  134.69    8.80
  -2 -12   3  125.99    8.60
   2 -12  -3  134.89    8.80
  -2 -12   3  136.69    8.70
   2 -12  -3  117.19    9.00
  -2 -12   3  126.29    7.70
  -2 -12   3  138.49    8.20
   2 -12  -3  129.79    8.50
  -4  12   5   11.90    2.60
   4  12  -5    5.00    2.80
  -4  12   5    6.30    2.30
  -4  12   5    8.60    2.10
   4  12  -5   12.00    1.70
   4 -12  -5   11.50    3.00
   4 -12  -5    5.00    3.00
  -4 -12   5   14.50    2.60
  -4 -12   5    9.90    1.60
   4 -12  -5   11.20    2.40
   6  12  -7   11.00    1.50
   6  12  -7   -0.90    2.80
  -6  12   7    4.10    2.60
   6  12  -7    6.70    1.90
  -6  12   7    9.20    1.80
  -6  12   7    9.00    2.80
  -6  12   7    9.70    1.60
   6 -12  -7   11.00    3.60
  -6 -12   7    8.50    2.40
  -6 -12   7   12.10    2.60
   6 -12  -7    9.70    3.10
   6 -12  -7    7.70    2.50
   8  12  -9    4.80    3.20
  -8  12   9    3.50    2.90
   8  12  -9    3.10    2.10
  -8  12   9    7.80    3.40
   8 -12  -9   16.40    4.10
  -8 -12   9    6.30    2.50
   8 -12  -9    7.00    3.50
   8 -12  -9   10.40    2.80
 -10  12  11   13.40    4.40
  10  12 -11   16.40    3.30
 -10  12  11   14.90    4.40
  10  12 -11   12.40    4.40
  10 -12 -11   18.40    3.80
 -10 -12  11   17.50    2.10
  10 -12 -11    7.40    4.30
 -10 -12  11   18.40    4.00
  10 -12 -11   18.80    5.00
 -12  12  13   14.40    5.30
 -12  12  13    3.40    4.30
  12  12 -13   16.80    4.90
 -12 -12  13    6.30    2.40
 -12 -12  13    6.00    4.10
  12 -12 -13   10.40    4.10
  12 -12 -13   17.50    5.50
  12 -12 -13   25.40    6.30
 -14  12  15    7.70    6.50
  14  12 -15   12.60    5.30
 -14  12  15    0.50    5.20
  14 -12 -15   10.10    6.40
  14 -12 -15   11.00    6.50
 -14 -12  15    5.60    4.90
 -14 -12  15    7.00    3.10
 -16  12  17   -3.00    7.00
 -16  12  17    0.30    5.50
  16  12 -17   14.10    6.50
 -16 -12  17    1.40    5.40
  16 -12 -17   -4.10    4.80
 -16 -12  17   -1.10    3.30
 -18  12  19    0.60    8.20
  18  12 -19    3.00    6.60
 -18  12  19    8.80    9.20
  18 -12 -19    4.60    5.80
 -18 -12  19   -5.30    6.30
  18 -12 -19    0.10    7.90
  17  13 -16   20.50    7.80
 -17  13  16   15.10    8.50
 -17  13  16   28.90    8.10
  17 -13 -16   17.80    8.40
 -17 -13  16   17.80    6.60
 -17 -13  16   18.80    4.20
  17 -13 -16   30.80    9.30
  17 -13 -16   17.40    5.80
  15  13 -14    6.90    5.80
 -15  13  14   -1.20    6.30
 -15  13  14   -0.20    5.40
 -15 -13  14   -1.00    2.80
 -15 -13  14    0.30    4.90
  15 -13 -14    7.30    4.90
  15 -13 -14    5.70    7.40
  15 -13 -14    8.10    7.00
 -13  13  12   47.00    7.20
 -13  13  12   46.40    7.50
  13  13 -12   57.09    7.80
 -13 -13  12   53.99    4.90
  13 -13 -12   58.39    6.30
  13 -13 -12   69.39    8.60
  13 -13 -12   62.59    9.10
 -13 -13  12   60.09    7.20
 -11  13  10   21.00    5.40
  11  13 -10   36.00    4.50
  11  13 -10   29.10    5.90
 -11  13  10   29.40    5.50
  11 -13 -10   13.90    5.40
 -11 -13  10   40.60    5.10
  11 -13 -10   34.30    4.60
  11 -13 -10   19.70    5.70
 -11 -13  10   26.30    2.80
  -9  13   8   75.79    7.60
   9  13  -8   84.59    8.20
   9  13  -8   85.19    6.20
   9 -13  -8   72.89    7.70
   9 -13  -8   73.09    6.30
  -9 -13   8   77.89    5.80
   9 -13  -8   84.39    8.70
  -9 -13   8   65.29    6.30
  -7  13   6  105.39    8.10
   7  13  -6  117.59    7.30
  -7  13   6   99.59    8.20
   7  13  -6  105.09    8.60
  -7 -13   6  116.09    7.40
   7 -13  -6   99.29    8.40
   7 -13  -6  101.49    8.70
  -7 -13   6  112.39    7.70
   7 -13  -6  112.19    7.80
  -5  13   4  102.39    7.60
   5  13  -4  112.59    6.70
   5  13  -4  109.39    6.70
  -5  13   4   96.49    7.60
   5  13  -4  104.89    8.00
  -5  13   4  106.79    6.80
   5 -13  -4  107.89    8.20
   5 -13  -4   93.59    8.20
   5 -13  -4  109.09    7.40
  -5 -13   4  105.09    7.20
  -3  13   2  181.08   11.70
   3  13  -2  189.28   12.10
   3  13  -2  193.48   11.00
  -3  13   2  173.18   11.40
   3  13  -2  193.08   11.30
   3 -13  -2  181.38   12.30
  -3 -13   2  181.08   11.00
   3 -13  -2  180.68   12.00
  -3 -13   2  198.68   11.70
   3 -13  -2  183.88   11.60
  -3 -13   2  212.88   12.10
  -3 -13   2  197.68   11.30
  -1  13   0   29.20    2.80
   1  13   0   32.30    2.80
   1  13   0   29.90    3.90
   1  13   0   33.60    2.80
  -1  13   0   26.80    3.90
  -1 -13   0   36.20    4.10
  -1 -13   0   27.80    2.50
  -1 -13   0   27.50    3.60
   1 -13   0   25.90    3.50
  -1 -13   0   31.40    3.50
   1 -13   0   30.80    4.20
   1  13  -2    4.10    2.50
  -1  13   2    3.30    1.50
  -1  13   2   -4.60    1.80
  -1  13   2    3.10    1.80
   1  13  -2   -2.20    1.30
   1 -13  -2    2.30    2.10
   1 -13  -2    0.60    2.00
   1 -13  -2    1.20    2.40
  -1 -13   2    7.50    2.50
  -1 -13   2    1.60    1.80
  -1 -13   2    3.70    2.10
   3  13  -4  528.65   28.80
  -3  13   4  541.35   29.60
  -3  13   4  478.15   29.20
  -3  13   4  514.25   29.20
   3  13  -4  556.74   29.20
  -3  13   4  518.65   29.50
   3  13  -4  534.25   29.90
   3 -13  -4  454.55   29.90
  -3 -13   4  547.35   29.10
   3 -13  -4  516.95   29.60
  -3 -13   4  538.85   29.60
  -3 -13   4  505.15   29.70
  -3 -13   4  514.05   28.80
   3 -13  -4  488.85   29.80
  -5  13   6    1.90    1.80
  -5  13   6    0.50    2.20
  -5  13   6   -1.60    2.20
   5  13  -6    1.00    1.50
   5  13  -6   -1.10    2.70
  -5 -13   6    1.90    2.00
   5 -13  -6    1.30    2.20
   5 -13  -6    3.20    3.00
  -5 -13   6    1.50    1.30
  -5 -13   6    3.50    2.30
   5 -13  -6    1.50    2.70
   7  13  -8    7.80    3.40
  -7  13   8    6.50    3.00
  -7  13   8    3.30    2.90
  -7  13   8    6.00    1.50
  -7  13   8    5.80    1.80
  -7 -13   8    1.10    2.30
  -7 -13   8    1.00    2.30
   7 -13  -8    5.00    3.20
   7 -13  -8    5.40    3.50
   7 -13  -8    5.20    2.60
  -9  13  10   11.70    4.00
   9  13 -10   13.60    2.90
   9  13 -10   10.00    4.10
  -9 -13  10   13.30    3.50
   9 -13 -10   20.90    4.70
   9 -13 -10   24.20    5.00
   9 -13 -10   20.80    3.70
  11  13 -12   13.40    3.50
 -11  13  12    0.50    3.90
 -11  13  12   16.50    4.90
  11  13 -12    9.40    4.60
  11 -13 -12   10.10    5.40
  11 -13 -12   16.30    4.00
 -11 -13  12   13.90    2.10
  11 -13 -12   13.40    5.20
 -11 -13  12    8.20    3.90
 -13  13  14   29.20    6.40
  13  13 -14   33.80    6.50
 -13  13  14   36.10    7.40
  13 -13 -14   41.10    7.90
 -13 -13  14   32.00    3.80
 -13 -13  14   30.60    5.80
  13 -13 -14   32.10    5.60
  13 -13 -14   39.70    7.50
  15  13 -16    5.60    5.60
 -15  13  16    3.10    6.90
 -15  13  16    1.90    6.40
 -15 -13  16    4.50    5.10
 -15 -13  16    7.00    3.00
  15 -13 -16   13.00    5.10
  15 -13 -16    9.00    7.10
  15 -13 -16   22.20    7.10
 -17  13  18   42.60   11.40
  17  13 -18   40.30    8.70
 -17  13  18   34.70    8.10
  17 -13 -18   51.89   10.30
  17 -13 -18   32.40    6.80
  18  14 -17   15.00    7.70
 -18  14  17   -2.50    8.40
 -18  14  17    3.20    8.20
  18 -14 -17   20.60   11.40
  18 -14 -17   19.70    6.20
 -18 -14  17   15.90    7.30
 -16  14  15   -1.10    7.20
  16  14 -15    2.30    6.10
 -16  14  15   10.60    6.90
 -16 -14  15   -1.50    3.30
 -16 -14  15   -3.50    5.30
  16 -14 -15   13.80    8.00
  16 -14 -15    1.40    6.90
  16 -14 -15    3.40    4.90
 -14  14  13   -1.70    4.90
  14  14 -13    7.60    5.50
 -14  14  13    4.20    5.70
 -14 -14  13    4.50    2.40
  14 -14 -13    3.80    4.80
 -14 -14  13    6.60    4.80
  14 -14 -13    6.80    6.30
  14 -14 -13    8.40    7.20
  12  14 -11   -2.90    4.70
 -12  14  11    8.10    4.90
  12  14 -11    1.50    3.40
 -12  14  11   -6.20    4.40
 -12 -14  11   10.70    4.70
 -12 -14  11    0.90    1.70
  12 -14 -11    0.10    5.20
  12 -14 -11    4.30    5.40
  12 -14 -11   -0.90    3.60
 -10  14   9   60.79    7.40
  10  14  -9   64.69    7.50
  10  14  -9   55.19    5.70
 -10  14   9   74.39    7.50
  10 -14  -9   73.09    8.50
  10 -14  -9   71.79    7.90
 -10 -14   9   55.19    5.50
  10 -14  -9   77.19    6.40
 -10 -14   9   45.30    5.80
  -8  14   7    7.50    3.90
   8  14  -7   -5.80    6.60
  -8  14   7    7.50    3.70
   8  14  -7    9.90    2.60
   8 -14  -7    9.70    4.60
   8 -14  -7    9.80    5.20
  -8 -14   7    9.30    2.90
  -8 -14   7   10.60    2.80
   8 -14  -7   15.00    3.30
  -6  14   5   75.29    6.70
   6  14  -5   77.09    5.40
   6  14  -5   70.09    5.20
   6  14  -5   81.19    7.40
  -6  14   5   70.79    5.30
  -6  14   5   87.89    6.80
   6 -14  -5   80.99    7.50
  -6 -14   5   78.49    5.90
   6 -14  -5   78.09    7.40
   6 -14  -5   83.99    6.20
  -6 -14   5   76.19    6.00
   4  14  -3   71.99    6.10
   4  14  -3   59.69    4.50
  -4  14   3   70.99    5.70
  -4  14   3   58.69    5.40
  -4  14   3   58.19    4.90
   4  14  -3   65.19    4.70
  -4 -14   3   64.39    5.30
   4 -14  -3   62.09    6.20
   4 -14  -3   68.79    6.60
   4 -14  -3   63.69    5.50
  -4 -14   3   67.09    5.70
  -4 -14   3   59.09    4.40
   2  14  -1  205.38   12.70
   2  14  -1  219.78   11.40
   2  14  -1  194.68   11.60
  -2  14   1  177.08   12.10
  -2  14   1  193.98   12.20
  -2  14   1  192.08   11.80
  -2  14   1  193.88   12.30
  -2 -14   1  212.38   12.60
  -2 -14   1  220.08   12.20
  -2 -14   1  190.98   11.60
   2 -14  -1  188.48   12.40
   2 -14  -1  183.18   12.90
  -2 -14   1  210.98   12.60
   2 -14  -1  211.38   12.70
   0  14   1  295.37   16.60
   0  14   1  267.47   17.10
   0  14   1  290.27   16.60
   0  14  -1  315.37   16.70
   0  14  -1  275.47   17.10
   0  14  -1  302.87   16.50
   0 -14  -1  288.27   17.10
   0 -14   1  301.17   17.20
   0 -14   1  273.67   17.00
   0 -14   1  275.17   17.50
   0 -14  -1  279.87   17.20
   0 -14  -1  281.17   17.40
   2  14  -3   16.10    1.80
  -2  14   3    4.30    2.60
  -2  14   3   15.40    2.70
   2  14  -3   15.60    3.30
   2  14  -3   17.80    1.70
  -2  14   3   14.60    2.70
   2  14  -3   13.50    1.70
   2 -14  -3    9.00    2.90
   2 -14  -3   11.10    2.80
  -2 -14   3   22.20    3.40
  -2 -14   3   16.50    2.60
  -2 -14   3   19.70    3.40
   2 -14  -3   12.50    3.30
  -2 -14   3   15.60    1.70
  -4  14   5   63.49    5.20
   4  14  -5   76.89    4.80
   4  14  -5   69.99    4.60
   4  14  -5   71.79    6.40
  -4  14   5   61.49    5.60
  -4  14   5   61.89    5.80
   4 -14  -5   70.69    6.70
   4 -14  -5   72.59    6.70
   4 -14  -5   58.59    5.50
  -4 -14   5   61.29    4.50
  -4 -14   5   73.89    4.80
  -6  14   7   44.60    3.80
  -6  14   7   49.60    4.20
   6  14  -7   45.70    3.90
   6  14  -7   47.80    4.00
  -6  14   7   62.49    5.60
  -6  14   7   50.19    5.40
   6  14  -7   51.29    6.00
   6 -14  -7   59.69    6.60
   6 -14  -7   54.09    6.10
  -6 -14   7   58.09    5.10
  -6 -14   7   57.99    5.40
   6 -14  -7   48.00    5.00
   8  14  -9  461.15   24.90
  -8  14   9  428.66   26.10
  -8  14   9  436.76   26.00
   8  14  -9  459.35   26.40
  -8 -14   9  469.65   25.30
  -8 -14   9  426.46   25.50
   8 -14  -9  409.86   26.50
   8 -14  -9  407.36   25.40
   8 -14  -9  406.06   26.20
  10  14 -11   -3.00    3.80
  10  14 -11    0.40    2.60
 -10  14  11    6.40    4.00
 -10  14  11    1.50    3.90
  10 -14 -11    1.70    3.30
 -10 -14  11    3.10    3.30
  10 -14 -11    2.00    4.40
  10 -14 -11    6.60    4.70
 -12  14  13   29.60    6.00
  12  14 -13   38.70    6.80
 -12  14  13   40.10    7.00
  12 -14 -13   45.90    7.60
  12 -14 -13   35.60    5.40
 -12 -14  13   35.60    3.30
  12 -14 -13   36.40    7.40
 -12 -14  13   37.80    6.00
 -14  14  15    9.30    7.00
  14  14 -15    8.20    6.00
 -14  14  15   16.40    7.00
 -14 -14  15   12.10    3.40
  14 -14 -15   18.90    7.00
  14 -14 -15   -1.10    6.50
 -14 -14  15   13.80    5.40
  14 -14 -15   13.80    4.90
 -16  14  17    9.20    8.10
  16  14 -17   17.70    8.00
 -16  14  17   16.80    8.70
  16 -14 -17   13.10    5.50
 -16 -14  17    4.70    5.80
 -16 -14  17    7.60    4.20
  16 -14 -17   12.60    7.50
  16 -14 -17   28.90    8.90
 -18  14  19   -3.10    8.50
  18  14 -19    9.70    7.20
 -18  14  19   12.40    7.90
  18 -14 -19   -7.20    9.00
  18 -14 -19    1.70    6.10
 -18 -14  19   -1.30    6.50
  17  15 -16    0.50    6.70
 -17  15  16   -8.70    6.60
 -17  15  16    4.00    8.40
  17 -15 -16   12.10    5.50
 -17 -15  16   11.80    6.20
  17 -15 -16   38.60   10.30
  17 -15 -16    5.60    8.10
 -15  15  14    9.60    7.60
 -15  15  14    0.30    6.50
 -15 -15  14   13.50    5.70
  15 -15 -14   14.30    5.10
  15 -15 -14    9.50    7.80
  15 -15 -14   16.90    7.40
 -13  15  12   33.90    6.70
 -13  15  12   24.40    6.40
  13  15 -12   41.20    7.40
 -13 -15  12   35.70    6.00
  13 -15 -12   41.20    5.90
  13 -15 -12   28.10    6.90
 -13 -15  12   37.30    4.50
  13 -15 -12   32.80    7.80
 -11  15  10    6.10    4.70
  11  15 -10    5.80    4.80
 -11  15  10    8.80    4.70
  11  15 -10   10.70    3.50
  11 -15 -10    6.60    3.60
  11 -15 -10    7.80    5.00
 -11 -15  10    7.40    3.90
  11 -15 -10   13.10    5.90
 -11 -15  10   11.20    3.20
   9  15  -8   13.90    3.40
  -9  15   8   20.00    5.10
   9  15  -8   16.30    4.90
   9  15  -8   24.80    3.10
  -9  15   8   23.60    4.70
  -9 -15   8   24.80    4.20
   9 -15  -8   31.80    4.40
   9 -15  -8   29.40    5.70
   9 -15  -8   23.10    5.90
  -9 -15   8   23.90    3.70
  -7  15   6   31.60    5.00
   7  15  -6   29.80    3.50
  -7  15   6   35.50    3.20
   7  15  -6   30.50    3.20
  -7  15   6   42.70    5.00
  -7  15   6   31.10    2.90
  -7 -15   6   24.80    3.90
   7 -15  -6   36.00    6.20
  -7 -15   6   37.40    4.30
   7 -15  -6   36.20    4.40
   5  15  -4   75.99    7.00
  -5  15   4   60.39    5.10
  -5  15   4   63.19    6.10
   5  15  -4   67.19    4.90
  -5  15   4   70.49    6.30
   5  15  -4   64.69    4.80
  -5 -15   4   66.79    5.70
   5 -15  -4   62.59    6.70
   5 -15  -4   72.89    6.00
   5 -15  -4   77.99    7.80
   3  15  -2   98.89    6.30
  -3  15   2   98.09    7.20
  -3  15   2   99.79    7.10
  -3  15   2   98.29    6.70
   3  15  -2   99.09    7.70
   3 -15  -2  100.39    7.40
  -3 -15   2   94.99    7.30
  -3 -15   2   99.59    6.70
   3 -15  -2  101.29    8.20
  -3 -15   2   89.09    6.20
  -3 -15   2   98.99    7.60
   3 -15  -2  107.99    7.70
   1  15   0   -1.00    2.50
  -1  15   0    0.70    1.80
  -1  15   0    0.50    1.50
  -1  15   0   -1.50    2.20
   1  15   0    0.80    1.50
   1  15   0   -0.30    1.30
  -1 -15   0    1.30    2.20
  -1 -15   0    2.20    2.50
   1 -15   0    2.50    2.40
   1 -15   0   -1.00    2.80
  -1 -15   0    5.20    2.60
   1 -15   0    0.90    2.30
   1  15  -2   95.59    6.30
  -1  15   2   85.39    6.60
  -1  15   2   96.29    6.80
  -1  15   2   97.69    7.20
  -1  15   2   99.79    6.50
   1  15  -2  102.69    6.20
   1  15  -2   92.89    7.30
  -1 -15   2  104.99    6.90
  -1 -15   2  107.39    7.40
   1 -15  -2   99.29    7.20
   1 -15  -2  103.29    7.40
  -1 -15   2   98.19    7.60
   1 -15  -2   89.69    7.60
   3  15  -4   89.69    7.20
  -3  15   4   78.09    6.20
   3  15  -4   91.29    5.60
  -3  15   4   86.09    6.60
  -3 -15   4   92.89    6.90
   3 -15  -4   82.19    7.50
  -3 -15   4   86.09    5.50
  -3 -15   4   76.89    6.60
  -3 -15   4   98.39    6.20
   3 -15  -4   82.49    6.70
  -5  15   6  344.47   19.70
  -5  15   6  311.67   19.70
   5  15  -6  343.57   18.70
  -5  15   6  309.67   18.90
   5  15  -6  330.77   20.10
   5  15  -6  357.86   18.80
   5 -15  -6  307.37   19.40
  -5 -15   6  357.86   19.60
  -5 -15   6  322.07   18.60
   5 -15  -6  291.17   20.20
   5 -15  -6  312.57   20.10
  -7  15   8   67.49    6.50
  -7  15   8   59.39    4.40
  -7  15   8   59.49    4.70
   7  15  -8   57.29    4.20
   7  15  -8   59.39    9.70
  -7  15   8   52.59    6.20
   7 -15  -8   71.59    6.10
  -7 -15   8   66.49    5.90
   9  15 -10    5.20    2.50
   9  15 -10    4.60    4.00
  -9  15  10    1.70    3.70
  -9  15  10    2.50    3.70
   9 -15 -10   -1.20    4.00
  -9 -15  10    0.10    3.00
   9 -15 -10    3.40    4.60
   9 -15 -10    2.00    3.20
  11  15 -12    9.50    3.50
 -11  15  12   17.90    5.30
 -11  15  12   13.50    5.00
  11  15 -12   13.60    5.30
 -11 -15  12   13.50    4.20
  11 -15 -12    7.40    5.40
  11 -15 -12   18.80    5.70
  11 -15 -12   18.10    4.40
 -13  15  14   20.10    5.80
  13  15 -14   24.30    6.20
 -13  15  14    6.20    5.90
  13 -15 -14   16.60    4.90
  13 -15 -14   20.10    7.50
  13 -15 -14   11.50    6.30
 -13 -15  14   24.60    5.60
  15  15 -16   50.19    8.80
 -15  15  16   42.10   10.20
 -15  15  16   43.30    9.00
  15 -15 -16   55.49   11.20
  15 -15 -16   49.99    7.30
 -15 -15  16   62.09    8.10
  15 -15 -16   47.60    9.40
 -17  15  18   10.50    9.10
 -17  15  18   -1.30    7.40
  17  15 -18    2.30    7.10
  17 -15 -18    4.40    5.60
  17 -15 -18    0.10    7.70
 -17 -15  18    1.70    5.80
  16  16 -15   10.60    7.10
 -16  16  15    5.40    6.40
 -16  16  15   -0.80    8.50
  16 -16 -15    9.20    5.60
 -16 -16  15   11.30    5.80
  16 -16 -15   26.90   10.60
  16 -16 -15   12.20    8.90
  14  16 -13   -2.60    5.50
 -14  16  13    3.60    6.60
 -14  16  13   -0.40    5.80
 -14 -16  13    4.80    4.90
  14 -16 -13    0.10    4.40
  14 -16 -13   -1.70    6.50
  12  16 -11   83.29    9.50
 -12  16  11   69.39    8.60
  12  16 -11   81.69    7.40
 -12  16  11   82.29    9.00
  12 -16 -11   63.19    7.60
  12 -16 -11   75.09    9.40
 -12 -16  11   83.39    6.60
  12 -16 -11   73.99   10.30
 -12 -16  11   66.89    8.00
 -10  16   9    0.60    4.00
  10  16  -9   -0.40    2.60
 -10  16   9    2.80    4.30
  10  16  -9    1.80    4.60
 -10 -16   9   -7.00    2.90
  10 -16  -9    0.60    4.80
  10 -16  -9   -0.30    4.50
  10 -16  -9   -4.30    3.20
 -10 -16   9   -0.80    2.80
   8  16  -7   -1.90    2.20
   8  16  -7   -3.50    3.50
  -8  16   7    1.30    3.90
  -8  16   7   -2.40    3.50
   8  16  -7    0.90    1.70
   8 -16  -7    6.30    3.30
   8 -16  -7   -0.20    4.00
  -8 -16   7    1.20    2.80
  -8 -16   7    1.10    2.80
   8 -16  -7    2.20    4.20
   6  16  -5   66.59    5.00
  -6  16   5   67.19    5.30
  -6  16   5   77.89    6.90
  -6  16   5   52.29    6.40
   6  16  -5   81.49    8.70
   6 -16  -5   79.89    6.40
   6 -16  -5   67.79    7.30
   6 -16  -5   72.69    8.50
  -4  16   3   13.00    2.80
   4  16  -3   11.30    2.00
  -4  16   3    5.70    2.90
  -4  16   3   14.40    3.20
   4  16  -3   10.00    3.60
   4 -16  -3    9.00    3.80
  -4 -16   3    8.50    3.20
  -4 -16   3    4.70    3.10
  -4 -16   3    7.60    2.30
   4 -16  -3    9.20    2.90
   4 -16  -3   19.70    3.80
   2  16  -1  146.59    8.30
   2  16  -1  136.39    7.90
  -2  16   1  132.49    9.00
  -2  16   1  124.69    9.00
  -2  16   1  137.89    9.10
   2  16  -1  130.99    9.70
   2 -16  -1  125.99    9.10
  -2 -16   1  121.89    8.40
  -2 -16   1  135.89    8.90
   2 -16  -1  127.39   10.00
  -2 -16   1  152.78    9.60
  -2 -16   1  143.19    9.50
   2 -16  -1  125.49    9.40
   0  16   1   60.49    5.10
   0  16  -1   66.79    4.90
   0  16  -1   72.29    6.10
   0  16   1   81.59    6.40
   0  16   1   66.39    5.10
   0  16  -1   60.99    5.20
   0 -16  -1   69.19    6.10
   0 -16   1   69.39    5.80
   0 -16   1   76.89    7.30
   0 -16  -1   72.99    6.00
   0 -16  -1   75.89    6.60
   0 -16   1   72.59    6.10
   2  16  -3  346.87   19.30
   2  16  -3  337.57   20.60
  -2  16   3  352.16   19.80
  -2  16   3  347.77   20.10
   2  16  -3  336.47   19.20
   2  16  -3  365.36   19.30
  -2  16   3  317.27   20.10
  -2  16   3  354.16   20.10
  -2 -16   3  336.17   20.60
   2 -16  -3  322.47   20.30
  -2 -16   3  326.17   20.40
   2 -16  -3  342.67   21.00
   2 -16  -3  329.57   20.50
  -2 -16   3  355.46   19.90
   4  16  -5  186.08   12.40
  -4  16   5  186.28   11.50
  -4  16   5  195.58   12.60
  -4  16   5  168.38   11.90
  -4  16   5  174.98   11.80
   4  16  -5  199.38   10.80
   4 -16  -5  162.88   12.20
   4 -16  -5  164.38   11.80
  -4 -16   5  200.98   11.20
  -4 -16   5  175.98   10.70
   4 -16  -5  174.38   12.70
  -4 -16   5  199.48   12.10
  -6  16   7  112.69    8.20
   6  16  -7  126.69    7.90
   6  16  -7  131.19    8.00
  -6  16   7  132.59    9.70
  -6  16   7  129.69    9.40
  -6 -16   7  134.69    9.10
   6 -16  -7  124.99   10.50
   6 -16  -7  121.39    9.10
   8  16  -9   -0.10    3.80
  -8  16   9    0.60    3.50
  -8  16   9   -1.40    1.90
   8  16  -9    1.50    2.20
  -8  16   9   -0.90    3.80
  -8  16   9    5.40    2.80
  -8 -16   9    0.70    3.00
   8 -16  -9   -2.00    3.60
  -8 -16   9   -3.90    2.80
   8 -16  -9    4.00    3.20
   8 -16  -9   -0.70    4.30
  10  16 -11   65.29    5.70
 -10  16  11   57.49    7.00
 -10  16  11   54.89    7.10
  10  16 -11   58.19    7.60
  10 -16 -11   51.29    8.30
 -10 -16  11   69.09    6.40
  10 -16 -11   58.79    6.50
  10 -16 -11   53.99    7.90
 -10 -16  11   61.39    6.60
 -12  16  13   46.80    7.80
 -12  16  13   69.19    8.60
  12  16 -13   60.19    8.20
  12 -16 -13   75.69   10.10
 -12 -16  13   58.59    7.50
 -12 -16  13   75.29    6.80
  12 -16 -13   71.19    9.40
 -14  16  15   15.60    6.60
 -14  16  15   25.30    7.80
 -14 -16  15   31.00    4.70
  14 -16 -15   15.90    5.30
  14 -16 -15   14.60    9.20
 -14 -16  15   22.20    5.80
  14 -16 -15   22.20    7.70
  16  16 -17    2.20    6.70
 -16  16  17   -9.70    7.00
 -16  16  17   11.20    7.50
  16 -16 -17   -4.90    7.70
 -16 -16  17    0.20    5.60
  16 -16 -17    6.00    8.60
  16 -16 -17    2.60    5.20
 -17  17  16   76.49   12.50
 -17  17  16   84.89   12.10
  17  17 -16   85.89   11.80
  17 -17 -16   98.99   13.80
  17 -17 -16   75.59   12.70
  17 -17 -16   66.89    9.20
  15  17 -14   -1.80    6.70
 -15  17  14   15.90    7.70
 -15  17  14    0.20    6.00
  15 -17 -14    7.60    8.90
  15 -17 -14   10.90    8.30
 -15 -17  14   -1.90    5.00
  15 -17 -14    0.50    4.80
 -13  17  12   -3.90    8.10
 -13  17  12  -10.50    5.10
  13  17 -12    5.20    5.70
  13 -17 -12    6.00    7.40
  13 -17 -12    3.40    6.20
 -13 -17  12   -0.60    4.30
  13 -17 -12   -0.40    4.40
 -13 -17  12    2.80    3.10
 -11  17  10   79.19    8.90
  11  17 -10   81.09    7.10
  11  17 -10   88.49   10.00
 -11  17  10   74.49    9.00
 -11 -17  10   82.79    6.60
  11 -17 -10   90.49    8.20
  11 -17 -10   69.69    9.70
  11 -17 -10   78.99   10.00
 -11 -17  10   77.39    7.90
   9  17  -8   19.80    5.30
  -9  17   8   35.60    5.70
  -9  17   8   20.50    5.40
   9  17  -8   32.00    4.00
   9 -17  -8   21.30    6.30
   9 -17  -8   42.20    6.50
   9 -17  -8   39.50    5.10
  -9 -17   8   31.10    4.50
  -9 -17   8   22.30    4.30
   7  17  -6   31.90    3.50
  -7  17   6   42.60    5.40
   7  17  -6   27.50    3.80
  -7  17   6   38.60    3.40
   7  17  -6   33.70    5.90
  -7 -17   6   45.30    5.10
   7 -17  -6   59.39    7.10
   7 -17  -6   48.10    6.30
   7 -17  -6   50.99    5.20
   5  17  -4   91.99    8.40
  -5  17   4   76.49    6.30
  -5  17   4   87.49    7.40
  -5  17   4   66.09    7.10
   5  17  -4   80.59    5.70
   5 -17  -4   83.49    7.10
   5 -17  -4   89.79    8.00
  -5 -17   4   83.99    6.90
   5 -17  -4   91.29    8.40
  -3  17   2   -0.30    2.50
   3  17  -2    0.70    1.60
  -3  17   2   -4.40    2.30
  -3  17   2   -2.30    1.90
   3  17  -2   -1.70    3.00
  -3  17   2   -3.20    2.30
  -3 -17   2    0.80    2.90
   3 -17  -2   -3.50    2.60
  -3 -17   2   -2.10    2.70
  -3 -17   2    1.90    2.20
   3 -17  -2   -1.40    3.30
   3 -17  -2   -0.70    2.50
  -1  17   0   -5.20    2.00
   1  17   0    6.60    3.30
  -1  17   0    2.10    1.80
   1  17   0   -0.70    1.50
  -1  17   0    2.90    2.70
   1  17   0    1.60    1.70
   1 -17   0    0.50    2.60
  -1 -17   0    7.00    3.20
  -1 -17   0    3.60    2.50
  -1 -17   0    6.10    3.00
   1 -17   0    0.00    2.50
   1 -17   0   -5.10    2.80
  -1  17   2   11.60    3.30
   1  17  -2   15.00    3.70
  -1  17   2   15.60    2.60
   1  17  -2   16.00    2.20
   1  17  -2    8.70    2.10
  -1  17   2    8.60    2.60
  -1  17   2   20.60    3.10
   1 -17  -2   15.80    4.00
  -1 -17   2   13.80    3.80
  -1 -17   2   23.90    3.50
   1 -17  -2   15.40    3.40
  -1 -17   2   15.50    3.50
   1 -17  -2   15.60    3.50
  -3  17   4   22.90    3.30
  -3  17   4   20.70    3.60
  -3  17   4   21.90    3.70
   3  17  -4   24.60    4.70
  -3  17   4   23.90    3.80
   3  17  -4   22.10    2.40
  -3 -17   4   23.70    4.00
   3 -17  -4   20.60    4.20
  -3 -17   4   29.00    3.50
   3 -17  -4   17.00    3.90
   3 -17  -4   23.50    4.80
  -3 -17   4   23.00    2.40
  -3 -17   4   24.70    4.30
   5  17  -6  234.18   15.80
  -5  17   6  222.68   14.20
  -5  17   6  225.08   14.60
   5  17  -6  223.78   13.40
  -5  17   6  219.28   14.80
   5 -17  -6  225.68   14.70
   5 -17  -6  221.08   15.70
  -5 -17   6  255.57   14.80
   5 -17  -6  241.28   15.40
  -7  17   8   58.89    4.20
  -7  17   8   47.30    6.00
   7  17  -8   35.70    6.20
   7 -17  -8   63.79    6.10
   7 -17  -8   48.60    6.60
   7 -17  -8   50.49    7.30
   9  17 -10    2.80    2.60
  -9  17  10   10.10    4.30
   9  17 -10    5.20    4.50
  -9  17  10    7.50    4.20
   9 -17 -10    4.60    4.40
  -9 -17  10   -2.00    2.90
  -9 -17  10    1.80    3.30
   9 -17 -10    2.10    4.90
   9 -17 -10    7.20    3.90
 -11  17  12   11.20    5.20
  11  17 -12   12.10    5.50
 -11  17  12   11.80    5.20
  11  17 -12    6.70    3.50
  11 -17 -12   16.00    5.80
  11 -17 -12    7.10    5.10
  11 -17 -12   13.60    6.40
 -11 -17  12    9.30    3.70
 -13  17  14   37.10    7.40
  13  17 -14   41.70    8.10
 -13 -17  14   46.30    6.90
  13 -17 -14   52.29    7.20
  13 -17 -14   29.50   11.10
 -13 -17  14   48.10    5.90
 -15  17  16    0.20    6.10
 -15  17  16    1.00    8.00
  15  17 -16   -0.30    6.80
  15 -17 -16    9.70    9.00
  15 -17 -16    8.40    9.20
 -15 -17  16    4.50    5.40
  15 -17 -16    6.80    5.50
  17  17 -18   21.30   10.90
 -17  17  18   31.40   10.00
 -17  17  18   23.60    9.90
  17 -17 -18   30.90    7.10
  17 -17 -18   29.50   11.10
 -17 -17  18   19.00    6.90
  17 -17 -18   32.50   11.40
 -16  18  15   20.50    9.90
  16  18 -15   20.70    8.80
 -16  18  15   13.10    8.50
  16 -18 -15   15.10    8.60
 -16 -18  15    2.90    5.60
  16 -18 -15    5.70    5.80
  16 -18 -15   30.70   12.20
 -14  18  13    6.20    6.40
 -14  18  13    8.20    8.30
  14  18 -13   10.80    6.90
  14 -18 -13    5.10    5.20
  14 -18 -13    9.10    7.50
  14 -18 -13    7.00    8.20
 -14 -18  13    4.60    5.10
 -12  18  11    2.20    5.30
 -12  18  11   16.50    6.10
  12  18 -11    4.40    3.50
  12  18 -11   10.50    6.20
  12 -18 -11    6.30    6.50
 -12 -18  11    5.30    4.30
  12 -18 -11   12.20    6.40
 -12 -18  11    6.90    3.50
  12 -18 -11    5.00    5.00
  10  18  -9   41.70    5.10
 -10  18   9   49.40    7.10
  10  18  -9   57.09    7.60
 -10  18   9   48.00    6.90
  10 -18  -9   49.40    8.00
 -10 -18   9   45.20    6.00
  10 -18  -9   49.20    6.00
  10 -18  -9   55.59    8.40
   8  18  -7   39.00    6.50
  -8  18   7   32.40    5.80
   8  18  -7   45.40    3.90
  -8  18   7   39.80    5.90
  -8  18   7   38.90    3.80
   8  18  -7   34.00    4.20
   8 -18  -7   40.20    7.00
   8 -18  -7   28.50    5.00
   8 -18  -7   43.40    6.80
  -8 -18   7   48.70    5.30
  -6  18   5    2.30    3.80
  -6  18   5   17.00    3.10
   6  18  -5    7.60    2.40
   6  18  -5   12.40    4.40
  -6  18   5   10.60    3.90
   6 -18  -5   13.90    3.70
  -6 -18   5    9.90    3.60
   6 -18  -5    9.90    4.30
   6 -18  -5    7.40    4.70
  -4  18   3  171.18   11.10
   4  18  -3  171.68   12.20
   4  18  -3  173.98   10.40
  -4  18   3  172.18   11.70
  -4  18   3  164.38   11.00
  -4  18   3  178.78   12.00
  -4 -18   3  171.88   11.70
   4 -18  -3  159.88   12.70
  -4 -18   3  176.48   12.20
   4 -18  -3  182.68   12.30
   4 -18  -3  158.18   11.40
  -4 -18   3  180.78   11.00
  -2  18   1   -2.20    2.60
  -2  18   1    1.70    2.90
  -2  18   1    8.80    2.90
   2  18  -1    7.90    3.50
   2  18  -1    7.50    1.70
  -2  18   1    8.60    2.30
   2  18  -1   10.00    2.10
  -2 -18   1    4.10    3.50
   2 -18  -1    5.90    3.20
  -2 -18   1   11.00    3.10
  -2 -18   1    8.50    3.50
   2 -18  -1   14.30    4.20
   2 -18  -1    5.70    3.20
   0  18  -1   85.59    5.60
   0  18   1   75.19    7.30
   0  18  -1   81.39    5.90
   0  18   1   66.59    5.70
   0  18  -1   77.09    7.00
   0  18   1   70.89    5.90
   0 -18   1   87.39    7.10
   0 -18   1   88.29    7.60
   0 -18  -1   74.99    6.60
   0 -18   1   82.69    6.70
   0 -18  -1   78.49    7.90
   0 -18  -1   75.29    7.20
   2  18  -3   17.40    2.40
  -2  18   3   25.10    3.30
   2  18  -3   20.60    4.30
   2  18  -3   19.20    2.20
  -2 -18   3   21.00    4.10
  -2 -18   3   19.50    4.40
  -2 -18   3   17.40    3.40
  -4  18   5  276.17   16.30
   4  18  -5  311.17   17.70
   4  18  -5  278.87   15.50
  -4  18   5  263.57   16.70
  -4  18   5  278.07   16.40
  -4  18   5  240.68   16.80
  -4 -18   5  255.97   15.40
   4 -18  -5  262.37   17.20
  -4 -18   5  282.27   16.00
  -4 -18   5  282.07   16.90
   4 -18  -5  240.58   16.60
   4 -18  -5  254.57   17.70
   6  18  -7  141.59   11.50
  -6  18   7  154.28   11.20
  -6  18   7  164.98   10.20
   6  18  -7  157.78   10.00
   6  18  -7  142.89    9.60
  -6  18   7  158.88   11.40
   6 -18  -7  159.38   12.10
  -6 -18   7  165.08   11.10
   6 -18  -7  165.28   11.90
   6 -18  -7  153.88   11.20
   8  18  -9   -0.40    2.30
  -8  18   9    2.40    4.20
   8  18  -9    3.00    4.10
  -8  18   9    6.40    2.50
  -8  18   9    6.10    2.00
  -8  18   9    1.10    3.90
   8 -18  -9    5.90    5.10
   8 -18  -9   -0.10    3.60
   8 -18  -9   10.20    4.80
  -8 -18   9    0.30    3.30
 -10  18  11   74.19    8.20
  10  18 -11   72.09    8.60
 -10  18  11   68.49    8.00
  10  18 -11   61.69    6.10
  10 -18 -11   57.19    7.80
 -10 -18  11   79.29    6.90
 -10 -18  11   76.79    7.60
  10 -18 -11   67.39    8.70
  10 -18 -11   65.59    9.30
  12  18 -13    7.10    6.10
 -12  18  13   12.40    5.80
 -12  18  13    3.80    5.70
  12 -18 -13   10.40    7.30
  12 -18 -13   11.80    6.60
 -12 -18  13   13.40    4.20
  12 -18 -13    9.40    4.60
 -12 -18  13    9.70    4.70
 -14  18  15    2.30    7.70
 -14  18  15   -1.50    7.30
  14  18 -15    7.10    6.60
  14 -18 -15    1.00    7.80
  14 -18 -15    3.20    5.20
 -14 -18  15    4.80    5.20
  14 -18 -15    4.50    6.60
 -16  18  17   11.50    8.60
  16  18 -17   16.80    8.20
 -16  18  17    8.40    7.20
  16 -18 -17    1.40    5.60
  16 -18 -17   16.80   10.00
  16 -18 -17   33.20   11.40
 -16 -18  17   14.20    6.50
 -15  19  14   20.80    7.50
  15  19 -14   17.70    9.20
 -15  19  14    9.10    8.20
  15 -19 -14    8.60    8.50
  15 -19 -14   21.50    9.70
 -15 -19  14   11.70    5.70
  15 -19 -14   12.20    5.70
 -13  19  12   15.20    7.20
  13  19 -12    0.90    6.30
 -13  19  12    7.80    6.70
 -13 -19  12    7.60    4.80
  13 -19 -12   14.50    7.40
  13 -19 -12   18.20    8.10
  13 -19 -12   10.40    5.20
 -11  19  10    1.90    5.00
 -11  19  10    3.80    5.60
  11  19 -10   -3.10    3.10
  11  19 -10    2.40    5.30
 -11 -19  10    7.20    4.10
  11 -19 -10    8.30    6.60
  11 -19 -10   -1.20    5.20
  11 -19 -10    2.80    4.40
  -9  19   8   20.70    5.50
   9  19  -8   19.30    3.60
  -9  19   8   15.20    5.30
   9  19  -8   16.10    5.60
   9 -19  -8   21.10    5.80
   9 -19  -8   25.20    4.90
   9 -19  -8   26.30    6.80
  -9 -19   8   22.40    4.40
  -7  19   6    7.80    2.70
   7  19  -6    4.90    2.40
  -7  19   6    2.70    4.20
  -7  19   6   20.50    4.60
   7  19  -6    9.00    4.60
   7 -19  -6    5.90    4.50
  -7 -19   6   14.00    3.80
   7 -19  -6   21.20    6.00
   7 -19  -6   15.20    4.10
   5  19  -4   56.99    7.30
  -5  19   4   57.59    6.40
  -5  19   4   43.30    6.20
  -5  19   4   63.99    5.90
  -5  19   4   60.79    5.70
   5 -19  -4   65.59    6.50
  -5 -19   4   65.09    6.80
   5 -19  -4   75.19    7.70
   5 -19  -4   64.79    8.00
  -3  19   2   -9.20    2.90
  -3  19   2   -0.20    2.30
   3  19  -2    4.30    2.00
  -3  19   2    4.90    3.20
  -3  19   2   16.10    3.50
   3  19  -2    6.60    3.80
   3 -19  -2   15.20    5.10
   3 -19  -2   16.00    4.10
  -3 -19   2   10.80    2.90
  -3 -19   2    5.80    3.70
  -3 -19   2    4.90    3.60
  -1  19   0    1.30    2.60
  -1  19   0    1.00    2.10
   1  19   0   -2.40    3.20
   1  19   0   -3.60    1.70
  -1  19   0   -4.30    3.00
  -1  19   0   -7.30    2.30
  -1 -19   0    3.30    3.30
   1 -19   0    4.40    3.80
   1 -19   0    2.10    3.10
  -1 -19   0   -1.80    3.40
   1 -19   0   -1.40    2.80
  -1 -19   0    2.70    2.90
  -1  19   2    9.50    2.90
  -1  19   2   -3.40    2.30
   1  19  -2    0.60    1.80
  -1  19   2    4.80    2.40
  -1  19   2   -0.10    3.30
   1  19  -2    4.50    3.50
   1  19  -2    3.30    1.80
   1  19  -2    2.30    1.50
   1 -19  -2    8.40    3.50
  -1 -19   2    6.40    3.90
  -1 -19   2    2.60    3.30
  -1 -19   2    4.70    3.00
   1 -19  -2    9.30    3.50
   1 -19  -2    2.60    3.70
  -3  19   4   51.39    5.20
   3  19  -4   34.20    5.70
  -3  19   4   39.20    4.50
  -3  19   4   47.40    5.30
   3  19  -4   39.60    3.60
  -3  19   4   38.60    5.00
   3 -19  -4   39.40    5.60
   3 -19  -4   48.80    6.60
   3 -19  -4   52.09    5.70
  -3 -19   4   45.20    4.70
  -3 -19   4   47.20    5.90
  -3 -19   4   54.99    6.00
   5  19  -6  142.09    9.30
  -5  19   6  154.88   10.40
   5  19  -6  145.79   11.40
  -5  19   6  133.89   10.90
  -5  19   6  159.68   11.00
  -5  19   6  148.79   10.40
  -5 -19   6  147.69   10.90
   5 -19  -6  167.48   11.20
   5 -19  -6  189.58   12.10
   5 -19  -6  154.78   12.20
  -7  19   8   15.30    4.50
  -7  19   8   18.50    4.50
   7  19  -8    3.90    4.40
  -7  19   8   31.10    3.70
   7  19  -8    8.80    2.50
  -7 -19   8   12.20    4.20
   7 -19  -8   16.80    5.90
   7 -19  -8   23.70    4.70
   7 -19  -8   21.80    5.40
  -9  19  10   10.40    4.50
   9  19 -10    1.80    2.50
   9  19 -10    1.70    4.90
  -9  19  10   16.20    4.90
  -9 -19  10    5.70    3.80
   9 -19 -10   14.60    5.90
   9 -19 -10    9.70    5.30
  11  19 -12    4.60    6.10
 -11  19  12    5.60    5.20
  11  19 -12    5.50    3.50
 -11  19  12    8.90    5.60
 -11 -19  12    5.30    3.80
  11 -19 -12    5.90    6.40
  11 -19 -12   15.70    6.00
 -11 -19  12    5.40    4.50
  11 -19 -12    9.80    4.60
 -13  19  14   39.80    9.60
 -13  19  14   68.09   10.00
  13  19 -14   52.59    9.40
  13 -19 -14   46.70    7.00
 -13 -19  14   58.99    6.60
 -13 -19  14   54.19    7.40
  13 -19 -14   65.49   11.20
  13 -19 -14   66.69   10.10
  15  19 -16   41.90    9.50
 -15  19  16   39.80    9.70
 -15  19  16   36.20    9.40
 -15 -19  16   48.50    7.60
  15 -19 -16   40.30   11.80
  15 -19 -16   46.00   10.10
  15 -19 -16   53.69    8.70
 -14  20  13    3.90    6.40
  14  20 -13    7.50    7.20
 -14  20  13    2.00    7.30
  14 -20 -13    5.30    5.10
  14 -20 -13    6.70    8.00
 -14 -20  13   11.00    5.40
  14 -20 -13   12.50    9.40
  12  20 -11   -2.70    3.60
  12  20 -11    0.90    6.00
 -12  20  11    9.90    6.80
 -12  20  11    7.80    6.10
  12 -20 -11    1.10    7.10
  12 -20 -11    2.50    5.00
 -12 -20  11    1.10    4.30
  12 -20 -11    0.30    7.20
  10  20  -9   66.79    6.30
  10  20  -9   67.69    9.00
 -10  20   9   62.09    8.50
 -10  20   9   49.50    7.60
  10 -20  -9   85.29   10.40
  10 -20  -9   63.69    7.20
  10 -20  -9   55.19    9.10
 -10 -20   9   68.89    6.70
   8  20  -7    7.30    5.00
  -8  20   7    7.90    2.80
  -8  20   7    5.50    2.00
   8  20  -7    5.50    2.70
  -8  20   7   13.00    5.00
  -8  20   7    5.60    4.50
  -8 -20   7    9.90    4.00
   8 -20  -7    9.30    4.60
   8 -20  -7    9.70    6.00
   8 -20  -7    8.60    5.20
   6  20  -5    5.80    4.60
  -6  20   5    4.40    3.90
  -6  20   5    2.20    3.00
  -6  20   5    2.60    2.90
  -6  20   5   -3.10    3.70
   6  20  -5    3.40    2.30
   6 -20  -5   -0.80    4.80
   6 -20  -5   -4.50    3.40
   6 -20  -5    0.90    4.10
  -6 -20   5    7.90    3.80
  -4  20   3   25.20    4.30
  -4  20   3   24.50    3.90
   4  20  -3   18.20    5.10
  -4  20   3   26.30    4.70
   4 -20  -3   29.40    4.80
  -4 -20   3   33.40    4.20
  -4 -20   3   23.00    4.80
   4 -20  -3   33.10    6.20
   4 -20  -3   26.20    5.10
  -4 -20   3   25.30    4.90
  -2  20   1    3.90    3.20
   2  20  -1   14.00    4.30
   2  20  -1    6.20    3.40
   2  20  -1    7.60    1.60
  -2  20   1   11.10    2.60
   2  20  -1    5.90    1.70
  -2  20   1   23.40    4.00
   2 -20  -1    3.50    3.40
  -2 -20   1    9.10    4.00
   2 -20  -1    4.30    6.80
  -2 -20   1    4.00    3.10
   2 -20  -1    9.50    3.90
  -2 -20   1   11.80    4.10
   0  20  -1   18.20    4.30
   0  20   1   14.70    2.80
   0  20   1    7.90    2.70
   0  20   1   11.60    3.20
   0  20   1   22.30    4.50
   0  20  -1    4.80    2.60
   0 -20  -1   15.00    4.40
   0 -20  -1   13.10    4.50
   0 -20  -1   20.20    4.00
   0 -20   1   16.20    4.70
   0 -20   1   15.80    3.90
   2  20  -3   90.89    5.80
  -2  20   3   88.89    6.80
  -2  20   3   69.89    7.00
   2  20  -3   87.59    5.90
   2  20  -3   98.99    8.70
  -2  20   3   90.09    7.70
  -2  20   3   82.19    7.20
   2  20  -3   80.79    5.60
   2 -20  -3   96.19    8.50
   2 -20  -3   88.09    7.70
  -2 -20   3   94.69    7.30
  -2 -20   3   91.39    7.90
  -2 -20   3   86.39    8.10
   2 -20  -3  100.59   10.50
  -4  20   5  284.47   18.00
   4  20  -5  305.17   19.10
  -4  20   5  320.57   18.60
  -4  20   5  276.97   18.20
  -4  20   5  277.37   18.30
   4  20  -5  311.57   17.10
   4 -20  -5  257.07   19.40
  -4 -20   5  331.87   19.10
   4 -20  -5  285.27   19.10
   4 -20  -5  287.57   18.80
  -4 -20   5  315.57   17.80
  -6  20   7   36.30    5.50
   6  20  -7   32.40    6.00
   6  20  -7   36.90    3.70
  -6  20   7   36.90    4.80
  -6  20   7   39.40    6.40
  -6  20   7   37.80    4.90
   6 -20  -7   31.90    6.40
   6 -20  -7   35.40    7.30
   6 -20  -7   39.90    6.50
  -6 -20   7   41.20    5.80
  -8  20   9   15.80    4.90
   8  20  -9   15.30    5.50
   8  20  -9   16.60    3.00
  -8  20   9   10.30    3.20
  -8  20   9    7.80    3.20
  -8  20   9   13.10    4.80
   8 -20  -9   20.50    4.90
  -8 -20   9   18.90    4.60
   8 -20  -9    8.10    5.90
   8 -20  -9   12.20    5.50
 -10  20  11   32.30    6.20
 -10  20  11   33.50    6.50
  10  20 -11   32.00    6.60
  10  20 -11   35.00    4.70
 -10 -20  11   50.69    6.30
  10 -20 -11   30.00    7.90
  10 -20 -11   31.70    7.10
  10 -20 -11   34.50    5.90
  12  20 -13  135.69   13.00
 -12  20  13  135.69   12.10
 -12  20  13  123.39   12.10
  12 -20 -13   96.99   13.00
  12 -20 -13  111.09   14.00
 -12 -20  13  123.69   10.60
 -12 -20  13  133.99   10.10
  12 -20 -13  134.89   11.90
 -14  20  15   37.90    9.10
 -14  20  15   32.70    8.90
  14  20 -15   25.00    8.10
  14 -20 -15   27.30    9.40
  14 -20 -15   33.10   10.60
 -14 -20  15   30.00    6.80
  14 -20 -15   31.50    6.80
  15  21 -14   13.90    8.20
 -15  21  14    4.70    7.40
 -15  21  14    3.00    7.80
  15 -21 -14   -3.80    5.70
  15 -21 -14    3.00    8.60
  15 -21 -14   13.70   10.40
 -15 -21  14    3.00    5.50
  13  21 -12   14.70    7.30
 -13  21  12   12.70    6.40
 -13  21  12   12.80    7.50
  13 -21 -12   10.80    5.70
  13 -21 -12    6.80    7.90
  13 -21 -12   15.50    8.20
 -13 -21  12   20.20    5.60
 -11  21  10   50.59    8.60
 -11  21  10   45.30    8.10
  11 -21 -10   60.39    9.70
  11 -21 -10   50.99    9.60
  -9  21   8   13.90    6.00
   9  21  -8   37.50    4.40
   9  21  -8   22.90    6.40
  -9  21   8   32.40    6.60
   9 -21  -8   26.70    7.50
   9 -21  -8   34.80    6.10
   9 -21  -8   30.60    6.90
  -9 -21   8   36.20    5.40
   7  21  -6    7.90    5.30
   7  21  -6   16.60    3.10
  -7  21   6    8.10    5.00
  -7  21   6   20.60    4.30
  -7  21   6   26.40    5.70
  -7 -21   6   12.90    4.40
   7 -21  -6   23.40    6.80
   7 -21  -6   25.30    4.90
   7 -21  -6   18.90    5.60
  -5  21   4    5.20    3.00
  -5  21   4    8.70    3.30
   5  21  -4    0.70    2.00
  -5  21   4   -6.00    3.80
   5  21  -4   -0.40    4.30
   5 -21  -4    5.80    5.20
  -5 -21   4    1.10    3.80
   5 -21  -4    4.00    4.20
  -3  21   2  117.49    9.60
   3  21  -2  120.19    8.00
  -3  21   2  108.39    9.20
  -3  21   2  121.79    9.50
  -3  21   2  130.29    8.70
   3  21  -2  136.99   10.50
   3 -21  -2  125.29   10.60
  -3 -21   2  131.09    9.00
  -3 -21   2  127.59   10.10
   3 -21  -2  119.89   10.00
   3 -21  -2  113.69   10.70
  -3 -21   2  134.19   10.10
   1  21   0   41.80    6.10
  -1  21   0   44.40    5.90
   1  21   0   40.20    4.10
  -1  21   0   42.60    4.70
  -1  21   0   56.69    4.80
  -1  21   0   40.10    5.20
   1  21   0   40.20    3.90
  -1 -21   0   54.79    7.20
  -1 -21   0   49.80    6.30
   1 -21   0   40.80    5.80
  -1 -21   0   43.90    5.50
   1 -21   0   46.50    6.00
   1  21  -2   21.20    3.30
  -1  21   2   27.50    3.90
   1  21  -2   26.00    3.20
  -1  21   2   31.30    3.90
  -1  21   2   25.60    4.20
   1  21  -2   24.40    5.20
  -1  21   2   29.40    5.00
  -1 -21   2   28.70    5.20
  -1 -21   2   29.50    5.80
   1 -21  -2   26.20    4.90
  -1 -21   2   26.80    4.60
   1 -21  -2   32.10    5.30
   1 -21  -2   28.00    8.70
  -3  21   4   26.40    4.60
   3  21  -4   31.00    5.70
  -3  21   4   35.40    4.70
  -3  21   4   32.80    5.10
  -3  21   4   29.10    4.30
   3  21  -4   26.20    3.00
   3 -21  -4   31.70    5.50
   3 -21  -4   26.20    6.10
  -3 -21   4   22.80    5.10
   3 -21  -4   28.10    5.20
  -3 -21   4   26.00    5.50
  -3 -21   4   30.00    4.40
  -5  21   6   43.80    5.80
  -5  21   6   38.00    5.20
   5  21  -6   44.20    6.90
  -5  21   6   61.99    5.90
   5  21  -6   44.40    4.00
  -5  21   6   41.80    5.70
   5 -21  -6   40.80    6.50
   5 -21  -6   43.60    6.00
  -5 -21   6   55.49    6.70
   5 -21  -6   40.80    7.20
   7  21  -8    2.50    4.80
  -7  21   8   16.70    4.70
  -7  21   8   16.50    4.00
  -7  21   8   14.60    4.90
  -7  21   8   14.10    4.10
   7 -21  -8    9.50    5.80
   7 -21  -8   24.90    5.90
  -7 -21   8    7.70    4.30
   7 -21  -8   14.50    4.90
   9  21 -10    3.30    5.80
   9  21 -10   11.90    3.00
  -9  21  10    8.40    5.40
  -9  21  10   11.50    5.30
   9 -21 -10    1.80    4.60
  -9 -21  10   11.10    4.70
   9 -21 -10   11.40    6.10
   9 -21 -10   11.30    6.50
 -11  21  12   18.00    6.10
 -11  21  12   33.60    7.30
  11  21 -12   25.20    7.10
  11 -21 -12   22.30    8.20
  11 -21 -12   21.70    7.70
 -11 -21  12   13.30    4.70
  11 -21 -12   22.30    5.70
  13  21 -14   11.00    7.50
 -13  21  14   17.00    8.80
 -13  21  14   12.40    6.60
  13 -21 -14   32.10   10.20
  13 -21 -14   22.30    6.50
  13 -21 -14   32.30    9.40
 -13 -21  14   20.00    5.80
 -15  21  16   26.00    9.70
  15  21 -16   25.60   11.00
 -15  21  16   24.60    8.70
 -15 -21  16   39.70    7.40
  15 -21 -16   39.90   13.90
  15 -21 -16   57.59   13.70
  15 -21 -16   46.40    7.80
 -14  22  13   -2.40    8.50
 -14  22  13    9.00    7.40
  14  22 -13    9.30    7.90
 -14 -22  13   -1.40    5.00
  14 -22 -13    8.20    9.10
  14 -22 -13    3.50    5.80
  14 -22 -13    7.60    8.60
  12  22 -11   81.59   10.60
 -12  22  11   53.09    9.20
  12  22 -11   57.39    6.90
 -12  22  11   67.49   10.30
  12 -22 -11   63.39   10.60
  12 -22 -11   60.89   11.60
  12 -22 -11   62.79   10.80
 -10  22   9   91.39   11.40
 -10  22   9   91.19   10.40
  10  22  -9  114.79    8.50
  10  22  -9  108.19   11.40
  10 -22  -9  117.59   11.00
  10 -22  -9   80.79   12.30
  10 -22  -9  109.99   12.60
 -10 -22   9  114.39    9.20
  -8  22   7    1.20    3.00
   8  22  -7    3.90    2.70
  -8  22   7    4.20    5.20
  -8  22   7   -1.10    4.60
   8  22  -7   -1.70    4.90
   8 -22  -7   -1.50    5.60
   8 -22  -7   -1.70    4.30
   8 -22  -7    3.10    5.70
  -8 -22   7    5.10    4.00
   6  22  -5   89.39    9.80
  -6  22   5   94.39    7.80
  -6  22   5   88.79    8.10
  -6  22   5  106.89    9.40
   6  22  -5   87.19    6.80
  -6  22   5   89.09    8.90
   6 -22  -5  105.29    9.00
   6 -22  -5   94.29   10.10
  -6 -22   5   95.49    8.80
   6 -22  -5  104.19   11.40
  -4  22   3   15.40    4.00
  -4  22   3   10.30    3.20
   4  22  -3    3.60    4.70
  -4  22   3    5.10    3.60
  -4  22   3   18.70    4.90
   4  22  -3    1.20    2.30
   4 -22  -3   14.00    4.30
  -4 -22   3    3.40    4.10
   4 -22  -3   17.30    5.10
  -4 -22   3    2.40    3.20
  -4 -22   3    1.10    4.00
   4 -22  -3   12.40    5.70
  -2  22   1   -4.00    3.10
   2  22  -1    2.10    2.30
   2  22  -1   -5.30    3.90
  -2  22   1    4.60    2.60
  -2  22   1    2.30    3.80
   2  22  -1    1.70    1.80
   2  22  -1    1.10    1.50
  -2  22   1   -4.70    2.70
  -2 -22   1    0.10    4.30
  -2 -22   1    1.40    3.90
   2 -22  -1    1.70    3.80
  -2 -22   1    3.60    3.40
   2 -22  -1    2.50    4.80
   2 -22  -1    2.70    3.70
   0  22  -1   79.49    7.60
   0  22   1   49.10    5.10
   0  22   1   55.69    6.00
   0  22  -1   57.79    5.20
   0  22   1   53.29    5.20
   0  22  -1   63.09    5.40
   0  22   1   71.39    7.30
   0 -22  -1   48.80    6.50
   0 -22   1   64.99    8.00
   0 -22  -1   67.69    7.20
   0 -22   1   66.69    7.10
   2  22  -3   66.09    4.90
  -2  22   3   73.09    7.50
  -2  22   3   76.69    6.50
  -2  22   3   70.19    7.10
   2  22  -3   65.19    5.30
  -2  22   3   69.19    6.30
   2  22  -3   77.29    8.00
   2  22  -3   64.19    5.10
  -2 -22   3   77.39    7.80
   2 -22  -3   62.09    7.40
   2 -22  -3   85.59    9.30
  -2 -22   3   75.69    7.10
   2 -22  -3   85.89    8.00
  -2 -22   3   67.79    8.20
   4  22  -5  248.38   15.50
   4  22  -5  206.28   12.60
  -4  22   5  210.98   14.20
  -4  22   5  199.08   13.70
  -4  22   5  227.28   14.80
  -4  22   5  205.08   14.20
   4 -22  -5  202.58   14.40
   4 -22  -5  189.98   14.90
  -4 -22   5  236.28   15.10
  -4 -22   5  213.48   13.50
   4 -22  -5  205.68   15.80
  -6  22   7    6.40    4.00
  -6  22   7    4.80    4.30
  -6  22   7    5.70    4.70
   6  22  -7    0.10    4.90
  -6  22   7    1.00    3.80
   6 -22  -7    8.80    4.70
   6 -22  -7    7.20    5.10
   6 -22  -7   15.70    6.40
  -6 -22   7    5.70    4.30
  -8  22   9    1.50    5.00
   8  22  -9   -0.20    5.20
   8  22  -9    4.60    2.50
  -8  22   9   -2.00    4.50
  -8  22   9    1.70    3.90
   8 -22  -9    4.90    6.80
   8 -22  -9    1.30    4.70
  -8 -22   9    5.80    4.70
   8 -22  -9    7.90    5.50
  10  22 -11  135.29    9.90
 -10  22  11  140.59   12.60
 -10  22  11  129.99   11.80
  10  22 -11  120.19   12.60
  10 -22 -11  109.49   14.40
  10 -22 -11  127.69   11.60
 -10 -22  11  165.38   11.20
  10 -22 -11  116.79   14.00
  12  22 -13  237.88   18.60
 -12  22  13  234.88   19.60
 -12  22  13  229.68   19.00
  12 -22 -13  264.17   18.30
  12 -22 -13  234.98   20.30
 -12 -22  13  247.28   16.40
  12 -22 -13  224.48   19.80
  14  22 -15   -4.00    7.60
 -14  22  15    6.10    6.80
 -14  22  15    5.90    8.80
  14 -22 -15    0.30    8.30
  14 -22 -15   -4.20    9.60
 -14 -22  15    0.80    5.30
  14 -22 -15    5.00    6.50
 -13  23  12   13.30    8.60
 -13  23  12   10.30    7.40
  13  23 -12    4.00    7.30
  13 -23 -12    3.80    6.20
  13 -23 -12    5.30    8.30
  13 -23 -12    4.50    9.20
 -11  23  10    5.30    7.60
 -11  23  10   -3.30    5.80
  11  23 -10    3.00    6.80
  11  23 -10    6.30    3.60
  11 -23 -10   16.30    8.40
  11 -23 -10   20.10    7.60
 -11 -23  10    6.60    4.30
  11 -23 -10    8.00    6.20
   9  23  -8   60.29    6.00
  -9  23   8   75.09    9.00
  -9  23   8   52.09    8.00
   9  23  -8   69.89    9.80
  -9 -23   8   66.19    7.60
   9 -23  -8   63.89    8.10
   9 -23  -8   57.39   12.70
   7  23  -6   34.30    7.50
  -7  23   6   28.90    5.00
  -7  23   6   27.60    4.60
  -7  23   6   22.30    5.90
   7  23  -6   29.50    3.70
  -7  23   6   26.50    6.00
   7 -23  -6   18.30    6.20
   7 -23  -6   31.00    5.90
   7 -23  -6   26.80    8.40
  -7 -23   6   31.20    5.80
   5  23  -4   26.50    6.80
   5  23  -4   40.10    3.90
  -5  23   4   37.50    6.10
  -5  23   4   35.30    5.30
  -5  23   4   31.40    5.30
  -5  23   4   33.70    5.00
  -5 -23   4   45.50    6.50
   5 -23  -4   42.90    7.00
   5 -23  -4   30.40    5.60
   5 -23  -4   26.10    7.30
  -3  23   2   17.80    4.50
  -3  23   2   21.00    3.70
   3  23  -2   22.40    5.50
  -3  23   2   24.00    4.80
  -3  23   2   16.30    3.90
   3  23  -2   12.60    2.80
  -3 -23   2   13.90    5.00
  -3 -23   2   16.30    4.00
   3 -23  -2   24.00    6.40
   3 -23  -2   29.90    5.00
   3 -23  -2   26.60    5.40
  -3 -23   2   20.40    5.30
  -1  23   0    3.80    4.20
   1  23   0   -4.10    4.20
   1  23   0    1.40    2.30
   1  23   0    3.60    3.30
  -1  23   0    2.10    2.80
  -1  23   0    4.10    3.40
  -1  23   0    0.30    2.50
  -1 -23   0    0.50    4.30
   1 -23   0    5.20    4.00
  -1 -23   0   -2.70    4.00
   1 -23   0   -6.50    4.50
   1 -23   0    3.30    4.20
  -1 -23   0    0.20    3.60
  -1  23   2   39.20    6.30
   1  23  -2   36.00    3.90
   1  23  -2   34.00    4.60
   1  23  -2   45.50    6.60
  -1  23   2   42.10    5.50
  -1  23   2   39.20    4.50
  -1  23   2   41.60    4.50
  -1 -23   2   40.90    6.20
  -1 -23   2   41.50    5.70
   1 -23  -2   32.80    5.90
  -1 -23   2   38.20    6.70
   1 -23  -2   31.60    5.80
   1 -23  -2   49.80    7.40
   3  23  -4   26.80    5.80
   3  23  -4   22.30    3.10
  -3  23   4   37.50    5.60
  -3  23   4   32.30    5.30
  -3  23   4   26.30    4.60
  -3  23   4   35.70    4.40
   3 -23  -4   29.10    6.90
   3 -23  -4   31.70    5.90
  -3 -23   4   22.50    5.30
  -3 -23   4   28.30    4.50
   3 -23  -4   35.20    5.60
  -3 -23   4   37.50    6.70
  -5  23   6   85.39    8.40
  -5  23   6   82.99    8.50
  -5  23   6   78.79    7.70
  -5  23   6   77.09    8.00
   5  23  -6   87.29    9.70
   5  23  -6   74.69    5.90
  -5 -23   6   95.19    9.60
   5 -23  -6  102.09   10.00
   5 -23  -6   83.49   10.60
   5 -23  -6   88.69    8.80
  -7  23   8   -0.90    3.40
  -7  23   8   -1.70    4.70
  -7  23   8    4.60    3.80
   7  23  -8    2.10    5.10
  -7  23   8    1.60    4.50
   7  23  -8    2.10    2.40
  -7 -23   8    1.40    4.40
   7 -23  -8    4.30    5.50
   7 -23  -8   -9.00    5.70
   7 -23  -8   -5.70    4.10
  -9  23  10   77.39    9.40
  -9  23  10   97.19   10.40
  -9  23  10   77.49    7.50
  -9  23  10   83.39    8.90
   9  23 -10   79.09    6.90
   9  23 -10   85.29   10.60
  -9 -23  10   93.69    8.80
   9 -23 -10  101.39   12.50
   9 -23 -10  107.19   10.00
   9 -23 -10   99.29   13.40
 -11  23  12    7.90    6.20
  11  23 -12   18.20    7.60
  11 -23 -12   19.90    7.20
  11 -23 -12   18.40    8.90
 -11 -23  12    7.90    4.90
  11 -23 -12   19.70    7.90
  13  23 -14   22.30   10.60
 -13  23  14   18.60    8.20
 -13  23  14   18.70    8.20
  13 -23 -14   23.00   10.80
  13 -23 -14   14.00    9.10
  13 -23 -14   16.20    6.50
 -12  24  11   20.00    8.40
  12  24 -11   11.60    9.80
 -12  24  11   16.00    7.00
  12 -24 -11   30.30    7.50
  12 -24 -11   14.20    9.10
  12 -24 -11   28.90   10.10
 -10  24   9   48.90    7.30
 -10  24   9   45.10    8.70
  10  24  -9   53.69    9.70
  10  24  -9   61.59    6.00
 -10 -24   9   75.99    8.40
  10 -24  -9   46.40   10.40
  10 -24  -9   56.19   11.00
  10 -24  -9   64.79    8.50
  -8  24   7   28.60    6.30
  -8  24   7   17.20    4.30
  -8  24   7   22.70    6.70
  -8  24   7   20.60    5.10
   8  24  -7   15.20    3.50
   8 -24  -7    5.80    6.80
   8 -24  -7   19.10    5.80
  -8 -24   7   18.70    5.70
   8 -24  -7   33.30   10.80
  -6  24   5   20.20    4.90
  -6  24   5   15.10    5.50
  -6  24   5   20.40    5.30
   6  24  -5   25.10    7.20
   6  24  -5   19.00    3.20
  -6  24   5   21.50    4.60
  -6 -24   5   20.50    5.60
   6 -24  -5   20.50    7.50
   6 -24  -5   24.50    5.80
   6 -24  -5   17.40    7.00
  -4  24   3   74.39    8.50
  -4  24   3   73.59    7.00
  -4  24   3   71.79    8.20
   4  24  -3   92.99   10.30
   4  24  -3   69.19    5.80
  -4 -24   3   85.09    8.90
  -4 -24   3   72.69    8.60
  -4 -24   3   81.59    7.20
   4 -24  -3   90.19    9.60
   4 -24  -3   69.19   10.00
   4 -24  -3   82.29    8.80
   2  24  -1    5.50    5.00
  -2  24   1   -4.50    2.80
   2  24  -1   -0.40    2.30
   2  24  -1    1.30    1.90
  -2  24   1    0.10    4.30
  -2  24   1   -4.50    2.70
   2  24  -1    2.20    1.60
  -2  24   1    0.40    3.90
  -2 -24   1   -0.20    4.90
  -2 -24   1    2.30    4.30
   2 -24  -1    4.10    5.50
  -2 -24   1   -0.50    3.70
   2 -24  -1   -0.10    4.10
   2 -24  -1    4.10    4.70
   0  24  -1    3.70    2.50
   0  24   1    1.10    4.70
   0  24   1   -0.10    3.30
   0  24  -1    0.30    2.30
   0  24  -1   -5.80    4.40
   0  24   1    3.60    2.70
   0  24   1    2.10    2.50
   0  24  -1   -1.50    3.40
   0 -24   1    0.80    4.30
   0 -24   1    2.40    5.10
   0 -24  -1    4.30    4.00
   0 -24  -1   -1.70    4.20
   0 -24   1   -2.00    3.80
   0 -24  -1    5.10    5.00
   2  24  -3   -1.70    2.40
  -2  24   3    2.00    3.20
   2  24  -3    1.80    4.70
  -2  24   3    2.20    3.50
  -2  24   3   -0.10    3.00
   2  24  -3   -0.60    1.80
  -2  24   3    5.40    4.80
   2  24  -3   -1.00    1.50
  -2 -24   3    5.20    4.80
   2 -24  -3    3.40    5.60
   2 -24  -3    0.70    4.40
  -2 -24   3    1.10    3.70
  -2 -24   3    2.00    4.80
   2 -24  -3    0.40    4.20
  -4  24   5  112.09   10.00
   4  24  -5  110.19   11.10
   4  24  -5  103.49    7.20
  -4  24   5  116.39   10.10
  -4  24   5  100.89    8.80
  -4 -24   5  114.09    8.70
   4 -24  -5  117.59   10.30
   4 -24  -5  113.29   12.20
   4 -24  -5   98.79   10.40
  -4 -24   5  113.09   10.60
   6  24  -7   37.90    7.10
  -6  24   7   32.70    5.50
  -6  24   7   31.70    6.40
  -6  24   7   32.70    6.00
  -6  24   7   37.00    5.70
   6 -24  -7   28.60    6.70
  -6 -24   7   25.90    6.10
   6 -24  -7   45.20    8.70
   6 -24  -7   36.30    6.40
  -8  24   9   11.70    6.10
   8  24  -9    8.70    3.00
   8  24  -9    6.50    7.90
  -8  24   9   26.60    4.90
  -8  24   9   11.90    5.70
  -8  24   9   17.60    5.00
   8 -24  -9   25.00    6.20
  -8 -24   9   11.10    5.40
   8 -24  -9   14.90    8.20
 -10  24  11   13.80    6.80
  10  24 -11    4.00    7.50
 -10  24  11   19.00    8.90
  10  24 -11    9.20    3.60
 -10  24  11    2.90    5.10
  10 -24 -11   10.60    6.10
  10 -24 -11   12.30    7.40
 -10 -24  11    1.10    4.90
  10 -24 -11   11.10    7.80
  12  24 -13   29.90    8.60
 -12  24  13   44.40    9.10
 -12  24  13   28.40    9.20
  12 -24 -13   25.30    7.90
  12 -24 -13   33.60   11.10
  12 -24 -13   33.80   11.30
 -11  25  10   39.70    8.30
 -11  25  10   25.80    9.20
  11  25 -10   33.90   11.20
  11 -25 -10   40.10    8.60
  11 -25 -10   26.50   10.60
  11 -25 -10   49.60   11.80
  -9  25   8   -0.20    4.40
  -9  25   8   -1.60    5.90
   9  25  -8    4.30    6.50
   9  25  -8   -0.60    2.90
  -9  25   8   -3.80    5.60
   9 -25  -8   -3.80    5.40
   9 -25  -8   -6.00    6.30
   9 -25  -8    4.20    7.40
  -9 -25   8   -0.30    4.40
  -7  25   6    8.00    4.30
  -7  25   6   12.40    5.90
  -7  25   6   10.40    5.50
  -7  25   6    3.30    3.90
   7  25  -6    1.10    2.60
  -7 -25   6    3.40    5.00
   7 -25  -6    3.30    5.20
   7 -25  -6    6.80    6.30
  -5  25   4   34.60    6.60
   5  25  -4   35.40    7.10
  -5  25   4   42.60    6.40
  -5  25   4   30.80    6.30
  -5  25   4   38.30    5.50
   5  25  -4   31.10    3.80
   5 -25  -4   37.60    6.70
   5 -25  -4   34.80    8.30
  -5 -25   4   40.10    7.50
   5 -25  -4   42.20    7.30
  -3  25   2   22.80    4.90
  -3  25   2   24.60    5.60
   3  25  -2   24.70    6.80
  -3  25   2   25.70    4.40
  -3  25   2   31.90    5.90
   3  25  -2   28.80    3.50
   3 -25  -2   25.70    6.20
  -3 -25   2   30.70    5.20
  -3 -25   2   26.70    6.20
   3 -25  -2   26.20    7.50
   3 -25  -2   22.40    5.70
  -3 -25   2   29.80    7.00
   1  25   0   33.40    7.00
  -1  25   0   27.50    6.40
  -1  25   0   27.30    5.70
  -1  25   0   23.30    4.10
   1  25   0   29.00    3.60
   1  25   0   26.50    4.80
   1  25   0   30.40    3.90
  -1  25   0   28.30    4.00
   1 -25   0   30.50    6.00
  -1 -25   0   23.00    5.40
  -1 -25   0   21.30    6.20
   1 -25   0   32.40    6.40
  -1 -25   0   33.20    6.80
   1 -25   0   26.00    7.50
   1  25  -2   11.20    2.80
  -1  25   2   11.10    3.40
  -1  25   2   12.80    3.50
  -1  25   2   17.80    4.50
  -1  25   2    5.10    5.10
   1  25  -2   16.80    5.60
   1  25  -2    8.00    2.80
  -1 -25   2    2.90    5.60
  -1 -25   2   10.30    4.90
   1 -25  -2   15.90    5.10
   1 -25  -2    8.40    5.90
   1 -25  -2    8.70    4.90
  -1 -25   2    9.20    4.50
   3  25  -4   20.20    6.50
  -3  25   4   14.00    5.50
  -3  25   4   13.90    4.80
  -3  25   4   22.90    4.50
  -3  25   4   26.80    4.50
  -3 -25   4   21.30    5.70
  -3 -25   4   25.00    6.40
   3 -25  -4   22.70    6.00
   3 -25  -4   12.80    6.50
  -3 -25   4   26.70    5.10
   3 -25  -4   13.90    5.60
   5  25  -6   29.20    8.30
  -5  25   6   47.50    6.90
  -5  25   6   62.59    6.40
  -5  25   6   55.69    7.10
  -5  25   6   42.70    6.40
   5  25  -6   41.00    4.90
   5 -25  -6   53.59    7.70
   5 -25  -6   55.29    9.70
   5 -25  -6   60.19    8.40
  -7  25   8  122.39   11.00
  -7  25   8  112.79   10.00
  -7  25   8  101.19    9.80
  -7  25   8  128.89   11.70
   7  25  -8  111.09    9.00
   7 -25  -8  108.79   16.20
   7 -25  -8  118.49   11.30
  -7 -25   8  113.69   10.40
  -9  25  10   20.10    5.80
   9  25 -10   33.40    7.70
  -9  25  10   35.00    7.90
  -9  25  10   30.70    7.80
  -9 -25  10   27.80    6.80
   9 -25 -10   23.00    6.80
   9 -25 -10   25.70    9.10
   9 -25 -10   22.80    8.40
 -11  25  12   -0.90    6.20
  11  25 -12    4.50    7.50
 -11  25  12   13.30    6.00
 -11  25  12    4.30    6.30
  11 -25 -12    4.40    5.90
  11 -25 -12    0.40    8.30
  11 -25 -12    9.60    8.70
 -12  26  11   -9.30    5.40
 -12  26  11   21.30   10.00
  12  26 -11   -1.00    8.30
 -12  26  11   13.40    7.40
  12 -26 -11   19.40    9.90
  12 -26 -11    3.70    6.30
  12 -26 -11   11.70   10.10
 -10  26   9    5.40    7.60
 -10  26   9    3.10    4.90
 -10  26   9    4.30    6.90
  10  26  -9    0.40    7.40
  10 -26  -9   -6.10    8.00
  10 -26  -9    2.70    5.60
  10 -26  -9    3.10    7.60
   8  26  -7    0.90    2.80
  -8  26   7    1.00    4.60
  -8  26   7   -0.30    5.30
  -8  26   7    1.90    5.80
   8  26  -7   -9.00    5.80
   8 -26  -7    0.00    7.90
  -8 -26   7   -8.80    4.70
   8 -26  -7   -3.80    5.20
   8 -26  -7   -2.80    6.40
  -6  26   5   66.19    8.40
  -6  26   5   69.19    6.90
  -6  26   5   64.89    8.10
   6  26  -5   46.80    5.20
  -6  26   5   61.99    8.30
  -6 -26   5   53.69    9.00
   6 -26  -5   59.19    8.20
   6 -26  -5   72.69   10.30
   6 -26  -5   71.69   12.80
  -4  26   3   -1.90    4.70
  -4  26   3    5.60    5.40
   4  26  -3    2.00    2.50
  -4  26   3   -1.50    3.60
  -4  26   3    2.70    4.20
   4  26  -3    2.10    5.80
   4 -26  -3   -1.10    6.10
   4 -26  -3    5.00    5.30
  -4 -26   3    2.40    5.30
   4 -26  -3    1.30    5.30
  -4 -26   3    0.20    5.10
   2  26  -1    9.00    2.80
  -2  26   1    3.80    3.20
   2  26  -1    4.30    2.20
  -2  26   1    6.40    5.00
   2  26  -1    5.80    5.20
   2  26  -1    1.20    4.10
  -2  26   1    8.00    5.00
  -2  26   1    7.70    3.70
   2 -26  -1    5.40    6.50
   2 -26  -1   12.40    5.50
  -2 -26   1   10.50    5.80
  -2 -26   1    5.80    4.20
  -2 -26   1    0.10    5.00
   2 -26  -1    3.40    5.10
   0  26  -1    5.40    3.10
   0  26   1   10.50    5.40
   0  26   1    9.20    4.50
   0  26   1    2.10    2.90
   0  26   1    3.00    2.90
   0  26  -1   -0.10    5.40
   0  26  -1    4.30    2.70
   0 -26   1   -4.10    4.60
   0 -26   1    1.60    6.10
   0 -26  -1    1.30    4.60
   0 -26  -1    2.90    4.90
   0 -26  -1   -1.50    5.30
   0 -26   1    3.40    4.50
  -2  26   3   73.29    9.00
  -2  26   3   71.19    7.30
   2  26  -3   81.39    9.20
  -2  26   3   81.19    7.30
   2  26  -3   67.99    6.00
  -2  26   3   78.19    8.40
   2 -26  -3   79.69   11.20
  -2 -26   3   98.39   10.70
   2 -26  -3   82.59    9.60
   2 -26  -3   97.89    9.90
  -2 -26   3   98.79    9.60
  -2 -26   3  101.29    9.90
  -4  26   5   74.89    8.90
  -4  26   5   69.09    7.80
   4  26  -5   65.49    9.70
  -4  26   5   62.49    7.80
  -4  26   5   56.39    7.80
  -4 -26   5   83.29   10.10
   4 -26  -5   69.09   11.30
   4 -26  -5   72.29    9.40
  -4 -26   5   76.99    7.40
   4 -26  -5   71.19    8.80
  -6  26   7   23.00    5.00
   6  26  -7    2.00    6.70
  -6  26   7   22.20    6.10
  -6  26   7   16.00    6.00
  -6  26   7   21.60    5.60
   6 -26  -7   25.90    6.50
   6 -26  -7   31.30    9.10
  -6 -26   7    4.90    5.40
   6 -26  -7   32.60   11.00
  -8  26   9    4.10    4.60
  -8  26   9   10.30    6.40
   8  26  -9    8.70    7.00
  -8  26   9   -1.90    5.50
  -8  26   9    9.70    4.30
   8 -26  -9    8.70    7.60
  -8 -26   9   -2.20    5.80
   8 -26  -9   -1.90    6.50
   8 -26  -9    6.60    5.70
  10  26 -11   37.00   11.50
 -10  26  11   44.70    7.20
 -10  26  11   35.10    9.50
 -10  26  11   47.30    9.00
  10 -26 -11   42.30   10.50
 -10 -26  11   54.09    8.10
  10 -26 -11   48.10   10.40
  10 -26 -11   54.39    8.40
 -11  27  10   -1.60    7.70
 -11  27  10    1.80    7.60
  11  27 -10   15.20   11.00
 -11  27  10    0.80    5.40
  11 -27 -10    8.90    8.40
  11 -27 -10   11.10   10.30
  11 -27 -10    2.50    6.10
   9  27  -8   30.90   10.80
  -9  27   8   17.00    7.60
  -9  27   8   21.30    5.60
  -9  27   8   19.70    7.60
   9 -27  -8   17.80    9.80
  -9 -27   8   22.40    6.20
   9 -27  -8   27.60   11.00
   9 -27  -8   16.40    6.30
  -7  27   6   18.40    6.40
  -7  27   6   26.60    7.20
  -7  27   6   26.30    5.40
  -7  27   6   21.80    6.30
   7  27  -6   34.30    8.20
   7 -27  -6   30.50    8.10
   7 -27  -6   35.80    7.60
   7 -27  -6   17.30    9.30
   5  27  -4   17.70    3.20
  -5  27   4   10.00    5.10
  -5  27   4   20.20    5.90
  -5  27   4   21.50    4.70
  -5  27   4   12.90    5.90
   5 -27  -4   16.20    8.50
   5 -27  -4   13.20    7.20
   5 -27  -4   12.50    5.90
  -5 -27   4   17.70    6.50
  -3  27   2   54.39    7.70
   3  27  -2   71.79    9.20
  -3  27   2   71.59    8.60
   3  27  -2   54.79    5.40
  -3  27   2   69.39    6.70
  -3  27   2   55.59    7.50
   3 -27  -2   67.19    8.50
  -3 -27   2   77.09    7.70
   3 -27  -2   73.19    9.00
   3 -27  -2   62.79   11.20
  -3 -27   2   58.89    9.10
  -1  27   0    7.60    3.50
   1  27   0   11.60    3.30
   1  27   0   10.00    4.50
  -1  27   0   11.30    5.20
   1  27   0    5.40    2.70
  -1  27   0    7.90    3.30
  -1  27   0   13.70    5.80
   1  27   0   15.10    6.10
  -1 -27   0    5.20    5.20
   1 -27   0    2.60    5.40
  -1 -27   0    8.50    4.80
   1 -27   0   12.00    5.80
  -1 -27   0   -1.80    5.90
   1 -27   0   12.40    6.90
  -1  27   2   18.30    5.20
   1  27  -2   11.30    3.00
  -1  27   2    8.00    4.00
   1  27  -2   16.30    6.70
   1  27  -2   11.10    4.70
  -1  27   2   16.30    6.20
   1  27  -2   12.80    3.00
  -1  27   2   10.10    3.60
   1 -27  -2   13.70    5.80
  -1 -27   2   13.10    6.30
   1 -27  -2   15.00    6.00
  -1 -27   2   10.40    5.20
   1 -27  -2   18.80    7.70
  -1 -27   2   27.80    7.10
  -3  27   4   45.90    6.90
  -3  27   4   53.79    6.50
   3  27  -4   51.49    8.40
  -3  27   4   57.39    6.30
  -3  27   4   55.79    9.20
   3 -27  -4   59.19    8.50
   3 -27  -4   68.59    8.90
  -3 -27   4   48.60    9.00
   3 -27  -4   61.49   10.20
  -5  27   6   69.79    8.10
  -5  27   6   61.29    8.60
  -5  27   6   60.49    7.10
  -5  27   6   61.99    8.70
  -5 -27   6   78.89    9.50
   5 -27  -6   68.69   11.60
   5 -27  -6   61.09   10.50
   5 -27  -6   75.49    9.20
   7  27  -8    5.30    6.30
  -7  27   8    5.70    4.80
  -7  27   8    2.00    4.60
  -7  27   8    1.70    5.00
  -7  27   8   -0.30    6.60
   7 -27  -8    1.70    6.50
  -7 -27   8   -3.40    5.50
   7 -27  -8    3.10    9.30
   7 -27  -8   -1.20    5.30
  -9  27  10   13.60    6.40
  -9  27  10    3.50    6.70
   9  27 -10   13.60    8.10
  -9  27  10   11.80    5.30
  -9 -27  10    4.90    6.00
   9 -27 -10    1.70    5.80
   9 -27 -10    4.80    8.80
   9 -27 -10    7.10    7.70
  11  27 -12    3.20    7.50
 -11  27  12    7.00    5.70
 -11  27  12    7.10    6.50
 -11  27  12   -0.70    7.90
  11 -27 -12   22.50   10.60
  11 -27 -12    9.60    8.20
 -10  28   9   13.00    8.20
 -10  28   9    6.80    5.90
  10  28  -9   -0.70    8.40
 -10  28   9    4.50    7.50
  10 -28  -9   14.40    9.50
  10 -28  -9    9.40    8.00
  10 -28  -9    4.10    6.30
  -8  28   7   15.90    8.40
   8  28  -7    7.10    9.70
  -8  28   7    5.90    5.20
   8 -28  -7   22.20    9.60
   8 -28  -7    3.50    6.50
   8 -28  -7    8.90    6.00
  -6  28   5   14.90    4.70
  -6  28   5   24.20    6.50
   6  28  -5    2.40    6.80
  -6  28   5    6.90    5.50
  -6  28   5   15.90    5.50
   6 -28  -5   15.70    7.70
  -6 -28   5    7.80    6.00
   6 -28  -5   10.30   10.00
   6 -28  -5   17.50    6.30
   4  28  -3   15.00    3.20
   4  28  -3   23.20    9.60
  -4  28   3   11.60    6.20
  -4  28   3   18.30    6.30
  -4  28   3   24.00    5.40
   4 -28  -3   12.60    6.20
   4 -28  -3   20.70    6.80
  -4 -28   3   12.30    6.70
   4 -28  -3   11.50    8.10
  -2  28   1    7.80    5.10
  -2  28   1    2.50    3.40
  -2  28   1   -3.10    3.60
   2  28  -1    3.60    5.80
   2  28  -1    3.00    2.70
  -2  28   1    3.20    5.50
   2 -28  -1   -1.40    6.50
   2 -28  -1    0.10    5.50
  -2 -28   1    9.00    4.90
  -2 -28   1    0.60    5.80
   2 -28  -1    6.40    5.50
  -2 -28   1    2.70    6.10
   0  28  -1   62.69    5.80
   0  28  -1   62.59    9.50
   0  28  -1   53.89    7.60
   0  28   1   56.49    5.60
   0  28   1   55.59    7.30
   0  28   1   54.49    6.00
   0  28   1   63.89    9.80
   0  28  -1   58.89    5.40
   0 -28  -1   53.19    8.30
   0 -28  -1   71.19   10.10
   0 -28  -1   52.49   11.30
   0 -28   1   46.20    7.60
   0 -28   1   72.79   10.10
   0 -28   1   38.90    7.70
   2  28  -3   17.10    3.00
  -2  28   3   17.50    4.60
  -2  28   3   28.80    6.80
   2  28  -3   24.20    7.00
  -2  28   3   15.70    5.80
  -2  28   3   18.60    4.20
   2  28  -3   10.80    5.10
  -2 -28   3   17.50    5.10
  -2 -28   3   20.90    6.10
  -2 -28   3   26.50    8.90
   2 -28  -3   24.30    6.40
   2 -28  -3   22.60    6.50
   2 -28  -3   28.00    8.50
  -4  28   5   30.80    5.40
  -4  28   5   32.10    6.20
   4  28  -5   23.20    8.00
  -4  28   5   37.70    7.00
  -4  28   5   32.50    6.50
  -4 -28   5   22.90    7.50
   4 -28  -5   35.00    8.10
   4 -28  -5   28.90    7.00
   4 -28  -5   45.50   11.70
  -6  28   7    4.00    4.40
  -6  28   7   -2.80    5.50
  -6  28   7    9.10    5.90
   6  28  -7   -5.40    8.70
  -6  28   7  -10.30    4.60
   6 -28  -7   -1.50    6.80
   6 -28  -7    4.70    8.30
  -6 -28   7   -4.20    5.20
   6 -28  -7   -5.90    5.70
  -8  28   9    7.20    5.20
  -8  28   9   24.50    7.70
   8  28  -9   13.80    8.80
   8 -28  -9   14.50    6.80
  -8 -28   9   15.40    6.80
   8 -28  -9   10.60    9.70
   8 -28  -9   25.20    8.50
 -10  28  11    8.80    8.10
 -10  28  11   12.20    6.10
 -10  28  11   15.50    8.20
  10  28 -11    6.10    8.80
  10 -28 -11   19.80   11.10
  10 -28 -11   11.10   10.00
  10 -28 -11    9.50    7.80
  -9  29   8    5.10    5.60
  -9  29   8   11.90    7.40
  -9  29   8   10.40    8.10
   9  29  -8    2.20    8.40
   9 -29  -8    5.10    6.40
   9 -29  -8   16.60    8.60
   9 -29  -8    7.60   11.80
  -7  29   6    3.80    4.90
  -7  29   6   -5.20    5.70
   7  29  -6  -13.80    6.30
   7 -29  -6    1.60    8.60
  -7 -29   6   -7.40    5.10
   7 -29  -6    6.10    7.40
  -5  29   4   15.00    5.30
  -5  29   4    3.30    5.60
  -5  29   4    3.10    6.30
  -5  29   4   10.80    4.30
   5  29  -4    1.60    6.50
  -5 -29   4    3.00    7.80
   5 -29  -4    9.70    7.30
   5 -29  -4    6.70    9.60
  -3  29   2   62.29    8.60
   3  29  -2   60.99    7.40
  -3  29   2   52.89    6.30
  -3  29   2   54.19   10.10
   3  29  -2   68.99   10.00
  -3  29   2   62.99    7.80
   3 -29  -2   60.99   11.60
  -3 -29   2   60.09    8.80
   3 -29  -2   42.30    8.70
  -3 -29   2   63.99    7.90
  -3 -29   2   62.39   10.10
  -1  29   0    8.60    4.20
  -1  29   0   16.10    6.20
  -1  29   0   14.10    7.60
  -1  29   0   14.40    3.60
   1  29   0    7.50    4.90
   1  29   0   27.20    8.00
   1  29   0   10.50    3.30
  -1 -29   0   15.40    5.80
   1 -29   0    9.70    8.50
   1 -29   0    5.50    6.00
  -1 -29   0   17.30    7.30
   1 -29   0   18.00    6.50
  -1 -29   0   15.60    6.20
  -1  29   2   23.90    4.40
  -1  29   2   30.10    5.10
  -1  29   2   29.00    6.00
   1  29  -2   39.60    8.80
  -1  29   2   21.90    7.80
   1  29  -2   20.30    4.10
   1  29  -2   18.50    5.50
   1 -29  -2   23.90    8.20
  -1 -29   2   25.80    7.90
   1 -29  -2   30.20    6.50
   1 -29  -2   25.00    7.50
  -1 -29   2   16.20    5.60
  -1 -29   2   26.60    6.70
  -3  29   4    9.40    5.10
  -3  29   4   18.50    5.20
   3  29  -4   23.00    8.30
  -3  29   4    8.00    5.90
  -3  29   4   18.90    6.70
  -3 -29   4   14.60    5.00
   3 -29  -4    3.00    6.50
   3 -29  -4   15.30    6.80
  -3 -29   4   15.20    7.30
   3 -29  -4    6.80    8.10
  -5  29   6   18.20    6.40
   5  29  -6   18.80    7.50
  -5  29   6    9.20    6.60
  -5  29   6   10.20    5.40
  -5  29   6   32.80    5.50
   5 -29  -6   14.10    7.00
   5 -29  -6   20.00   10.20
   5 -29  -6    7.80    5.90
  -5 -29   6   -0.10    7.90
  -7  29   8    1.20    6.70
  -7  29   8    6.60    5.30
   7  29  -8    2.00    8.30
  -7  29   8    2.90    7.40
   7 -29  -8   -0.40    8.70
  -7 -29   8    4.30    5.80
   7 -29  -8   -0.80    7.70
   7 -29  -8   14.90    7.20
  -6  30   5    3.50    4.50
   6  30  -5   -0.90    7.10
  -6  30   5    3.50    5.80
  -6  30   5   10.90    6.60
  -6  30   5   14.40    5.90
   6 -30  -5   10.30    9.30
   6 -30  -5    6.40    8.00
   6 -30  -5    9.80    7.00
  -6 -30   5    4.70    5.80
   4  30  -3   23.60    5.80
  -4  30   3   33.80    7.10
  -4  30   3   35.00    8.70
   4  30  -3   45.50    8.90
  -4  30   3   31.00    7.30
  -4  30   3   19.00    5.10
   4 -30  -3   33.00   10.50
   4 -30  -3   36.10    7.80
   4 -30  -3   30.00    8.20
  -4 -30   3   45.30    9.10
  -2  30   1   11.10    4.00
  -2  30   1   31.40    8.90
  -2  30   1   25.40    6.90
   2  30  -1   33.10    8.70
   2  30  -1   11.90    5.50
   2 -30  -1   21.90    9.00
   2 -30  -1   29.60    8.40
   2 -30  -1   28.50    7.20
  -2 -30   1   22.70    7.10
  -2 -30   1   32.00    6.40
  -2 -30   1   21.60    9.00
   0  30  -1   15.10    7.50
   0  30   1   18.50    8.00
   0  30   1    7.00    5.00
   0  30   1    5.10    3.40
   0  30  -1   15.00    5.90
   0 -30  -1   -2.90    5.60
   0 -30   1   12.60    6.60
   0 -30   1    9.30    5.70
   0 -30  -1   16.30    8.10
   0 -30   1   14.50    9.50
   0 -30  -1    4.40    5.70
   2  30  -3    5.40    8.10
   2  30  -3   13.50    5.70
  -2  30   3   25.00    4.80
  -2  30   3   18.10    6.30
  -2  30   3   28.80    8.00
   2 -30  -3   14.40    6.70
  -2 -30   3   13.00    8.80
   2 -30  -3   19.70    7.80
  -2 -30   3   22.10    5.90
   2 -30  -3   37.60   11.40
   4  30  -5   26.50    8.20
  -4  30   5   19.50    7.40
  -4  30   5   26.60    8.10
  -4  30   5   20.70    6.50
  -4  30   5   22.10    5.10
  -4 -30   5   19.40    8.00
   4 -30  -5   20.20    7.80
   4 -30  -5   28.00   10.20
   4 -30  -5   10.50    7.10
  -6  30   7   -1.20    6.20
  -6  30   7   12.80    7.00
  -6  30   7    6.00    5.90
  -6  30   7   -6.20    4.30
   6  30  -7    4.70    8.20
   6 -30  -7    9.40    9.90
  -6 -30   7   10.20    6.80
   6 -30  -7    3.70    7.40
   6 -30  -7    1.20    6.60
  -5  31   4    4.60    5.70
  -5  31   4    1.80    7.20
  -5  31   4   -2.60    4.10
   5  31  -4    6.90    8.90
  -5  31   4   -0.60    6.70
  -5 -31   4   -7.10    6.10
   5 -31  -4    8.20   10.20
   5 -31  -4    0.20    7.50
   5 -31  -4    0.90    6.50
   3  31  -2   49.40    9.10
   3  31  -2   23.20    5.90
  -3  31   2   51.19   10.50
  -3  31   2   34.90    6.20
  -3  31   2   29.70    7.70
  -3 -31   2   17.60    8.10
   3 -31  -2   33.40    8.50
   3 -31  -2   31.20    7.50
   3 -31  -2   28.80   12.40
  -3 -31   2   35.30    6.70
   1  31   0    8.90    6.00
   1  31   0   14.70    7.30
  -1  31   0   10.40    6.00
  -1  31   0   17.40    7.70
  -1 -31   0   13.70    6.80
  -1 -31   0    7.10    9.80
   1 -31   0   12.00    6.70
  -1 -31   0   11.70    5.80
   1 -31   0   20.20    9.20
   1 -31   0   11.00    7.10
   1  31  -2    9.20    8.30
  -1  31   2    9.00    6.00
  -1  31   2   10.90    7.50
   1  31  -2    1.80    5.30
  -1 -31   2    0.40    6.10
   1 -31  -2    4.10    6.80
   1 -31  -2   -4.00    5.70
   1 -31  -2   19.00    8.70
  -1 -31   2    7.60    5.60
   3  31  -4    4.50    5.40
  -3  31   4   10.30    5.20
   3  31  -4   21.10    7.80
  -3  31   4   14.40    4.60
  -3  31   4   15.30    6.70
  -3  31   4   21.30    7.50
   3 -31  -4   15.60    7.40
  -3 -31   4    2.80    7.50
   3 -31  -4   18.70   11.50
   3 -31  -4   25.70    7.90
  -3 -31   4   18.10    5.30
   5  31  -6    7.80    8.30
  -5  31   6   -0.90    5.50
  -5  31   6    2.50    4.80
  -5  31   6   -2.60    7.50
  -5  31   6   -0.20    5.20
   5 -31  -6   -0.80    6.80
  -5 -31   6   -7.90    7.10
   5 -31  -6    0.60   11.20
   5 -31  -6    1.30    6.70
   2  32  -1   18.60   10.60
  -2  32   1   24.20    8.60
  -2  32   1   18.70    7.30
   2  32  -1    9.70    6.40
   2 -32  -1   21.80    9.80
   2 -32  -1   16.30    7.20
  -2 -32   1   10.00    5.90
  -2 -32   1   10.30    7.70
   2 -32  -1    8.50    7.60
   0  32   1   14.40    8.80
   0  32   1    2.40    5.60
   0  32  -1    0.80    5.70
   0  32  -1    0.70    8.20
   0 -32   1    4.90    6.10
   0 -32  -1    3.90    7.80
   0 -32   1    5.30    6.00
   0 -32   1    0.40    8.20
   0 -32  -1    1.30    8.00
   2  32  -3   31.60   11.50
  -2  32   3   37.60    9.70
  -2  32   3   16.40    6.60
   2  32  -3   18.00    6.10
  -2 -32   3   14.90    6.00
   2 -32  -3   29.40    7.60
  -2 -32   3   12.90    9.50
   2 -32  -3   25.80    9.50
   2 -32  -3   27.90    8.70
 -20   0  18   14.10    8.60
  20   0 -18   18.60    6.00
 -20   0  18    4.60    7.40
 -18   0  16    0.20    6.90
 -18   0  16    2.00    5.70
  18   0 -16   -3.50    4.30
  18   0 -16    1.50    5.30
 -16   0  14   33.70    8.10
  16   0 -14   44.60    6.50
 -16   0  14   26.60    6.00
  16   0 -14   31.80    5.00
  14   0 -12   35.20    4.70
 -14   0  12   27.10    7.10
  14   0 -12   34.00    5.50
 -14   0  12   40.20    5.60
  12   0 -10  191.88   12.20
 -12   0  10  188.38   14.00
 -12   0  10  178.88   12.80
  12   0 -10  212.18   12.70
  10   0  -8   77.69    6.00
 -10   0   8   90.99    8.10
  10   0  -8   84.69    6.40
 -10   0   8   83.89    6.70
   8   0  -6   38.50    3.50
   8   0  -6   42.40    3.90
  -8   0   6   30.70    3.50
  -8   0   6   36.90    3.80
  -6   0   4 1442.36   76.99
   6   0  -4 1344.67   76.59
   6   0  -4 1363.56   76.49
   6   0  -4 1410.56   76.69
  -6   0   4 1418.16   76.69
   6   0  -4 1362.76   76.79
  -4   0   2   76.39    4.60
  -4   0   2   60.99    4.40
  -4   0   2   63.79    4.30
   4   0  -2   69.49    4.50
   4   0  -2   74.59    4.40
   4   0  -2   76.59    4.50
  -4   0   2   70.79    4.40
   4   0  -2   71.09    4.40
  -2   0   0 7598.34  425.76
  -2   0   0 7829.32  477.95
   2   0   0 7426.96  425.56
   2   0   0 7495.95  475.65
  -2   0   4  166.58    8.90
  -2   0   4  155.28    8.90
   2   0  -4  158.08    8.80
  -2   0   4  153.28    8.80
  -2   0   4  154.88    9.10
   2   0  -4  161.98    8.90
   2   0  -4  143.89    9.00
   2   0  -4  160.98    8.80
  -4   0   6  570.84   31.70
   4   0  -6  543.35   31.50
  -4   0   6  587.64   31.70
  -4   0   6  584.54   31.60
   4   0  -6  580.24   31.60
   4   0  -6  585.14   31.80
  -4   0   6  531.15   32.00
  -4   0   6  570.24   31.60
  -6   0   8 2967.10  157.98
  -6   0   8 2789.12  158.08
   8   0 -10    3.90    1.70
  -8   0  10    2.30    2.90
   8   0 -10    0.80    1.80
  -8   0  10    1.10    1.70
 -10   0  12  357.46   20.60
 -10   0  12  316.07   21.40
  10   0 -12  358.26   20.10
  10   0 -12  345.87   20.30
  12   0 -14  113.19    8.10
 -12   0  14   88.69    9.90
 -12   0  14   96.49    8.20
  12   0 -14  103.19    7.60
 -14   0  16   48.40    6.50
  14   0 -16   71.69    6.50
 -14   0  16   65.69    8.50
  14   0 -16   57.29    6.50
 -16   0  18    6.30    4.70
  16   0 -18    1.20    3.80
 -16   0  18   -5.00    5.50
  16   0 -18    2.80    5.10
 -18   0  20   31.20    8.60
  18   0 -20   39.50    6.50
 -18   0  20   44.00    7.70
  18   0 -20   35.30    6.80
 -19   1  17    9.40    7.50
  19   1 -17    9.90    7.30
  19   1 -17    4.50    5.00
 -19   1  17   10.90    6.10
 -19  -1  17   -2.60    5.80
  19  -1 -17    3.90    4.70
  19  -1 -17   -0.80    6.00
 -19  -1  17    4.60    6.80
 -17   1  15    0.30    4.90
 -17   1  15   -2.70    6.70
  17   1 -15    3.00    4.50
  17   1 -15    1.20    4.70
  17  -1 -15    2.10    5.00
 -17  -1  15    6.00    6.50
 -17  -1  15    2.30    4.80
  17  -1 -15   -1.60    3.70
 -15   1  13   21.20    7.20
  15   1 -13   28.90    4.70
 -15   1  13   19.90    5.00
  15   1 -13   33.70    5.50
 -15  -1  13   28.40    5.20
 -15  -1  13   16.40    7.30
  15  -1 -13   23.50    4.10
  15  -1 -13   18.50    5.30
 -13   1  11   61.09    6.90
 -13   1  11   52.49    8.20
  13   1 -11   68.39    6.20
  13   1 -11   67.59    6.70
 -13  -1  11   80.49    9.10
 -13  -1  11   64.19    6.80
  13  -1 -11   71.39    7.00
  13  -1 -11   61.89    5.80
 -11   1   9  346.87   20.90
  11   1  -9  351.46   20.50
  11   1  -9  356.06   20.40
 -11   1   9  331.97   21.60
 -11  -1   9  343.97   20.90
 -11  -1   9  344.37   21.80
  11  -1  -9  353.16   20.70
  -9   1   7  218.48   13.30
  -9   1   7  252.47   14.50
   9   1  -7  215.08   13.30
  -9   1   7  217.38   13.80
   9  -1  -7  232.58   13.70
  -9  -1   7  231.18   14.70
   9  -1  -7  212.38   13.10
   9  -1  -7  230.28   13.70
  -9  -1   7  220.28   13.70
   7   1  -5  155.58    9.00
  -7   1   5  150.18    9.30
  -7   1   5  137.49    8.90
   7   1  -5  141.69    9.10
   7   1  -5  142.39    9.00
  -7   1   5  171.38    9.60
   7  -1  -5  148.59    9.20
  -7  -1   5  150.98    9.80
  -7  -1   5  157.18    9.10
   7  -1  -5  149.39    9.20
   7  -1  -5  138.39    8.80
  -7  -1   5  136.19    9.00
   5   1  -3  784.62   44.00
   5   1  -3  830.62   44.10
  -5   1   3  799.52   44.40
  -5   1   3  753.92   44.10
  -5   1   3  796.72   44.10
  -5   1   3  796.92   43.80
   5   1  -3  815.12   44.10
   5  -1  -3  806.32   44.10
   5  -1  -3  752.72   43.80
   5  -1  -3  771.22   44.00
  -5  -1   3  806.32   43.90
  -5  -1   3  774.72   44.00
  -5  -1   3  815.52   44.20
   5  -1  -3  821.22   44.10
  -5  -1   3  791.42   44.20
   5  -1  -3  791.02   44.10
   3   1  -1  111.79    6.10
  -3   1   1   95.39    6.10
  -3   1   1  104.59    6.20
   3   1  -1  100.09    6.10
  -3   1   1  104.19    6.00
   3   1  -1   92.29    6.00
  -3   1   1  105.19    6.20
   3   1  -1  109.19    6.20
  -3  -1   1  107.69    6.20
   3  -1  -1  102.19    5.90
  -3  -1   1  109.09    6.20
   3  -1  -1  104.39    6.20
  -3  -1   1  103.09    6.10
  -3  -1   1  113.99    6.00
   3  -1  -1  106.69    6.20
  -1   1   3   10.00    0.90
  -1   1   3    9.60    0.80
   1  -1  -3    9.70    0.90
   3   1  -5 1245.28   63.09
   3   1  -5 1078.39   63.29
  -3   1   5 1163.18   63.09
  -3   1   5 1138.29   63.09
  -3   1   5 1106.19   62.89
  -3   1   5 1018.50   63.09
   3  -1  -5 1131.99   62.89
   3  -1  -5 1195.08   63.19
   3  -1  -5 1208.08   63.09
  -3  -1   5 1180.18   63.09
  -5   1   7   39.30    3.30
   5   1  -7   43.30    3.20
  -5   1   7   48.10    3.40
  -5   1   7   42.00    3.40
  -5   1   7   42.30    3.90
  -5   1   7   37.60    3.10
   5   1  -7   44.10    3.50
  -5   1   7   38.80    3.00
   5   1  -7   43.80    3.00
   5  -1  -7   36.20    3.20
  -5  -1   7   45.10    4.10
  -5  -1   7   40.60    3.20
  -5  -1   7   42.60    3.20
  -5  -1   7   39.80    3.10
   5  -1  -7   40.10    2.90
   7   1  -9   90.69    6.10
  -7   1   9   77.79    6.80
   7   1  -9   90.09    5.90
  -7   1   9   98.59    6.50
  -7   1   9   96.09    6.00
   7  -1  -9   89.59    6.20
  -7  -1   9   91.19    6.20
  -7  -1   9   94.69    7.20
   7  -1  -9   87.89    5.80
  -9   1  11  543.55   30.80
   9   1 -11  536.95   30.50
  -9   1  11  520.85   31.70
   9   1 -11  527.05   30.50
   9  -1 -11  533.25   30.30
   9  -1 -11  537.35   30.60
  -9  -1  11  572.14   30.80
  -9  -1  11  530.85   31.90
  11   1 -13   38.20    4.20
 -11   1  13   38.20    4.60
  11   1 -13   39.60    4.30
 -11   1  13   31.80    5.70
  11  -1 -13   30.70    4.40
  11  -1 -13   38.50    4.10
 -11  -1  13   31.60    5.60
 -11  -1  13   35.70    4.40
  13   1 -15  157.48   10.50
  13   1 -15  143.19   10.50
 -13   1  15  141.49   11.50
 -13   1  15  143.29   12.60
  13  -1 -15  156.58   10.30
 -13  -1  15  156.58   10.90
  13  -1 -15  153.78   10.80
 -13  -1  15  164.28   13.00
 -15   1  17   90.89    8.50
  15   1 -17   80.39    8.00
 -15   1  17   83.99   11.00
  15   1 -17   86.69    8.00
  15  -1 -17   87.39    7.80
 -15  -1  17  100.99   11.00
  15  -1 -17   82.29    8.40
 -15  -1  17   71.49    8.00
 -17   1  19   18.50    5.90
  17   1 -19   18.70    5.60
 -17   1  19   18.60    7.80
  17   1 -19   24.60    5.50
  17  -1 -19   20.90    6.00
 -17  -1  19   21.70    5.80
  17  -1 -19   17.10    4.70
  19   1 -21   -0.10    5.40
  19   1 -21    9.20    6.80
 -19   1  21   -9.40    6.80
 -19   1  21   -3.00    6.00
  19  -1 -21   11.70    6.30
 -19  -1  21    3.70    6.90
 -19  -1  21    2.40    7.10
  19  -1 -21   -3.30    4.40
  20   2 -18    0.30    5.40
  20   2 -18   -8.50    6.10
 -20   2  18   14.10    9.30
 -20   2  18    5.40    8.20
 -20  -2  18   -3.20    5.70
 -20  -2  18   -0.80    7.70
  20  -2 -18    0.00    6.90
 -18   2  16   54.19    9.40
 -18   2  16   57.09   10.40
  18   2 -16   82.19   10.60
  18   2 -16   65.29    7.70
 -18  -2  16   66.69    8.80
  18  -2 -16   74.69    7.50
  18  -2 -16   65.29    9.20
 -18  -2  16   58.89    9.80
  16   2 -14   22.60    4.90
 -16   2  14   33.60    8.10
 -16   2  14   25.70    5.70
  16   2 -14   24.60    5.30
  16  -2 -14   31.90    6.10
 -16  -2  14   19.80    5.20
 -16  -2  14   13.60    6.90
  16  -2 -14   25.40    4.50
 -14   2  12   74.59    8.00
  14   2 -12   83.39    7.50
  14   2 -12   78.39    7.40
 -14   2  12   96.49   10.40
 -14  -2  12   91.19    9.90
 -14  -2  12   76.49    7.50
  14  -2 -12   70.59    6.70
  14  -2 -12   92.19    8.10
  12   2 -10  149.88   10.20
 -12   2  10  148.19   11.00
  12   2 -10  161.48   10.20
  12  -2 -10  164.28   10.70
 -12  -2  10  130.19   10.50
 -12  -2  10  140.79   11.90
 -10   2   8    2.30    2.50
 -10   2   8    0.80    1.80
  10   2  -8    0.70    2.20
 -10   2   8    3.90    3.20
  10   2  -8    1.50    2.20
  10  -2  -8    6.10    2.80
 -10  -2   8    2.00    3.20
 -10  -2   8    1.10    2.30
  10  -2  -8    2.60    1.80
  10  -2  -8    2.40    2.50
  -8   2   6  660.83   35.00
   8   2  -6  591.44   34.50
   8   2  -6  587.24   34.60
  -8   2   6  589.84   34.20
   8   2  -6  625.04   34.40
  -8  -2   6  637.74   35.00
  -8  -2   6  636.54   34.50
   8  -2  -6  579.94   34.10
  -8  -2   6  612.44   35.30
   8  -2  -6  600.54   34.60
   8  -2  -6  633.24   35.20
   6   2  -4  876.91   47.30
   6   2  -4  834.22   47.20
  -6   2   4  838.82   47.40
  -6   2   4  856.71   47.40
  -6   2   4  837.42   46.90
  -6  -2   4  858.41   47.30
  -6  -2   4  879.51   47.10
  -6  -2   4  803.12   47.50
   6  -2  -4  818.32   46.80
   6  -2  -4  880.21   47.40
   6  -2  -4  865.71   47.30
  -4   2   2 2991.10  182.08
   4   2  -2 2910.11  184.88
   4   2  -2 2855.21  177.08
  -4   2   2 2489.55  170.88
   4   2  -2 2672.23  260.77
  -4   2   2 2478.15  247.98
   4  -2  -2 2422.16  170.68
   4  -2  -2 2634.64  243.48
   4  -2  -2 2960.50  193.08
  -4  -2   2 2944.71  185.78
  -4  -2   2 2679.33  175.48
   2   2   0  564.34   28.60
  -2   2   0  489.35   28.50
   2   2   0  520.35   28.50
   2   2   0  532.75   28.50
   2   2   0  560.44   28.50
  -2   2   0  501.25   28.60
   2  -2   0  510.45   28.50
   2  -2   0  469.65   28.50
  -2  -2   0  481.55   28.50
  -2  -2   0  524.15   28.40
   2  -2   0  518.45   28.50
   2  -2   0  506.25   28.60
  -2  -2   0  510.35   28.50
  -2  -2   0  532.45   28.60
   0   2   2   56.89    3.20
  -2   2   4  736.03   39.60
   2   2  -4  716.33   39.30
  -2   2   4  691.23   39.50
  -2   2   4  710.33   39.50
   2   2  -4  735.43   39.50
  -2   2   4  703.53   39.30
   2   2  -4  710.43   39.50
  -2   2   4  709.83   39.50
   2  -2  -4  709.43   39.50
   2  -2  -4  696.63   39.50
   2  -2  -4  686.33   39.50
  -2  -2   4  758.72   39.50
   2  -2  -4  717.23   39.30
   2  -2  -4  693.93   39.40
  -2  -2   4  755.92   39.30
   4   2  -6  277.57   15.90
  -4   2   6  277.77   16.10
  -4   2   6  269.97   15.60
  -4   2   6  288.27   16.10
   4   2  -6  269.87   16.20
   4   2  -6  287.77   15.80
   4   2  -6  298.47   15.60
  -4   2   6  281.17   15.90
   4  -2  -6  265.67   15.60
   4  -2  -6  263.97   15.90
   4  -2  -6  272.77   15.90
  -4  -2   6  275.17   15.70
   4  -2  -6  274.17   16.00
  -4  -2   6  291.27   15.90
  -4  -2   6  294.57   15.80
  -4  -2   6  273.37   16.10
   6   2  -8 1030.70   52.09
  -6   2   8  927.81   52.29
  -6   2   8  949.21   52.49
  -6   2   8  906.11   52.19
  -6   2   8  989.60   52.79
   6   2  -8  904.41   52.29
  -6  -2   8  948.41   52.39
  -6  -2   8  912.81   52.79
   6  -2  -8  920.61   51.99
   6  -2  -8  947.41   52.29
   6  -2  -8  930.11   52.39
  -6  -2   8  939.01   52.19
  -8   2  10   72.99    5.90
  -8   2  10   78.19    6.70
  -8   2  10   79.39    5.40
   8   2 -10   83.49    5.40
   8   2 -10   80.99    5.60
   8  -2 -10   72.89    5.80
   8  -2 -10   75.79    5.30
  -8  -2  10   82.69    5.70
  -8  -2  10   63.99    6.40
  10   2 -12  132.99    8.80
 -10   2  12  110.99   10.00
 -10   2  12  151.78    9.40
  10  -2 -12  136.49    9.10
 -10  -2  12  126.69   10.00
 -10  -2  12  131.79    8.90
  10  -2 -12  123.79    8.30
  12   2 -14   34.60    4.50
 -12   2  14   35.50    6.40
 -12   2  14   29.90    4.80
  12   2 -14   31.10    4.30
 -12  -2  14   26.50    4.30
  12  -2 -14   34.30    4.00
 -12  -2  14   40.20    7.10
  12  -2 -14   31.00    4.80
 -14   2  16   -0.80    3.50
 -14   2  16   -4.30    5.00
  14   2 -16   -1.70    3.40
  14   2 -16   -2.80    3.00
 -14  -2  16    2.50    5.00
  14  -2 -16    3.50    3.10
 -14  -2  16   -0.80    3.80
  14  -2 -16    3.00    3.90
 -16   2  18  177.78   16.60
  16   2 -18  198.68   14.30
 -16   2  18  178.28   14.60
  16  -2 -18  213.28   13.40
 -16  -2  18  191.38   15.70
 -16  -2  18  208.38   14.30
  16  -2 -18  187.48   14.50
  18   2 -20   13.30    5.30
  18   2 -20   14.40    5.60
 -18   2  20    7.40    7.90
  18  -2 -20   15.60    6.60
  18  -2 -20   15.40    4.90
 -18  -2  20   14.50    6.30
 -18  -2  20   17.80    7.80
  19   3 -17   16.60    6.70
 -19   3  17   17.40    8.80
 -19   3  17   10.50    6.50
  19   3 -17    7.50    5.30
  19  -3 -17    7.30    6.80
 -19  -3  17   16.80    7.70
 -19  -3  17   24.20    6.80
  17   3 -15   12.60    4.90
 -17   3  15   17.10    6.00
  17   3 -15    2.70    4.60
 -17  -3  15   -2.30    5.70
  17  -3 -15    3.90    3.50
 -17  -3  15    6.90    5.00
  17  -3 -15   -0.60    5.50
  15   3 -13  108.59    9.30
 -15   3  13  105.59   10.30
 -15   3  13  120.19   13.30
  15   3 -13  120.39    9.30
 -15  -3  13  111.99   12.90
  15  -3 -13  113.79    8.50
 -15  -3  13  114.19    9.80
  15  -3 -13  130.59   10.30
 -13   3  11   35.50    6.60
  13   3 -11   26.20    4.20
 -13   3  11   27.90    5.20
  13   3 -11   21.60    4.30
 -13  -3  11   27.00    4.40
  13  -3 -11   25.50    5.00
 -13  -3  11   29.90    6.10
 -11   3   9  199.98   12.90
  11   3  -9  203.08   12.10
 -11   3   9  180.88   11.70
  11   3  -9  198.18   12.30
 -11   3   9  196.48   13.30
  11  -3  -9  187.68   12.50
  11  -3  -9  193.58   11.60
 -11  -3   9  185.48   13.60
 -11  -3   9  188.28   12.40
  11  -3  -9  197.98   12.60
  -9   3   7   45.50    4.70
   9   3  -7   43.30    4.00
   9   3  -7   41.50    4.30
  -9   3   7   42.00    3.70
   9   3  -7   48.40    4.50
  -9   3   7   51.49    5.10
   9  -3  -7   35.10    3.30
  -9  -3   7   42.10    3.90
   9  -3  -7   42.60    4.80
  -9  -3   7   43.00    4.50
   9  -3  -7   39.50    4.50
  -7   3   5   26.10    3.10
  -7   3   5   19.70    2.30
   7   3  -5   19.30    2.90
   7   3  -5   27.80    3.00
  -7  -3   5   31.90    3.00
   7  -3  -5   21.60    2.10
   7  -3  -5   28.30    3.60
   7  -3  -5   33.40    3.60
   5   3  -3 1699.43   94.59
   5   3  -3 1737.83   94.69
  -5   3   3 1803.42   94.89
  -5   3   3 1689.53   94.09
  -5  -3   3 1755.52   94.69
  -5  -3   3 1521.25   94.69
   5  -3  -3 1752.22   94.79
   5  -3  -3 1642.04   94.09
  -5  -3   3 1827.72   94.29
   5  -3  -3 1674.73   94.69
  -5  -3   3 1801.92   94.59
  -3   3   1  304.77   18.40
   3   3  -1  340.97   18.40
   3   3  -1  345.47   18.20
   3   3  -1  350.66   18.20
   3   3  -1  307.97   18.20
  -3   3   1  302.47   18.20
  -3   3   1  324.17   18.30
  -3   3   1  320.97   18.50
  -3  -3   1  306.67   18.20
  -3  -3   1  342.17   18.40
   3  -3  -1  319.47   18.40
  -3  -3   1  344.47   18.20
   3  -3  -1  315.87   18.30
  -1   3  -1    6.80    0.90
   1   3   1    7.30    0.60
   1   3   1    8.50    0.90
   1   3   1    7.70    1.00
   1   3   1    7.10    0.60
   1   3   1    8.00    0.80
  -1   3  -1    7.80    0.80
  -1   3  -1    6.90    0.80
  -1   3  -1    6.50    1.00
   1   3   1    6.40    0.90
   1   3   1    9.50    0.90
  -1  -3  -1   10.40    0.90
  -1  -3  -1    8.90    0.80
   1  -3   1    6.30    1.10
  -1  -3  -1    6.50    0.60
   1  -3   1    7.70    0.80
   1  -3   1    7.20    1.00
  -1  -3  -1    7.40    0.60
  -1  -3  -1    7.30    0.90
   1  -3   1    6.60    0.70
   1   3  -3  513.95   27.40
  -1   3   3  483.55   27.70
   1   3  -3  519.25   27.70
   1   3  -3  508.25   27.50
   1   3  -3  539.75   27.50
  -1   3   3  479.65   27.60
   1   3  -3  496.75   27.70
  -1   3   3  469.75   27.80
  -1   3   3  483.05   27.60
   1  -3  -3  495.35   27.70
   1  -3  -3  457.15   27.70
   1  -3  -3  483.45   27.70
  -1  -3   3  505.65   27.70
   1  -3  -3  471.85   27.60
  -1  -3   3  541.05   27.50
  -1  -3   3  510.65   27.70
  -1  -3   3  540.85   27.50
   3   3  -5  108.59    5.60
   3   3  -5  101.39    5.90
  -3   3   5   90.49    5.80
  -3   3   5   93.49    5.80
  -3   3   5   91.49    6.00
  -3   3   5   88.69    5.40
   3   3  -5   95.79    5.90
   3   3  -5  100.39    5.50
  -3  -3   5   88.89    5.80
  -3  -3   5   93.69    5.50
   3  -3  -5   89.19    5.90
   3  -3  -5   86.59    5.90
  -3  -3   5  100.59    5.60
   3  -3  -5   98.19    6.00
   3  -3  -5   92.69    5.50
  -5   3   7 1071.59   56.59
  -5   3   7 1076.49   56.59
   5   3  -7 1097.59   55.99
   5   3  -7  950.00   56.69
  -5   3   7  989.50   56.39
  -5   3   7 1047.30   56.69
  -5   3   7  980.60   55.99
   5   3  -7 1002.70   56.39
  -5  -3   7  993.10   56.09
   5  -3  -7 1001.10   55.99
  -5  -3   7 1036.60   56.29
  -5  -3   7 1064.09   56.49
   5  -3  -7  974.50   56.49
   5  -3  -7  952.20   56.39
  -5  -3   7 1040.20   56.59
  -7   3   9  143.19    9.60
   7   3  -9  157.78    9.80
  -7   3   9  134.99    9.00
   7   3  -9  147.99    8.90
   7  -3  -9  171.68    9.80
  -7  -3   9  146.09    9.80
   7  -3  -9  166.48    8.90
  -7  -3   9  151.48    9.20
  -7  -3   9  132.49    9.10
  -9   3  11  220.18   13.50
   9   3 -11  226.68   13.50
  -9   3  11  221.08   14.20
  -9   3  11  239.38   15.00
   9   3 -11  226.08   13.90
   9  -3 -11  227.28   14.00
  -9  -3  11  238.58   13.80
   9  -3 -11  230.98   13.40
  -9  -3  11  231.78   14.90
 -11   3  13   61.39    6.10
 -11   3  13   53.79    7.20
  11   3 -13   63.79    5.80
  11   3 -13   55.09    5.10
  11  -3 -13   58.79    5.00
  11  -3 -13   68.49    6.40
 -11  -3  13   65.49    7.20
 -11  -3  13   59.89    5.60
  13   3 -15    9.60    3.50
 -13   3  15    4.20    5.50
  13   3 -15   12.10    3.90
 -13   3  15   15.80    4.30
 -13  -3  15   17.60    5.20
  13  -3 -15    9.50    4.00
  13  -3 -15   15.40    3.40
 -13  -3  15   13.10    3.60
  15   3 -17   25.90    4.90
 -15   3  17   22.70    5.30
  15   3 -17   19.20    4.50
 -15   3  17    8.20    6.80
 -15  -3  17   21.70    6.60
  15  -3 -17   17.60    4.00
 -15  -3  17   17.20    4.50
  15  -3 -17   21.20    5.40
  17   3 -19    5.30    4.70
  17   3 -19    9.10    5.10
 -17   3  19    3.00    5.20
 -17   3  19    4.40    6.70
  17  -3 -19    5.90    4.10
 -17  -3  19   -1.30    4.90
  17  -3 -19   15.00    6.60
 -19   3  21   18.00    7.70
  19   3 -21    3.30    5.40
  19   3 -21    2.10    5.30
 -19   3  21   -0.10    7.50
 -19  -3  21    3.00    6.10
 -19  -3  21    5.60    7.20
  19  -3 -21   22.30    8.00
  19  -3 -21   -1.60    4.50
 -20   4  18   -0.10    8.50
 -20   4  18    6.20    8.40
  20   4 -18   -1.50    5.60
  20   4 -18   -1.10    6.50
 -20  -4  18  -11.10    5.90
 -20  -4  18   -3.90    7.60
  18   4 -16    8.30    5.90
 -18   4  16    3.50    6.60
 -18   4  16  -10.20    7.20
 -18  -4  16    3.00    7.20
  18  -4 -16   -0.50    3.50
  18  -4 -16   -1.60    5.70
 -18  -4  16    8.30    5.40
  16   4 -14   20.90    4.70
  16   4 -14   16.80    5.20
 -16   4  14    4.90    5.60
 -16   4  14   13.40    7.20
  16  -4 -14   21.50    3.80
 -16  -4  14   21.90    6.80
 -16  -4  14    9.30    4.70
  16  -4 -14   18.20    5.80
  14   4 -12   13.20    3.90
 -14   4  12   -0.80    5.30
  14   4 -12    3.50    3.80
 -14   4  12    1.40    4.30
  14  -4 -12    8.30    4.40
 -14  -4  12   11.20    5.40
 -14  -4  12   -0.20    3.50
 -12   4  10  249.68   15.80
 -12   4  10  248.38   16.30
 -12   4  10  230.88   14.40
  12   4 -10  231.78   15.10
  12  -4 -10  238.08   15.60
  12  -4 -10  252.97   15.60
  12  -4 -10  235.98   14.20
 -12  -4  10  241.38   16.20
 -12  -4  10  248.68   15.10
 -10   4   8   10.50    3.00
  10   4  -8    8.70    2.80
 -10   4   8   11.50    2.10
  10   4  -8    2.30    2.70
 -10   4   8   11.60    3.40
  10   4  -8   12.30    2.60
  10  -4  -8   12.30    2.00
  10  -4  -8   12.30    3.40
 -10  -4   8    6.40    3.50
  10  -4  -8   10.20    3.20
 -10  -4   8    5.30    2.50
  -8   4   6  144.79    8.90
   8   4  -6  152.98    9.60
  -8   4   6  149.19    9.80
   8   4  -6  158.08    9.80
   8  -4  -6  145.89    9.80
   8  -4  -6  150.78    9.90
  -8  -4   6  159.68    9.50
  -8  -4   6  145.89   10.20
   8  -4  -6  149.59    8.80
  -8  -4   6  161.18    9.30
  -6   4   4 2187.98  121.49
   6   4  -4 2198.78  122.19
   6  -4  -4 2253.67  122.29
   6  -4  -4 2195.48  122.19
  -6  -4   4 2084.89  122.29
  -6  -4   4 2321.37  121.79
  -6  -4   4 2282.27  121.69
   4   4  -2  515.65   27.70
  -4   4   2  499.55   27.60
   4   4  -2  464.05   27.50
  -4   4   2  475.45   27.80
   4   4  -2  498.85   27.50
   4   4  -2  515.75   27.40
  -4   4   2  475.25   27.60
  -4   4   2  491.05   27.50
  -4  -4   2  477.55   27.50
   4  -4  -2  481.25   27.60
  -4  -4   2  492.65   27.70
   4  -4  -2  479.25   27.60
   4  -4  -2  490.75   27.80
  -4  -4   2  529.05   27.40
  -2   4   0  720.53   43.10
  -2   4   0  759.32   43.00
  -2   4   0  763.02   42.80
  -2   4   0  773.22   42.70
   2   4   0  798.52   42.80
   2  -4   0  753.32   43.20
  -2  -4   0  823.02   42.80
   2  -4   0  722.13   42.70
  -2  -4   0  851.71   42.90
  -2  -4   0  826.42   43.10
   2  -4   0  771.22   43.00
   0   4   2   55.29    3.70
   0   4  -2   53.59    3.50
   0   4  -2   53.59    3.70
   0   4   2   58.49    3.50
   0   4  -2   59.29    3.60
   0   4  -2   57.89    3.60
   0   4  -2   60.69    3.30
   0   4   2   62.69    3.50
   0   4   2   58.49    3.70
   0   4   2   63.49    3.50
   0   4   2   60.79    3.70
   0  -4   2   62.09    3.60
   0  -4  -2   57.09    3.50
   0  -4   2   61.09    3.60
   0  -4  -2   61.59    3.70
   0  -4  -2   59.29    3.70
   0  -4  -2   56.69    3.70
   0  -4   2   56.29    3.60
   0  -4   2   58.89    3.80
   0  -4  -2   57.79    3.50
  -2   4   4   21.00    2.00
   2   4  -4   18.80    1.40
   2   4  -4   20.60    1.80
  -2   4   4   19.20    1.50
   2   4  -4   26.40    2.20
   2   4  -4   22.60    1.50
  -2   4   4   21.10    1.80
  -2   4   4   20.90    1.70
  -2   4   4   22.40    2.20
  -2   4   4   22.30    2.30
  -2  -4   4   24.30    1.90
  -2  -4   4   19.60    1.40
   2  -4  -4   19.70    1.80
   2  -4  -4   24.70    2.40
   2  -4  -4   23.60    2.20
  -2  -4   4   22.00    2.10
   2  -4  -4   17.40    1.70
  -2  -4   4   20.80    1.50
   4   4  -6   69.39    5.00
   4   4  -6   80.19    4.70
  -4   4   6   71.49    5.00
   4   4  -6   71.29    5.00
  -4   4   6   70.49    5.20
  -4   4   6   69.49    4.90
  -4   4   6   69.79    4.40
   4   4  -6   79.29    4.60
  -4   4   6   72.79    4.90
  -4  -4   6   84.09    5.10
  -4  -4   6   82.59    4.80
   4  -4  -6   62.49    4.80
  -4  -4   6   78.69    5.00
   4  -4  -6   77.49    4.40
  -4  -4   6   70.99    4.50
   4  -4  -6   70.59    5.10
   4  -4  -6   72.89    5.00
  -6   4   8 1640.44   94.99
   6   4  -8 1858.41   94.99
   6   4  -8 1764.22   95.59
  -6   4   8 1768.22   95.69
   6  -4  -8 1716.73   94.99
  -6  -4   8 1688.93   95.19
   6  -4  -8 1725.53   95.59
  -6  -4   8 1688.63   95.69
  -8   4  10  255.57   15.30
   8   4 -10  277.17   16.00
  -8   4  10  275.97   16.50
  -8   4  10  279.57   16.20
   8   4 -10  273.77   15.40
   8  -4 -10  258.07   15.30
  -8  -4  10  263.67   15.60
   8  -4 -10  276.77   16.20
   8  -4 -10  255.37   16.00
  -8  -4  10  267.47   16.40
 -10   4  12    4.10    3.70
  10   4 -12    7.30    2.80
  10   4 -12    3.50    2.10
 -10   4  12    5.60    2.00
 -10   4  12    5.00    2.80
  10  -4 -12    5.50    3.00
 -10  -4  12    3.40    3.10
 -10  -4  12    4.80    2.20
  10  -4 -12    5.30    2.00
 -12   4  14  100.89   10.40
 -12   4  14  115.29    9.40
  12   4 -14  111.99    7.90
  12   4 -14  110.69    8.70
 -12  -4  14  124.69    8.50
  12  -4 -14  104.99    8.80
  12  -4 -14  112.19    9.30
 -14   4  16   11.30    4.60
  14   4 -16   16.80    3.70
  14   4 -16   21.10    4.40
 -14   4  16    3.50    5.80
 -14  -4  16    8.20    5.00
  14  -4 -16    6.80    5.10
  14  -4 -16   20.40    3.70
  16   4 -18    3.80    4.00
 -16   4  18   -1.60    4.70
 -16   4  18    0.90    6.60
  16   4 -18    9.00    4.90
  16  -4 -18   -0.10    5.00
 -16  -4  18   -1.00    4.50
  16  -4 -18    1.20    3.50
 -16  -4  18    0.90    5.50
 -18   4  20   12.30    6.30
  18   4 -20   10.90    5.50
  18   4 -20    8.20    5.70
 -18   4  20    5.60    7.50
  18  -4 -20    8.60    4.50
  18  -4 -20   10.60    6.00
 -18  -4  20   14.10    7.20
 -18  -4  20    4.50    5.50
 -19   5  17   15.40    7.30
 -19   5  17   17.30    8.70
  19   5 -17   -0.30    5.70
 -19  -5  17   15.20    6.00
 -19  -5  17   13.90    7.60
  19  -5 -17   19.70    8.60
 -17   5  15   59.59    8.70
  17   5 -15   59.89    8.00
  17   5 -15   61.09    7.50
 -17   5  15   45.60    9.70
 -17  -5  15   62.69    7.70
  17  -5 -15   78.49    9.50
  17  -5 -15   66.99    5.90
 -17  -5  15   51.89    8.50
 -15   5  13   23.00    5.40
 -15   5  13   20.30    7.30
  15   5 -13   23.00    4.60
  15   5 -13   18.10    4.90
  15  -5 -13   10.30    5.40
 -15  -5  13   13.00    6.20
  15  -5 -13   16.00    3.40
 -15  -5  13    9.10    4.00
 -13   5  11  564.44   31.00
  13   5 -11  547.25   29.70
 -13   5  11  468.95   31.20
  13   5 -11  486.25   30.00
  13  -5 -11  494.45   30.40
  13  -5 -11  499.65   29.00
 -13  -5  11  542.15   31.30
  13  -5 -11  518.55   30.60
 -13  -5  11  505.45   29.80
 -11   5   9   38.80    5.40
 -11   5   9   39.40    5.20
 -11   5   9   37.30    3.60
  11   5  -9   43.20    5.10
  11  -5  -9   37.10    3.50
  11  -5  -9   47.10    5.70
 -11  -5   9   49.20    6.10
 -11  -5   9   38.20    4.40
  11  -5  -9   51.89    5.60
  -9   5   7  339.07   19.60
  -9   5   7  373.26   20.80
  -9   5   7  356.06   20.90
   9   5  -7  345.07   20.40
   9   5  -7  335.17   20.50
   9  -5  -7  341.17   20.70
  -9  -5   7  333.87   20.10
  -9  -5   7  344.67   21.00
   9  -5  -7  357.66   20.80
   9  -5  -7  348.87   19.50
  -9  -5   7  354.56   20.00
   7   5  -5 1533.95   81.69
   7   5  -5 1518.65   81.89
  -7   5   5 1464.05   81.89
   7  -5  -5 1379.86   81.89
  -7  -5   5 1538.85   81.49
   7  -5  -5 1455.55   81.99
  -7  -5   5 1486.15   81.29
  -7  -5   5 1433.56   83.49
   5   5  -3   62.29    4.00
   5   5  -3   53.69    4.50
   5   5  -3   48.00    4.10
  -5   5   3   53.19    4.20
  -5  -5   3   62.89    4.20
  -5  -5   3   58.99    3.70
   5  -5  -3   61.29    3.80
  -5  -5   3   58.09    3.90
   5  -5  -3   51.39    4.40
   5  -5  -3   51.99    4.60
  -3   5   1  452.75   26.00
   3   5  -1  502.15   26.50
  -3   5   1  453.45   26.40
  -3   5   1  413.96   26.50
  -3   5   1  457.35   26.30
   3   5  -1  482.35   26.20
   3   5  -1  503.95   26.40
   3   5  -1  500.35   26.10
  -3  -5   1  518.65   26.10
  -3  -5   1  461.85   26.10
  -3  -5   1  521.25   26.40
   3  -5  -1  445.26   26.30
   3  -5  -1  443.46   26.00
  -3  -5   1  484.55   26.50
   3  -5  -1  444.86   26.40
   3  -5  -1  438.66   26.50
  -1   5  -1 1205.18   66.69
   1  -5   1 1223.98   66.69
  -1   5   3  543.75   33.50
   1   5  -3  627.64   33.10
  -1   5   3  560.94   33.40
  -1   5   3  601.14   33.30
   1   5  -3  644.14   33.50
   1   5  -3  627.34   33.20
  -1   5   3  649.83   33.40
  -1   5   3  587.24   33.30
   1   5  -3  586.54   33.30
  -1  -5   3  619.64   33.40
   1  -5  -3  563.64   33.40
  -1  -5   3  612.54   33.50
  -1  -5   3  625.64   33.40
   1  -5  -3  585.24   33.30
   1  -5  -3  561.44   33.20
   1  -5  -3  548.95   33.50
  -1  -5   3  666.33   33.20
  -1  -5   3  619.74   33.00
   3   5  -5 1612.74   84.89
  -3   5   5 1534.65   85.59
   3   5  -5 1484.25   85.29
  -3   5   5 1537.25   85.49
   3  -5  -5 1502.65   85.59
  -3  -5   5 1634.94   85.59
   3  -5  -5 1548.55   85.49
  -5   5   7  257.17   15.00
   5   5  -7  269.27   15.10
  -5   5   7  233.98   14.30
  -5   5   7  270.47   15.40
   5   5  -7  283.97   14.70
  -5  -5   7  257.07   14.90
  -5  -5   7  248.68   14.40
   5  -5  -7  244.98   15.00
  -5  -5   7  263.47   14.60
   5  -5  -7  263.67   14.40
   5  -5  -7  232.48   15.10
  -7   5   9   78.29    5.10
   7   5  -9   80.79    5.10
   7   5  -9   81.59    6.00
  -7   5   9   76.39    6.10
  -7  -5   9   90.99    6.50
   7  -5  -9   82.49    5.10
  -7  -5   9   82.99    5.40
   7  -5  -9   71.29    6.00
   9   5 -11   47.30    4.00
   9   5 -11   63.49    5.20
  -9  -5  11   46.30    4.30
  -9  -5  11   50.69    5.40
  11   5 -13  139.29    8.70
 -11   5  13  136.09    9.90
  11   5 -13  130.19    9.70
 -11   5  13  124.99    8.70
  11  -5 -13  136.29    8.60
 -11  -5  13  138.59   10.50
  11  -5 -13  126.99    9.70
 -11  -5  13  142.39    9.10
 -13   5  15  237.88   18.90
  13   5 -15  278.17   17.60
  13   5 -15  275.67   16.70
 -13   5  15  296.37   18.10
 -13  -5  15  283.97   18.70
 -13  -5  15  278.57   17.20
  13  -5 -15  288.37   17.90
  15   5 -17    4.40    4.50
  15   5 -17   10.70    3.70
 -15   5  17    8.40    5.00
 -15   5  17    3.10    6.40
 -15  -5  17    5.50    5.60
  15  -5 -17    3.40    4.70
  15  -5 -17    2.00    3.20
 -15  -5  17    7.00    4.50
 -17   5  19   64.49   10.00
  17   5 -19   88.19    8.70
 -17   5  19   41.80   10.40
  17   5 -19  101.09    9.50
  17  -5 -19   83.79   11.20
 -17  -5  19   81.29    8.90
 -17  -5  19   46.70   11.00
  17  -5 -19   82.09    7.20
 -19   5  21    6.60    7.20
 -19   5  21    0.30    7.90
  19   5 -21   -2.00    5.90
 -19  -5  21    4.70    5.60
  19  -5 -21   12.90    8.00
 -19  -5  21    3.60    7.40
  18   6 -16    1.10    5.60
 -18   6  16   -0.10    6.00
 -18   6  16  -10.20    7.00
  18   6 -16   -1.20    4.20
 -18  -6  16   -5.30    5.00
 -18  -6  16   -4.90    6.10
  18  -6 -16    2.40    7.40
  16   6 -14   32.60    6.30
 -16   6  14   26.00    6.30
  16   6 -14   32.40    5.20
 -16   6  14   23.60    8.00
 -16  -6  14   31.10    7.00
  16  -6 -14   29.50    3.80
 -16  -6  14   30.50    5.30
  16  -6 -14   31.80    6.90
  14   6 -12  195.28   11.90
 -14   6  12  184.18   13.80
 -14   6  12  171.08   14.10
  14  -6 -12  178.28   11.00
  14  -6 -12  186.98   13.30
 -14  -6  12  176.78   12.10
  14  -6 -12  171.68   13.30
 -14  -6  12  164.38   13.40
 -12   6  10  204.98   14.20
  12   6 -10  201.78   12.40
  12   6 -10  202.78   13.30
 -12   6  10  197.68   14.00
 -12  -6  10  194.48   12.70
  12  -6 -10  188.08   11.70
  12  -6 -10  206.88   13.70
 -12  -6  10  192.78   13.80
  12  -6 -10  213.58   13.90
 -10   6   8  144.29   10.40
  10   6  -8  142.39    9.10
  10   6  -8  137.79   10.00
 -10   6   8  145.59   10.20
  10   6  -8  156.88    9.90
  10  -6  -8  146.89    8.60
 -10  -6   8  144.49    9.10
  10  -6  -8  143.69   10.20
  10  -6  -8  147.79   10.30
 -10  -6   8  155.18   10.40
 -10  -6   8  138.89    9.40
  -8   6   6  195.58   12.10
   8   6  -6  197.98   11.70
   8   6  -6  199.38   12.20
  -8  -6   6  159.88   11.40
  -8  -6   6  190.28   12.00
   8  -6  -6  203.48   12.30
   8  -6  -6  200.38   12.30
  -6   6   4  129.79    8.80
   6   6  -4  144.09    8.60
   6   6  -4  143.59    9.10
   6  -6  -4  142.49    9.30
   6  -6  -4  160.98    8.50
  -6  -6   4  136.79    8.30
   6  -6  -4  127.89    9.00
  -6  -6   4  133.79    8.70
   4   6  -2  466.25   27.80
   4   6  -2  506.75   27.50
  -4   6   2  501.05   27.80
   4   6  -2  507.25   27.90
   4  -6  -2  442.86   27.90
  -4  -6   2  490.75   27.50
   4  -6  -2  483.95   27.90
   4  -6  -2  469.25   27.40
  -4  -6   2  533.85   27.10
  -4  -6   2  516.65   27.50
   2   6   0  177.68    9.90
   2   6   0  181.98    9.90
  -2   6   0  160.98   10.40
   2   6   0  186.18   10.00
   2   6   0  185.38   10.30
  -2   6   0  163.48   10.00
  -2   6   0  157.28    9.90
   2   6   0  182.88   10.00
   2   6   0  179.28   10.30
  -2   6   0  177.38   10.20
  -2   6   0  167.68   10.20
  -2  -6   0  181.98    9.90
  -2  -6   0  174.98   10.00
  -2  -6   0  164.98   10.30
   2  -6   0  156.88   10.40
  -2  -6   0  190.08   10.30
  -2  -6   0  180.08   10.00
   2  -6   0  160.98   10.00
  -2  -6   0  183.88    9.90
   2  -6   0  167.08   10.30
   0   6  -2   28.60    2.60
   0   6   2   32.30    2.60
   0   6  -2   32.00    2.50
   0   6  -2   32.10    2.70
   0   6   2   34.80    2.70
   0   6  -2   33.50    2.50
   0   6   2   32.90    2.60
   0   6   2   31.90    2.60
   0   6   2   34.50    2.40
   0   6   2   34.80    2.30
   0   6  -2   37.80    2.10
   0  -6  -2   34.80    2.70
   0  -6  -2   35.70    2.70
   0  -6   2   30.90    2.60
   0  -6  -2   32.20    2.30
   0  -6   2   32.90    2.80
   0  -6   2   33.40    2.60
   0  -6   2   35.30    2.50
   0  -6  -2   37.40    2.70
  -2   6   4  144.49    9.30
   2   6  -4  161.78    8.70
  -2   6   4  153.38    9.00
  -2   6   4  139.09    9.20
   2   6  -4  167.78    8.70
   2   6  -4  160.08    8.60
  -2   6   4  134.69    9.00
   2   6  -4  158.38    9.00
   2   6  -4  158.98    9.30
   2   6  -4  148.19    9.10
  -2   6   4  143.69    9.00
  -2  -6   4  168.08    8.70
   2  -6  -4  146.79    9.00
   2  -6  -4  148.69    9.20
   2  -6  -4  137.49    9.30
  -2  -6   4  162.18    8.70
  -2  -6   4  155.58    9.20
  -2  -6   4  161.58    9.10
  -4   6   6  904.81   49.90
   4   6  -6  934.21   49.90
   4   6  -6  980.30   49.40
  -4   6   6  851.31   49.70
   4   6  -6  851.51   49.70
   4   6  -6  984.00   49.20
  -4   6   6  864.21   49.20
   4  -6  -6  857.21   49.99
  -4  -6   6  953.70   49.40
   4  -6  -6  871.31   49.50
   4  -6  -6  860.21   49.80
  -4  -6   6  826.12   49.60
  -4  -6   6  891.51   49.20
  -6   6   8    3.60    1.00
   6   6  -8    5.30    1.50
  -6   6   8    3.70    1.80
   6   6  -8    1.10    1.90
   6   6  -8    5.40    1.00
  -6   6   8    3.90    1.90
   6  -6  -8    1.20    2.00
   6  -6  -8    5.20    2.10
   6  -6  -8    3.90    1.10
  -6  -6   8    1.50    1.10
  -8   6  10    9.80    1.70
  -8   6  10    6.70    2.80
   8   6 -10    9.90    1.70
   8   6 -10   16.00    3.10
  -8  -6  10    0.90    3.70
   8  -6 -10   11.80    3.00
   8  -6 -10   12.40    1.80
  -8  -6  10    8.10    2.00
   8  -6 -10   25.10    3.80
  10   6 -12   29.10    3.00
  10   6 -12   25.70    4.10
 -10   6  12   23.70    4.00
 -10   6  12   19.00    4.50
 -10   6  12   23.80    2.80
  10  -6 -12   27.70    2.90
 -10  -6  12   29.50    4.50
 -10  -6  12   25.70    3.30
  10  -6 -12   21.80    4.20
  10  -6 -12   25.30    4.50
 -12   6  14    0.00    4.50
  12   6 -14    0.30    3.40
  12   6 -14    3.20    2.40
 -12   6  14    3.10    2.50
 -12   6  14    6.00    3.70
  12  -6 -14    3.20    2.40
  12  -6 -14    2.50    3.70
 -12  -6  14    5.10    2.90
  14   6 -16   95.69    9.00
 -14   6  16  103.69    9.50
 -14   6  16   86.09   10.50
  14   6 -16   89.69    7.40
  14  -6 -16   93.99    8.40
  14  -6 -16  108.99    9.70
 -14  -6  16  100.99    8.30
 -14  -6  16  119.49   10.60
 -16   6  18   16.30    8.90
  16   6 -18   22.40    4.50
 -16   6  18   12.70    6.30
  16   6 -18   24.00    5.90
 -16  -6  18   28.60    5.40
 -16  -6  18   25.00    6.40
  16  -6 -18   22.00    6.60
  16  -6 -18   19.40    3.90
 -18   6  20  -10.00    7.40
  18   6 -20    2.30    4.20
 -18   6  20   -3.60    6.90
  18   6 -20   -3.00    5.20
 -18  -6  20   -4.80    4.90
 -18  -6  20   -1.30    6.50
  18  -6 -20   -7.70    5.50
  19   7 -17   32.10    7.70
 -19   7  17   51.69    9.90
 -19   7  17   19.00    9.90
 -19  -7  17   36.70    7.40
  19  -7 -17   45.90    9.30
 -19  -7  17   38.70    8.70
  17   7 -15    8.60    5.50
 -17   7  15  -13.20    6.20
 -17   7  15    1.60    7.20
  17   7 -15    3.00    4.20
 -17  -7  15    6.80    6.00
  17  -7 -15   12.20    6.50
 -17  -7  15    5.00    4.70
 -15   7  13   53.49    9.00
 -15   7  13   60.49    8.60
  15   7 -13   62.99    7.80
  15   7 -13   75.39    6.90
 -15  -7  13   75.99    8.80
 -15  -7  13   70.79    6.90
  15  -7 -13   71.79    8.60
  13   7 -11   98.19    8.30
  13   7 -11  101.49    7.10
 -13   7  11   93.69    9.10
 -13   7  11   88.29    9.30
  13  -7 -11  102.79    8.90
 -13  -7  11   82.59    7.30
 -13  -7  11   80.59    8.80
  13  -7 -11   91.89    9.10
  11   7  -9   43.30    5.40
  11   7  -9   45.80    5.20
  11   7  -9   50.99    4.60
 -11   7   9   50.69    6.70
 -11  -7   9   34.30    4.50
 -11  -7   9   52.39    5.80
  11  -7  -9   60.49    6.60
  11  -7  -9   53.79    6.00
   9   7  -7    5.00    2.30
   9   7  -7   -1.00    2.50
  -9   7   7    9.00    3.00
  -9   7   7    5.10    2.80
  -9  -7   7    3.40    1.70
   9  -7  -7   10.30    3.40
   9  -7  -7    6.10    2.90
  -9  -7   7    2.40    2.50
  -7   7   5  192.88   12.10
   7   7  -5  205.98   12.30
   7   7  -5  185.38   11.60
   7  -7  -5  188.08   11.50
   7  -7  -5  187.28   12.20
   7  -7  -5  194.78   12.40
  -7  -7   5  202.38   11.30
   5   7  -3  106.49    6.00
  -5   7   3   86.09    6.30
   5   7  -3  107.29    6.80
   5   7  -3   85.59    6.20
  -5  -7   3   99.39    6.10
   5  -7  -3   95.19    6.60
  -5  -7   3   93.99    6.00
  -5  -7   3   95.29    5.50
   5  -7  -3   88.89    5.90
   5  -7  -3   88.29    6.80
   3   7  -1  125.49    6.70
  -3   7   1  104.49    6.60
  -3   7   1  101.69    7.00
   3   7  -1  117.19    7.30
  -3   7   1  111.79    7.00
   3   7  -1  112.39    6.70
   3   7  -1  118.79    6.70
  -3   7   1  108.79    7.40
   3  -7  -1  105.99    7.40
  -3  -7   1  110.69    6.70
  -3  -7   1  122.59    6.70
  -3  -7   1  119.79    6.80
   3  -7  -1  103.99    6.80
   3  -7  -1  103.39    7.20
  -3  -7   1  132.19    7.20
   1   7   1  114.89    6.20
  -1   7  -1   97.39    6.50
  -1   7  -1  102.39    6.80
   1   7   1  108.19    6.50
   1   7   1  116.09    6.70
   1   7   1  106.99    6.80
   1   7   1  116.39    6.80
  -1   7  -1  110.19    6.60
  -1   7  -1   99.29    6.60
   1   7   1  117.69    6.40
   1  -7   1  109.69    6.60
  -1  -7  -1  106.49    6.50
  -1  -7  -1  108.29    6.70
  -1  -7  -1  110.79    6.30
   1  -7   1  105.19    6.70
   1  -7   1  104.49    6.90
   1  -7   1   95.09    6.50
  -1  -7  -1  117.99    6.80
  -1   7   3 1126.39   66.29
   1   7  -3 1226.98   65.79
   1   7  -3 1240.88   66.39
  -1   7   3 1245.68   66.09
  -1   7   3 1151.38   66.49
   1   7  -3 1214.78   65.89
   1   7  -3 1239.18   66.29
  -1   7   3 1215.18   66.19
   1   7  -3 1230.68   66.09
   1   7  -3 1174.78   66.29
  -1   7   3 1178.78   66.19
  -1  -7   3 1206.88   66.39
  -1  -7   3 1214.18   65.79
   1  -7  -3 1153.88   66.29
  -1  -7   3 1195.18   66.39
  -1  -7   3 1272.97   66.09
   1  -7  -3 1128.99   66.39
   3   7  -5   89.89    5.90
   3   7  -5  103.79    6.30
  -3   7   5   99.29    6.30
   3   7  -5   98.89    5.50
   3   7  -5  100.49    5.60
  -3   7   5   86.99    5.90
  -3   7   5   88.29    6.00
   3  -7  -5   82.19    6.40
  -3  -7   5   99.79    6.00
   3  -7  -5   90.19    6.00
   3  -7  -5   94.69    6.40
   3  -7  -5   81.89    5.90
  -3  -7   5  103.39    5.60
   5   7  -7  567.74   29.40
  -5   7   7  503.85   29.90
   5   7  -7  544.85   30.00
  -5   7   7  524.85   29.80
  -5   7   7  503.65   29.10
   5  -7  -7  507.75   30.10
   5  -7  -7  505.45   30.00
   5  -7  -7  530.25   29.60
  -5  -7   7  533.25   29.10
  -5  -7   7  542.75   29.40
  -5  -7   7  526.95   29.70
   7   7  -9  174.08   10.10
  -7   7   9  164.58   10.40
   7   7  -9  157.58   10.20
   7   7  -9  162.38    9.00
  -7   7   9  160.68   10.20
  -7   7   9  160.38    9.00
   7  -7  -9  161.68   10.40
  -7  -7   9  148.09   10.00
  -7  -7   9  148.49    9.20
   7  -7  -9  144.59    9.70
   7  -7  -9  144.69   10.40
  -9   7  11   21.10    2.20
  -9   7  11   18.10    3.50
   9   7 -11   17.40    3.60
   9   7 -11   18.80    2.20
  -9   7  11   18.90    3.70
   9  -7 -11   20.80    2.30
  -9  -7  11   15.60    2.50
   9  -7 -11   18.30    4.00
  -9  -7  11   13.40    3.30
   9  -7 -11   20.90    4.00
 -11   7  13  231.98   15.90
  11   7 -13  239.28   15.10
 -11   7  13  224.58   13.70
 -11   7  13  225.78   15.30
  11   7 -13  242.08   13.70
 -11  -7  13  245.08   15.30
  11  -7 -13  227.68   13.70
  11  -7 -13  211.48   15.10
 -11  -7  13  261.47   14.30
  11  -7 -13  222.78   15.30
 -13   7  15   40.30    5.80
  13   7 -15   40.00    4.20
 -13   7  15   33.80    4.10
 -13   7  15   43.60    7.30
  13   7 -15   30.40    5.30
  13  -7 -15   36.00    3.80
 -13  -7  15   32.00    6.20
 -13  -7  15   40.70    4.80
  13  -7 -15   37.80    6.10
 -15   7  17   59.39    9.70
 -15   7  17   64.69    8.10
  15   7 -17   61.09    5.80
  15   7 -17   58.79    7.50
  15  -7 -17   57.89    5.30
  15  -7 -17   67.19    8.80
 -15  -7  17   55.09    6.40
 -15  -7  17   47.80    7.90
  17   7 -19   -5.50    3.40
  17   7 -19   -0.40    5.50
 -17   7  19    5.90    5.60
 -17   7  19   -2.40    7.20
  17  -7 -19    3.30    6.10
 -17  -7  19   -1.30    4.70
 -19   7  21   -9.00    8.30
  19   7 -21   12.40    7.30
 -19   7  21    3.80    7.20
  19  -7 -21   -4.90    6.60
 -19  -7  21    3.90    5.90
 -19  -7  21    2.20    7.90
  18   8 -16    8.90    4.20
  18   8 -16    0.40    5.90
 -18   8  16  -12.60    7.70
 -18   8  16    2.20    7.20
 -18  -8  16    2.40    6.10
 -18  -8  16    2.80    4.50
 -16   8  14  178.48   21.50
  16   8 -14  165.88   11.80
  16   8 -14  174.58   13.20
 -16   8  14  135.99   13.50
  16  -8 -14  144.99   13.60
 -16  -8  14  183.68   12.40
 -16  -8  14  165.18   13.70
 -14   8  12   21.20    5.80
  14   8 -12   28.70    4.10
  14   8 -12   13.30    4.80
 -14   8  12   27.00    6.80
 -14  -8  12   22.50    4.10
  14  -8 -12   26.20    6.00
 -14  -8  12   19.50    5.60
  12   8 -10   12.00    3.80
  12   8 -10    4.10    4.00
  12   8 -10   12.50    2.90
 -12   8  10    8.80    4.50
 -12   8  10   15.40    4.70
  12  -8 -10    9.80    4.40
  12  -8 -10   20.90    6.50
 -12  -8  10    9.70    3.10
 -10   8   8  439.56   27.10
  10   8  -8  468.25   26.70
 -10   8   8  461.45   27.30
  10   8  -8  465.95   27.20
  10  -8  -8  450.95   27.40
  10  -8  -8  452.45   26.40
 -10  -8   8  473.65   26.10
  10  -8  -8  471.45   27.40
 -10  -8   8  456.25   27.00
 -10  -8   8  462.75   26.20
  -8   8   6    7.00    2.70
   8   8  -6   -1.60    2.50
   8   8  -6    0.90    1.80
  -8  -8   6   -0.30    2.10
   8  -8  -6    1.20    2.60
   8  -8  -6    6.90    2.90
   8  -8  -6    5.90    1.90
   6   8  -4  364.66   18.80
   6   8  -4  337.67   19.40
  -6   8   4  335.67   19.20
  -6  -8   4  315.57   18.90
   6  -8  -4  325.47   18.70
   6  -8  -4  346.27   19.70
   6  -8  -4  269.07   19.20
   4   8  -2  240.38   13.70
  -4   8   2  233.28   13.60
  -4   8   2  222.78   13.30
   4   8  -2  241.58   13.50
  -4   8   2  236.58   14.00
   4   8  -2  250.47   13.60
   4   8  -2  259.47   14.30
  -4  -8   2  229.78   13.60
  -4  -8   2  254.27   13.60
   4  -8  -2  212.78   14.20
  -4  -8   2  256.57   13.60
   4  -8  -2  226.48   13.60
   4  -8  -2  222.58   14.30
   2   8   0  718.23   35.70
  -2   8   0  600.94   35.50
   2   8   0  664.23   35.50
   2   8   0  656.53   35.70
  -2   8   0  614.14   35.60
  -2   8   0  631.74   35.80
   2   8   0  672.83   36.00
   2   8   0  682.73   35.50
  -2   8   0  617.14   35.80
  -2  -8   0  666.33   35.60
  -2  -8   0  651.63   35.50
   2  -8   0  601.84   35.90
   2  -8   0  596.04   35.60
   2  -8   0  575.54   36.10
  -2  -8   0  643.14   35.70
  -2  -8   0  660.13   35.90
   0   8  -2  621.34   36.70
   0   8  -2  707.33   36.50
   0   8  -2  698.13   36.10
   0   8  -2  641.14   36.50
   0   8   2  669.13   36.60
   0   8  -2  632.14   36.50
   0   8   2  661.13   36.50
   0   8   2  636.44   36.60
   0   8   2  700.03   36.30
   0   8   2  683.83   36.30
   0  -8   2  633.74   36.50
   0  -8  -2  653.23   36.50
   0  -8   2  602.14   36.50
   0  -8  -2  665.23   36.60
   0  -8   2  655.13   36.40
   0  -8   2  620.94   36.70
   0  -8  -2  658.53   36.70
   0  -8  -2  647.14   36.20
  -2   8   4  786.52   44.20
   2   8  -4  815.02   44.20
  -2   8   4  832.02   44.30
   2   8  -4  861.81   44.00
   2   8  -4  835.92   43.80
  -2   8   4  760.72   44.20
   2   8  -4  801.12   43.70
   2   8  -4  819.52   44.50
   2  -8  -4  756.92   44.40
  -2  -8   4  810.12   44.40
  -2  -8   4  765.92   44.30
  -2  -8   4  836.62   44.00
   2  -8  -4  702.83   44.20
   2  -8  -4  741.43   44.60
  -2  -8   4  818.22   43.80
   4   8  -6  160.48   10.40
   4   8  -6  177.78    9.50
  -4   8   6  152.88    9.60
   4   8  -6  166.28   10.00
   4   8  -6  181.18    9.70
  -4   8   6  160.78   10.20
   4  -8  -6  157.28   10.60
  -4  -8   6  188.98    9.70
   4  -8  -6  169.48   10.50
   4  -8  -6  164.68   10.10
  -4  -8   6  157.28   10.00
   6   8  -8  170.98    9.70
  -6   8   8  156.38   10.40
   6   8  -8  163.38   10.40
  -6   8   8  162.88   10.20
  -6   8   8  161.38    9.30
  -6  -8   8  162.98    9.30
  -6  -8   8  149.99   10.30
   6  -8  -8  172.68   10.80
  -6  -8   8  167.68    9.70
   6  -8  -8  149.99   10.40
   6  -8  -8  155.18   10.30
   8   8 -10  860.71   44.60
  -8   8  10  812.12   45.10
   8   8 -10  804.92   45.10
  -8   8  10  749.53   43.90
  -8   8  10  792.02   45.10
   8  -8 -10  751.32   45.10
   8  -8 -10  798.42   44.60
  -8  -8  10  815.62   44.90
   8  -8 -10  754.62   45.20
  -8  -8  10  815.82   44.10
 -10   8  12  347.47   20.90
  10   8 -12  393.36   20.90
 -10   8  12  384.56   22.70
 -10   8  12  381.36   22.60
  10   8 -12  370.96   22.30
  10  -8 -12  366.76   22.50
 -10  -8  12  389.66   22.40
  10  -8 -12  353.46   22.60
  10  -8 -12  361.06   20.90
 -12   8  14  204.38   13.90
 -12   8  14  183.48   11.90
  12   8 -14  216.98   12.10
 -12   8  14  177.18   14.40
  12  -8 -14  185.28   11.80
 -12  -8  14  223.58   12.70
  12  -8 -14  193.28   14.00
 -12  -8  14  215.08   14.70
  12  -8 -14  210.48   14.00
  14   8 -16   19.70    5.10
 -14   8  16   19.30    5.00
  14   8 -16    4.90    2.80
 -14   8  16   41.60    8.50
 -14   8  16    8.60    2.70
  14  -8 -16   13.10    2.80
  14  -8 -16    8.50    5.30
 -14  -8  16  -10.30    5.60
 -14  -8  16    4.80    3.30
 -16   8  18   20.80    6.90
  16   8 -18   28.50    6.50
 -16   8  18   15.30    7.70
  16   8 -18   25.80    4.20
  16  -8 -18   17.60    3.20
  16  -8 -18   18.20    6.80
 -16  -8  18   10.70    6.00
  18   8 -20    1.90    6.20
 -18   8  20   -5.00    7.60
 -18   8  20   -7.60    8.20
 -18  -8  20   -3.90    5.90
 -18  -8  20    0.50    4.70
  19   9 -17   13.10    8.40
 -19   9  17   11.80    9.40
 -19   9  17   -1.30    9.20
  19  -9 -17    2.30    5.10
  19  -9 -17   15.70    8.00
 -19  -9  17    1.00    5.20
 -19  -9  17   16.10    8.10
  17   9 -15   89.29   10.10
 -17   9  15   55.49   10.70
 -17   9  15   70.19   10.00
  17   9 -15   82.29    7.70
 -17  -9  15   88.09    9.90
  17  -9 -15   84.49    8.40
  17  -9 -15   74.39   10.40
 -15   9  13   40.00    8.30
  15   9 -13   42.80    5.30
 -15   9  13   37.80    8.00
  15   9 -13   39.30    7.00
 -15  -9  13   49.10    7.30
 -15  -9  13   50.79    5.80
  15  -9 -13   57.09    8.40
  15  -9 -13   47.50    6.10
  15  -9 -13   49.50    7.90
 -13   9  11  298.07   20.40
  13   9 -11  322.97   20.20
 -13   9  11  315.67   20.60
  13   9 -11  311.07   18.70
  13  -9 -11  294.47   20.60
 -13  -9  11  344.77   19.10
  13  -9 -11  314.77   19.30
 -13  -9  11  330.97   20.40
  13  -9 -11  313.97   20.60
 -11   9   9   -2.50    3.40
  11   9  -9   -3.40    3.20
 -11   9   9    4.00    3.60
  11   9  -9   -0.30    2.00
  11   9  -9    0.40    2.80
 -11  -9   9   -9.10    2.70
  11  -9  -9    2.90    2.70
  11  -9  -9    5.50    3.90
 -11  -9   9    0.60    1.90
 -11  -9   9    7.10    3.40
  -9   9   7   10.70    3.20
   9   9  -7   10.90    2.60
   9   9  -7    6.20    3.20
  -9   9   7    8.90    3.10
   9  -9  -7    7.20    3.20
  -9  -9   7    3.90    1.90
  -9  -9   7    5.70    2.70
   9  -9  -7   13.50    3.80
   9  -9  -7   14.90    2.60
   7   9  -5   30.10    4.20
   7   9  -5   33.60    3.30
  -7   9   5   33.90    4.00
  -7  -9   5   32.20    3.60
  -7  -9   5   29.00    2.50
   7  -9  -5   29.00    4.10
   7  -9  -5   35.80    3.40
   7  -9  -5   28.40    4.60
  -5   9   3   80.99    5.70
   5   9  -3   75.59    5.10
   5   9  -3   67.79    5.20
   5   9  -3   80.99    6.00
   5  -9  -3   72.59    5.20
  -5  -9   3   81.79    5.30
  -5  -9   3   80.89    5.10
  -5  -9   3   79.79    5.00
   5  -9  -3   67.89    6.10
   5  -9  -3   72.89    5.90
  -3   9   1  238.78   14.30
   3   9  -1  261.47   14.40
   3   9  -1  261.07   13.90
  -3   9   1  220.28   13.80
  -3   9   1  227.08   14.00
   3   9  -1  273.67   15.10
   3  -9  -1  224.58   15.10
   3  -9  -1  224.68   14.00
  -3  -9   1  272.07   14.70
  -3  -9   1  250.57   14.10
  -3  -9   1  247.38   13.90
   3  -9  -1  230.98   14.80
   1   9   1   94.29    5.30
  -1   9  -1   81.69    5.60
  -1   9  -1   77.59    5.50
   1   9   1   86.69    5.50
   1   9   1   88.59    5.10
  -1   9  -1   91.69    5.20
   1   9   1   77.29    5.90
   1   9   1   92.89    5.70
  -1   9  -1   84.09    5.70
  -1  -9  -1   88.09    5.40
   1  -9   1   72.79    5.50
  -1  -9  -1   83.29    5.80
   1  -9   1   87.29    5.70
   1  -9   1   82.89    5.70
  -1  -9  -1   92.89    5.60
   1  -9   1   78.39    5.90
  -1  -9  -1   91.19    5.80
  -1   9   3  122.99    8.30
   1   9  -3  134.59    8.50
  -1   9   3  144.59    8.10
  -1   9   3  136.99    8.10
   1   9  -3  139.99    7.80
  -1   9   3  134.29    8.10
   1   9  -3  138.09    7.70
  -1  -9   3  139.79    8.10
   1  -9  -3  127.49    8.40
  -1  -9   3  137.49    8.40
   1  -9  -3  133.09    8.30
   1  -9  -3  127.19    8.60
  -1  -9   3  134.79    8.50
  -1  -9   3  135.59    7.70
  -3   9   5 1072.99   61.29
  -3   9   5 1072.49   61.39
   3   9  -5 1118.09   61.19
   3   9  -5 1123.49   61.59
   3   9  -5 1179.88   60.89
   3   9  -5 1204.58   60.89
  -3  -9   5 1117.79   61.29
  -3  -9   5 1143.59   60.89
   3  -9  -5 1022.50   61.69
   3  -9  -5 1050.29   61.49
  -3  -9   5 1149.69   60.89
   3  -9  -5  980.90   61.19
  -3  -9   5 1133.49   61.39
   5   9  -7    3.40    1.40
  -5   9   7    0.80    1.70
   5   9  -7    0.90    1.90
  -5   9   7    3.60    1.10
  -5   9   7   -0.60    1.80
  -5  -9   7    5.10    1.90
   5  -9  -7    7.60    2.60
  -5  -9   7    6.40    1.30
   5  -9  -7    3.50    2.20
   5  -9  -7    4.80    1.70
  -7   9   9  232.08   14.30
   7   9  -9  257.27   15.70
  -7   9   9  254.47   15.50
   7   9  -9  280.97   15.00
  -7   9   9  256.37   15.70
  -7  -9   9  266.57   14.50
   7  -9  -9  258.87   15.20
   7  -9  -9  226.28   15.70
  -7  -9   9  276.87   15.50
   7  -9  -9  246.58   15.90
  -9   9  11    3.30    2.90
  -9   9  11   11.20    3.40
   9   9 -11    4.40    2.30
   9   9 -11    2.10    3.00
  -9  -9  11    8.80    3.00
   9  -9 -11    8.50    3.70
   9  -9 -11    4.80    3.20
  -9  -9  11    9.20    2.00
   9  -9 -11    5.00    2.60
 -11   9  13   35.80    3.30
 -11   9  13   31.80    5.80
  11   9 -13   38.10    3.30
 -11   9  13   26.00    4.90
  11   9 -13   37.60    5.40
  11  -9 -13   53.39    7.30
 -11  -9  13   40.90    4.00
  11  -9 -13   34.50    4.70
 -11  -9  13   36.20    5.20
  13   9 -15  143.39   11.70
 -13   9  15  121.49   12.30
 -13   9  15  159.78   12.20
  13   9 -15  143.09    9.50
  13  -9 -15  158.48   12.60
  13  -9 -15  156.58   12.10
 -13  -9  15  164.98   12.00
  13  -9 -15  147.29   11.10
 -13  -9  15  171.38   10.50
  15   9 -17   47.70    7.30
 -15   9  17   30.60    6.90
 -15   9  17   27.10    8.40
  15   9 -17   43.90    4.50
 -15  -9  17   37.50    7.00
  15  -9 -17   47.60    6.40
  15  -9 -17   44.80    8.00
 -15  -9  17   41.40    5.60
 -17   9  19   14.20    6.80
  17   9 -19   30.30    7.40
 -17   9  19   28.00    9.20
  17  -9 -19   15.70    7.20
 -17  -9  19   26.00    5.60
  17  -9 -19   18.50    5.80
 -19   9  21   10.70    9.30
  19   9 -21    6.00    6.70
 -19   9  21    3.30    7.00
  19  -9 -21    0.40    5.50
  19  -9 -21   -1.60    8.60
 -19  -9  21    1.20    7.30
 -19  -9  21   -2.30    4.60
 -18  10  16   -3.40    8.10
  18  10 -16   -4.30    6.20
 -18  10  16   15.80    7.20
 -18 -10  16   -1.10    4.40
 -18 -10  16   -3.20    6.00
  18 -10 -16   -1.90    8.80
  18 -10 -16   -0.40    4.80
  16  10 -14   69.39    6.50
 -16  10  14   67.09   10.30
  16  10 -14   75.89    9.00
 -16  10  14   38.30    9.30
 -16 -10  14   61.19    6.80
  16 -10 -14   75.19    9.30
  16 -10 -14   57.89    9.30
  16 -10 -14   81.59   10.00
 -16 -10  14   64.29    8.60
  14  10 -12  199.28   15.00
  14  10 -12  228.48   14.00
 -14  10  12  193.58   15.80
 -14  10  12  210.68   15.90
  14 -10 -12  209.78   14.10
  14 -10 -12  225.88   15.80
 -14 -10  12  213.38   15.30
  14 -10 -12  198.38   15.80
 -14 -10  12  223.48   13.60
  12  10 -10  113.19    7.40
 -12  10  10  115.39    9.70
 -12  10  10  100.69   10.00
  12  10 -10  108.69    8.80
  12  10 -10  106.89    9.60
  12 -10 -10  100.89    8.30
  12 -10 -10  113.59    9.60
 -12 -10  10   98.99    7.80
 -12 -10  10  120.59    9.10
  12 -10 -10  112.59    9.90
 -10  10   8  403.36   25.10
  10  10  -8  394.06   23.80
  10  10  -8  395.36   23.00
 -10 -10   8  375.46   23.20
  10 -10  -8  385.16   23.90
  10 -10  -8  400.86   22.90
 -10 -10   8  401.96   22.40
  10 -10  -8  391.06   24.10
   8  10  -6   -0.20    2.90
   8  10  -6    0.80    2.00
  -8  10   6    7.70    3.00
  -8  10   6    1.80    2.60
   8 -10  -6    8.20    3.10
   8 -10  -6    4.30    3.20
  -8 -10   6    1.10    2.10
   8 -10  -6    4.10    2.10
  -6  10   4  294.47   18.90
   6  10  -4  344.47   19.40
   6  10  -4  332.17   18.50
   6 -10  -4  349.96   19.70
   6 -10  -4  310.47   18.50
  -6 -10   4  318.07   18.30
   6 -10  -4  309.87   19.20
  -6 -10   4  317.47   18.60
   4  10  -2  798.92   40.60
  -4  10   2  732.73   40.70
   4  10  -2  725.73   41.00
   4  10  -2  739.73   40.20
   4  10  -2  720.23   40.30
  -4  10   2  679.53   40.10
   4 -10  -2  669.63   40.40
   4 -10  -2  713.63   41.20
  -4 -10   2  750.92   40.30
  -4 -10   2  741.63   40.40
  -4 -10   2  749.23   40.80
   4 -10  -2  688.63   40.90
  -4 -10   2  720.73   40.40
  -2  10   0   73.19    5.00
   2  10   0   82.99    4.90
   2  10   0   80.39    4.70
   2  10   0   61.09    4.90
  -2  10   0   58.99    4.90
   2 -10   0   69.29    5.30
  -2 -10   0   81.89    4.90
  -2 -10   0   72.79    5.20
   2 -10   0   69.99    6.00
  -2 -10   0   76.09    5.30
   2 -10   0   72.99    5.00
  -2 -10   0   67.59    4.50
   0  10  -2    3.20    0.90
   0  10   2   -0.90    1.50
   0  10   2    2.00    1.10
   0  10   2   -1.20    1.10
   0  10  -2    1.80    1.30
   0  10  -2   -2.50    1.40
   0  10   2    1.00    1.70
   0 -10   2    1.10    1.50
   0 -10  -2    4.40    1.60
   0 -10  -2    1.30    1.60
   0 -10  -2   -0.70    1.70
   0 -10   2   -1.70    1.40
   0 -10   2    3.70    1.90
   0 -10   2    3.20    1.50
  -2  10   4  118.49    8.00
   2  10  -4  135.09    8.00
   2  10  -4  123.09    8.80
  -2  10   4  134.99    8.00
  -2  10   4  117.49    8.10
  -2  10   4  133.59    8.20
   2  10  -4  136.39    7.50
   2  10  -4  135.89    7.40
   2  10  -4  133.09    8.00
  -2 -10   4  140.39    7.80
  -2 -10   4  127.49    7.50
   2 -10  -4  127.69    8.80
   2 -10  -4  119.79    9.00
   2 -10  -4  116.79    8.10
  -2 -10   4  140.49    8.40
  -2 -10   4  126.89    8.20
   4  10  -6   15.90    1.80
   4  10  -6   15.40    3.00
   4  10  -6   17.40    1.70
  -4  10   6   13.20    2.40
  -4  10   6   13.60    2.60
   4 -10  -6   14.70    2.90
  -4 -10   6   16.20    2.20
   4 -10  -6   14.40    3.20
  -4 -10   6   14.90    2.40
  -4 -10   6   20.70    2.70
  -6  10   8  130.19    8.30
  -6  10   8  149.88    9.50
  -6  10   8  135.29    9.50
   6  10  -8  148.89    9.70
   6  10  -8  156.48    8.70
   6 -10  -8  141.59    9.70
  -6 -10   8  147.69    9.20
   6 -10  -8  133.59    9.80
  -6 -10   8  152.28    8.70
   6 -10  -8  127.99    9.00
  -8  10  10  187.78   12.60
   8  10 -10  205.68   12.00
   8  10 -10  206.18   12.90
  -8  10  10  193.78   12.80
  -8  10  10  188.08   11.10
   8 -10 -10  187.88   13.10
  -8 -10  10  191.28   11.30
  -8 -10  10  203.58   12.50
   8 -10 -10  201.38   12.20
   8 -10 -10  204.58   13.00
 -10  10  12  155.48   13.10
  10  10 -12  105.09    8.70
 -10  10  12   94.99    8.70
  10 -10 -12   95.09    8.70
 -10 -10  12  111.19    8.30
  10 -10 -12   96.19    8.80
 -10 -10  12   95.39    6.80
  10 -10 -12  104.29    7.80
 -12  10  14    3.00    4.70
 -12  10  14    2.00    3.90
  12  10 -14    2.20    4.10
 -12 -10  14   10.90    4.20
  12 -10 -14    3.40    4.90
  12 -10 -14    3.50    3.70
  12 -10 -14    3.80    4.40
 -12 -10  14    4.70    2.70
 -14  10  16  172.18   13.30
 -14  10  16  138.19   14.80
  14  10 -16  168.58   13.10
  14 -10 -16  200.38   15.20
 -14 -10  16  176.18   11.80
 -14 -10  16  164.38   13.20
  14 -10 -16  167.18   13.90
  16  10 -18   33.80    7.00
 -16  10  18    7.80    8.50
 -16  10  18   20.60    6.70
 -16 -10  18   19.30    6.60
 -16 -10  18   23.30    5.20
  16 -10 -18   26.20    5.80
  16 -10 -18   19.60    7.80
 -18  10  20   18.40    9.00
  18  10 -20   17.40    6.90
 -18  10  20   14.80    6.70
  18 -10 -20   13.90   10.50
  18 -10 -20   19.80    6.50
 -18 -10  20   13.20    6.60
 -18 -10  20   11.80    5.30
  19  11 -17   33.10    8.30
 -19  11  17   45.60   11.90
 -19  11  17   25.30   11.00
  19 -11 -17   30.90    6.70
 -19 -11  17   37.20    8.40
  19 -11 -17   61.79   10.90
  17  11 -15   23.80    7.20
 -17  11  15   10.40    6.60
 -17  11  15    9.10    8.20
  17 -11 -15   15.50    7.20
 -17 -11  15    9.60    4.40
 -17 -11  15   12.20    6.40
  17 -11 -15   14.10    5.30
 -15  11  13   -1.30    5.30
  15  11 -13    1.40    2.80
 -15  11  13   -0.20    6.50
  15  11 -13   -3.20    4.90
  15 -11 -13   12.60    6.90
  15 -11 -13   -0.50    4.20
 -15 -11  13    6.60    5.10
 -15 -11  13    3.50    3.50
  15 -11 -13    8.60    6.20
 -13  11  11   29.80    6.80
  13  11 -11   52.19    7.40
  13  11 -11   46.90    4.60
 -13  11  11   48.90    7.30
  13 -11 -11   59.59    5.90
  13 -11 -11   52.89    7.50
 -13 -11  11   48.90    6.40
 -13 -11  11   41.00    4.60
  13 -11 -11   46.70    7.70
 -11  11   9   18.70    4.60
  11  11  -9   20.90    3.80
  11  11  -9   19.10    5.00
 -11  11   9   11.00    4.30
  11 -11  -9   18.10    3.60
 -11 -11   9   15.40    4.60
  11 -11  -9   19.30    5.20
 -11 -11   9   15.00    2.80
  11 -11  -9   20.80    5.10
 -11 -11   9   18.40    2.90
   9  11  -7    8.90    3.60
  -9  11   7    6.90    3.20
  -9  11   7    4.20    3.20
   9  11  -7    4.80    2.50
   9 -11  -7   15.10    4.20
  -9 -11   7    4.90    2.70
   9 -11  -7   13.50    3.90
  -9 -11   7    1.60    1.50
   9 -11  -7   12.30    2.90
  -7  11   5   85.69    6.60
   7  11  -5   75.29    6.90
   7  11  -5   81.79    5.60
   7 -11  -5   77.19    6.70
  -7 -11   5   84.79    5.50
   7 -11  -5   81.89    7.20
   7 -11  -5   75.49    5.80
  -7 -11   5   70.79    5.80
  -5  11   3   37.80    4.10
   5  11  -3   30.40    3.40
   5  11  -3   33.60    2.80
  -5  11   3   27.50    2.70
   5  11  -3   48.00    4.90
   5  11  -3   37.50    3.20
   5 -11  -3   34.50    3.50
   5 -11  -3   38.00    4.40
  -5 -11   3   34.00    3.20
  -5 -11   3   39.70    3.50
   5 -11  -3   27.50    4.50
  -5 -11   3   30.70    3.20
   3  11  -1 1823.62   98.29
   3  11  -1 1810.12   98.29
   3  11  -1 1830.32   99.09
   3  11  -1 1933.71   98.49
  -3  11   1 1686.83   98.29
  -3 -11   1 1822.62   98.29
  -3 -11   1 1781.02   98.39
   3 -11  -1 1657.43   98.49
  -3 -11   1 1884.91   98.69
   3 -11  -1 1723.83   98.89
   3 -11  -1 1711.73   99.19
  -1  11  -1  155.08   10.20
   1  11   1  168.08    9.90
  -1  11  -1  182.38    9.90
   1  11   1  187.58    9.80
  -1 -11  -1  178.18   10.60
  -1 -11  -1  174.28   10.30
   1 -11   1  162.98   10.40
  -1 -11  -1  174.88   10.50
   1 -11   1  153.48   10.70
  -1 -11  -1  159.08    9.80
   1 -11   1  159.38   10.40
   1  11  -3 1055.19   57.09
   1  11  -3 1080.69   57.49
  -1  11   3 1022.20   57.39
  -1  11   3 1040.40   57.39
   1  11  -3 1014.80   56.99
  -1  11   3  985.90   57.59
  -1  11   3 1070.69   57.49
  -1 -11   3 1042.00   57.69
  -1 -11   3 1076.79   57.49
   1 -11  -3  986.90   57.69
  -1 -11   3 1034.90   57.89
   3  11  -5    5.50    1.10
   3  11  -5    2.10    2.40
   3  11  -5    2.70    1.20
  -3  11   5    4.00    1.80
  -3  11   5    1.60    1.80
  -3  11   5    2.70    1.90
  -3 -11   5    4.90    2.10
  -3 -11   5    4.70    1.40
   3 -11  -5    3.70    2.10
   3 -11  -5    4.90    1.90
   3 -11  -5    7.20    2.60
  -3 -11   5    4.60    1.10
   5  11  -7    2.80    1.40
   5  11  -7    2.20    1.00
  -5  11   7    3.60    2.20
  -5  11   7    1.60    2.00
   5  11  -7    3.20    2.30
  -5  11   7    4.60    1.70
   5 -11  -7    2.60    1.90
  -5 -11   7   -0.40    1.10
   5 -11  -7    0.70    2.50
  -5 -11   7    1.00    1.80
  -5 -11   7    3.30    2.00
   5 -11  -7    2.50    2.40
   7  11  -9  109.09    8.40
   7  11  -9  126.79    7.30
  -7  11   9  101.69    6.50
  -7  11   9  114.39    8.20
  -7  11   9  112.39    8.00
   7 -11  -9  108.09    8.40
   7 -11  -9  108.39    7.60
   7 -11  -9  105.79    8.50
  -7 -11   9  109.19    7.70
  -9  11  11   10.50    3.60
  -9  11  11   10.60    3.60
   9  11 -11    4.40    2.40
   9  11 -11   -0.40    3.20
  -9 -11  11    6.40    1.70
   9 -11 -11   16.70    4.50
  -9 -11  11    9.20    3.20
   9 -11 -11   16.70    3.40
   9 -11 -11   17.90    4.20
 -11  11  13    5.10    3.80
 -11  11  13    6.50    4.40
  11  11 -13    4.30    4.10
 -11 -11  13   -2.30    3.30
  11 -11 -13   13.50    5.00
 -11 -11  13    0.70    2.00
  11 -11 -13   11.30    3.60
  11 -11 -13    3.00    4.10
  13  11 -15  106.69    9.80
 -13  11  15   87.59   10.20
 -13  11  15   74.09    8.70
  13 -11 -15   92.79    8.30
 -13 -11  15   87.59    7.00
 -13 -11  15   92.69    9.00
  13 -11 -15   99.09    9.90
 -15  11  17   23.80    7.30
 -15  11  17   18.80    9.00
  15  11 -17   23.10    6.40
  15 -11 -17   15.70    6.50
  15 -11 -17   15.50    5.20
 -15 -11  17   19.30    4.20
 -15 -11  17   22.00    6.30
 -17  11  19    2.70    6.00
 -17  11  19    1.00    8.40
  17 -11 -19   12.10    7.40
 -17 -11  19   -8.30    9.20
 -17 -11  19   -6.40    3.50
  17 -11 -19   -4.20    5.00
  18  12 -16   -6.50    6.90
 -18  12  16    4.80    9.00
 -18  12  16   -2.50    7.90
  18 -12 -16    5.90    5.20
  18 -12 -16    7.40    7.80
 -18 -12  16    2.40    4.70
 -18 -12  16   10.00    6.50
  16  12 -14   37.90    7.70
 -16  12  14   42.50    8.00
 -16  12  14   42.50    8.90
 -16 -12  14   46.80    5.70
  16 -12 -14   43.80    6.60
  16 -12 -14   33.70    8.40
 -16 -12  14   58.49    8.10
 -14  12  12    1.10    5.60
  14  12 -12    9.60    2.80
  14  12 -12    4.80    5.10
 -14  12  12    2.00    5.10
  14 -12 -12   15.90    6.20
  14 -12 -12    8.40    6.30
 -14 -12  12    0.80    4.70
 -14 -12  12    3.50    2.90
  14 -12 -12    3.10    4.10
 -12  12  10    4.30    4.40
  12  12 -10    2.40    2.20
  12  12 -10   -3.70    4.30
 -12  12  10   -7.20    4.00
  12  12 -10   -0.30    3.30
  12 -12 -10    5.30    4.90
  12 -12 -10    3.20    4.80
  12 -12 -10   11.00    3.80
 -12 -12  10    1.80    3.60
 -12 -12  10   -1.70    2.20
 -12 -12  10    2.60    2.20
  10  12  -8   15.10    3.40
  10  12  -8   11.30    4.40
 -10  12   8   28.10    4.80
 -10  12   8   30.60    5.10
 -10 -12   8   12.30    2.10
 -10 -12   8   14.00    3.60
  10 -12  -8   35.40    5.50
   8  12  -6  174.28   10.70
  -8  12   6  152.68   11.40
   8  12  -6  169.18   12.00
  -8  12   6  182.48   11.90
  -8 -12   6  188.38   11.00
   8 -12  -6  151.28   12.00
  -8 -12   6  185.68   10.50
   8 -12  -6  146.49   11.60
   8 -12  -6  175.78   11.00
  -6  12   4   63.99    4.00
   6  12  -4   61.49    4.30
  -6  12   4   60.89    5.50
   6  12  -4   68.39    6.40
   6  12  -4   59.59    4.60
   6 -12  -4   59.39    6.50
   6 -12  -4   61.99    6.30
  -6 -12   4   63.19    4.70
  -6 -12   4   54.29    4.80
   6 -12  -4   64.49    5.00
   4  12  -2   57.69    4.20
   4  12  -2   57.39    4.10
   4  12  -2   61.59    5.70
  -4  12   2   45.30    4.10
   4  12  -2   56.49    4.10
  -4  12   2   52.09    4.70
   4 -12  -2   60.19    6.10
   4 -12  -2   49.90    4.60
  -4 -12   2   55.89    4.00
  -4 -12   2   59.89    4.60
   4 -12  -2   62.49    5.70
  -4 -12   2   72.69    5.80
   2  12   0  567.24   31.60
  -2  12   0  570.24   32.10
  -2  12   0  531.15   31.90
   2  12   0  598.84   31.30
   2  12   0  566.94   31.70
   2  12   0  582.54   32.40
  -2 -12   0  588.64   32.30
   2 -12   0  548.15   32.20
  -2 -12   0  596.54   31.90
   2 -12   0  514.85   32.00
  -2 -12   0  567.54   31.60
  -2 -12   0  593.94   32.20
   2 -12   0  535.75   32.60
   0  12   2    8.60    1.70
   0  12  -2    5.10    1.30
   0  12   2    2.00    1.40
   0 -12   2    5.40    2.00
   0 -12  -2    5.00    2.20
   0 -12   2    3.80    2.40
   0 -12   2    5.10    2.10
  -2  12   4  518.75   29.20
  -2  12   4  518.35   29.10
   2  12  -4  519.45   28.40
   2  12  -4  524.95   28.50
   2  12  -4  521.65   29.50
  -2  12   4  485.85   29.10
   2  12  -4  540.75   28.90
  -2  12   4  519.35   28.90
  -2 -12   4  553.04   28.90
   2 -12  -4  477.95   29.30
  -2 -12   4  535.85   29.40
   2 -12  -4  471.65   29.60
  -2 -12   4  522.25   29.40
   2 -12  -4  476.95   29.20
  -2 -12   4  514.55   28.50
   4  12  -6   24.20    2.10
   4  12  -6   19.00    2.20
  -4  12   6   16.70    2.90
  -4  12   6   12.80    2.50
   4  12  -6   20.70    3.50
  -4  12   6   13.50    2.80
   4 -12  -6   19.10    3.70
   4 -12  -6   19.50    3.40
  -4 -12   6   24.90    3.20
   4 -12  -6   18.30    2.90
  -4 -12   6   19.80    2.10
  -6  12   8   40.40    4.60
  -6  12   8   39.00    3.80
   6  12  -8   33.30    4.80
   6  12  -8   41.60    3.40
  -6  12   8   36.10    4.40
  -6 -12   8   32.80    4.00
  -6 -12   8   44.30    3.60
   6 -12  -8   43.30    4.30
   6 -12  -8   34.30    4.90
   6 -12  -8   34.60    5.00
   8  12 -10  389.26   22.60
   8  12 -10  409.56   21.50
  -8  12  10  397.06   22.60
  -8  12  10  377.26   22.30
  -8  12  10  334.77   20.70
   8 -12 -10  373.56   22.70
   8 -12 -10  381.06   22.90
   8 -12 -10  358.56   21.80
  -8 -12  10  354.46   22.00
 -10  12  12    0.50    3.50
  10  12 -12    0.80    3.70
 -10  12  12    0.60    3.70
 -10 -12  12    0.80    1.60
  10 -12 -12    3.20    3.20
 -10 -12  12    2.30    3.30
  10 -12 -12   10.30    4.30
  10 -12 -12   12.40    4.80
 -12  12  14  207.98   14.80
  12  12 -14  218.18   15.00
 -12  12  14  207.08   15.10
 -12 -12  14  212.98   12.80
  12 -12 -14  197.58   15.60
  12 -12 -14  205.88   15.30
 -12 -12  14  226.08   14.60
  12 -12 -14  208.48   14.00
  14  12 -16   28.50    6.30
 -14  12  16   25.50    6.60
 -14  12  16   29.90    7.60
  14 -12 -16   26.00    7.20
  14 -12 -16   23.60    5.50
 -14 -12  16   29.80    4.00
  14 -12 -16   34.10    7.70
 -14 -12  16   21.00    5.70
  16  12 -18    4.10    5.90
 -16  12  18    6.90    8.00
 -16  12  18   12.90    7.70
 -16 -12  18   23.40    6.50
 -16 -12  18   13.40    4.10
  16 -12 -18   13.00    5.60
  18  12 -20   -4.20    6.60
 -18  12  20    1.90    7.20
 -18  12  20  -10.30    8.30
  18 -12 -20   -9.90    8.70
 -18 -12  20   -4.80    6.60
  18 -12 -20   -0.70    5.60
 -17  13  15   31.00    9.40
 -17  13  15   27.80    8.50
  17  13 -15   43.30    8.60
  17 -13 -15   51.49    7.20
  17 -13 -15   55.79   10.30
 -17 -13  15   39.40    5.60
  17 -13 -15   46.50    9.80
 -17 -13  15   44.40    7.90
 -15  13  13   -1.60    5.50
 -15  13  13    1.30    6.50
  15  13 -13    8.90    5.70
 -15 -13  13   -5.70    2.60
  15 -13 -13    0.10    5.90
  15 -13 -13    6.10    6.80
 -15 -13  13    1.10    4.90
  15 -13 -13    3.20    4.80
 -13  13  11   59.79    7.90
 -13  13  11   42.80    7.10
  13  13 -11   57.39    6.50
  13  13 -11   46.60    7.20
  13 -13 -11   49.10    7.80
 -13 -13  11   52.79    7.00
 -13 -13  11   55.39    4.70
  13 -13 -11   45.20    5.90
 -13 -13  11   49.50    5.00
  13 -13 -11   70.69    9.10
  11  13  -9    9.00    4.70
  11  13  -9   11.40    3.50
 -11  13   9   16.10    5.10
 -11  13   9   11.00    4.30
  11 -13  -9   27.70    5.80
 -11 -13   9    8.20    3.60
  11 -13  -9   26.60    5.90
  11 -13  -9   26.10    4.10
 -11 -13   9    4.70    2.00
   9  13  -7    5.10    2.50
  -9  13   7    2.20    3.40
   9  13  -7    2.30    4.10
   9 -13  -7   -0.60    3.40
   9 -13  -7    7.50    4.20
  -9 -13   7    2.00    2.70
  -9 -13   7    3.00    2.20
   9 -13  -7    6.90    2.90
   7  13  -5   23.90    2.70
  -7  13   5   22.70    4.00
  -7  13   5   36.20    4.50
   7  13  -5   24.90    4.50
   7  13  -5   26.10    3.20
   7 -13  -5   28.80    4.50
   7 -13  -5   27.00    3.60
  -7 -13   5   32.40    3.50
   7 -13  -5   26.60    4.90
  -7 -13   5   21.90    3.40
   5  13  -3  160.88   10.20
   5  13  -3  137.69    8.60
  -5  13   3  143.19    9.60
  -5  13   3  134.59    8.50
   5  13  -3  149.19    8.70
  -5 -13   3  130.09    9.30
   5 -13  -3  135.59   10.20
   5 -13  -3  140.79    9.20
   5 -13  -3  141.39    9.90
  -5 -13   3  143.79    9.00
  -3  13   1   33.70    3.90
   3  13  -1   56.29    5.10
   3  13  -1   36.30    3.20
  -3  13   1   32.90    3.80
   3  13  -1   38.50    3.30
  -3 -13   1   37.00    4.20
  -3 -13   1   42.60    3.60
  -3 -13   1   39.70    3.10
   3 -13  -1   29.40    3.70
   3 -13  -1   34.00    4.90
  -3 -13   1   41.40    4.20
   3 -13  -1   43.30    4.60
   1  13   1  646.54   36.10
  -1  13  -1  625.64   36.10
   1  13   1  659.63   35.40
  -1  13  -1  666.03   35.30
   1  13   1  681.03   35.20
   1 -13   1  635.14   35.90
  -1 -13  -1  603.54   35.20
  -1 -13  -1  601.44   36.50
  -1 -13  -1  637.44   36.00
   1 -13   1  598.74   35.80
   1 -13   1  608.34   36.30
   1  13  -3  285.07   15.70
  -1  13   3  273.47   16.10
  -1  13   3  272.87   16.10
  -1  13   3  277.27   16.00
   1  13  -3  270.07   16.60
   1  13  -3  276.57   15.60
   1 -13  -3  270.97   16.50
  -1 -13   3  288.97   16.50
   1 -13  -3  278.57   16.50
   1 -13  -3  263.27   16.80
  -1 -13   3  285.17   16.80
  -1 -13   3  275.47   16.20
  -3  13   5   52.79    5.20
  -3  13   5   72.69    5.10
   3  13  -5   63.99    4.70
   3  13  -5   68.69    4.40
  -3  13   5   61.69    5.30
   3  13  -5   70.19    6.10
  -3  13   5   64.69    5.70
   3 -13  -5   73.39    5.70
  -3 -13   5   79.59    6.20
   3 -13  -5   62.09    6.00
  -3 -13   5   63.49    5.50
  -3 -13   5   69.99    4.80
   3 -13  -5   91.09    6.30
  -3 -13   5   65.69    4.30
   5  13  -7  138.79    7.70
   5  13  -7  144.19    7.70
  -5  13   7  107.89    8.00
  -5  13   7  130.99    8.80
   5  13  -7  126.99    9.10
  -5  13   7  124.49    8.70
   5 -13  -7  115.49    8.40
  -5 -13   7  135.99    8.60
   5 -13  -7  120.59    9.20
  -5 -13   7  134.19    8.60
   5 -13  -7  109.99    9.20
  -5 -13   7  121.49    7.70
  -7  13   9  221.38   14.00
   7  13  -9  252.27   13.10
  -7  13   9  219.48   14.30
  -7  13   9  194.98   12.70
   7  13  -9  229.68   14.50
  -7  13   9  217.28   12.90
  -7 -13   9  245.28   13.60
   7 -13  -9  201.28   14.40
  -7 -13   9  216.28   13.70
   7 -13  -9  210.38   14.60
   7 -13  -9  213.58   13.60
  -9  13  11  227.48   14.60
   9  13 -11  211.98   14.50
   9  13 -11  227.48   13.20
   9 -13 -11  225.38   13.80
  -9 -13  11  209.88   13.70
   9 -13 -11  188.48   14.40
   9 -13 -11  200.78   14.50
  11  13 -13   32.40    5.80
 -11  13  13   35.70    6.00
 -11  13  13   32.10    5.50
 -11 -13  13   34.80    5.30
  11 -13 -13   27.00    6.50
  11 -13 -13   28.50    4.80
  11 -13 -13   30.60    6.30
 -11 -13  13   32.20    3.10
 -13  13  15   71.59    9.20
 -13  13  15   50.39    7.80
  13  13 -15   71.89    8.70
  13 -13 -15   86.99   10.40
 -13 -13  15   65.39    7.70
  13 -13 -15   67.29    8.50
  13 -13 -15   59.09    9.00
 -15  13  17    3.40    7.30
  15  13 -17    0.70    5.50
 -15  13  17    6.70    5.70
  15 -13 -17   -1.80    6.80
  15 -13 -17   -3.80    4.60
 -15 -13  17   -0.70    5.00
 -15 -13  17    2.60    3.00
  15 -13 -17    2.30    7.10
 -17  13  19   25.90    8.30
 -17  13  19   -0.80    9.50
  17  13 -19   31.10    8.10
  17 -13 -19   33.80   11.10
 -17 -13  19   26.30    5.90
 -17 -13  19   22.20    7.10
  17 -13 -19   40.10    6.90
 -18  14  16   -5.30    8.80
 -18  14  16   -3.00    6.70
  18  14 -16   -4.80    7.50
  18 -14 -16   -1.40    7.60
 -18 -14  16   -7.80    5.90
  18 -14 -16    0.00    5.20
 -16  14  14    9.10    8.20
  16  14 -14    8.80    7.00
 -16  14  14    2.90    5.90
  16 -14 -14    8.00    8.00
 -16 -14  14    5.20    5.50
 -16 -14  14    8.60    3.40
  16 -14 -14    8.70    5.00
  16 -14 -14    9.80    8.40
  14  14 -12   33.70    6.90
 -14  14  12   26.20    7.40
 -14  14  12   33.40    7.10
  14 -14 -12   30.50    7.30
 -14 -14  12   25.40    5.70
  14 -14 -12   20.70    4.90
 -14 -14  12   25.40    3.20
  14 -14 -12   13.80    7.30
  12  14 -10   -0.70    4.80
 -12  14  10    0.40    4.40
  12  14 -10    3.40    3.40
 -12  14  10    1.20    4.80
 -12 -14  10    8.20    2.70
 -12 -14  10    3.20    2.50
  12 -14 -10   13.60    3.90
  12 -14 -10   12.60    5.50
 -12 -14  10    3.30    3.80
  12 -14 -10   13.10    5.90
  10  14  -8  276.77   16.80
  10  14  -8  273.77   17.90
 -10  14   8  306.77   18.50
 -10  14   8  261.87   17.70
  10 -14  -8  268.57   18.00
  10 -14  -8  256.27   18.20
 -10 -14   8  287.67   16.30
  10 -14  -8  286.27   17.00
 -10 -14   8  255.47   17.00
   8  14  -6   23.50    3.40
  -8  14   6   46.30    5.30
  -8  14   6   34.00    4.90
   8  14  -6   26.00    2.70
  -8 -14   6   19.70    3.60
   8 -14  -6   42.10    6.40
  -8 -14   6   22.20    3.40
  -6  14   4  140.89    9.70
  -6  14   4  122.69    9.60
   6  14  -4  146.99   10.10
   6  14  -4  138.59    8.40
  -6  14   4  125.39    8.20
   6 -14  -4  135.59   10.30
  -6 -14   4  137.59    8.90
   6 -14  -4  135.09    9.00
   6 -14  -4  149.19   10.10
  -6 -14   4  134.19    8.80
   4  14  -2  169.68   10.90
  -4  14   2  188.28   11.90
   4  14  -2  204.48   12.50
  -4  14   2  200.68   11.30
  -4 -14   2  169.88   11.90
   4 -14  -2  200.38   12.80
  -4 -14   2  187.98   11.70
   4 -14  -2  173.58   11.50
  -2  14   0  113.29    8.20
   2  14   0  128.29    8.10
   2  14   0  131.49    8.80
  -2  14   0  118.89    8.20
  -2  14   0  136.69    7.80
   2  14   0  128.59    7.30
   2  14   0  116.59    7.60
   2 -14   0  128.39    8.70
   2 -14   0  131.29    8.50
  -2 -14   0  121.89    8.60
   2 -14   0  126.09    9.20
  -2 -14   0  116.89    7.50
  -2 -14   0  122.39    8.50
   0  14   2   84.99    5.90
   0  14   2   89.49    6.00
   0  14  -2   96.59    5.70
   0  14  -2   81.59    6.60
   0  14   2   80.99    6.70
   0 -14   2   94.29    6.60
   0 -14  -2   88.89    6.90
   0 -14  -2   83.09    6.60
   0 -14  -2   90.69    6.60
   0 -14   2   91.09    6.70
   0 -14   2   99.59    7.20
  -2  14   4  160.78   11.20
  -2  14   4  178.78   11.00
   2  14  -4  183.18   11.80
   2  14  -4  184.18   10.50
  -2  14   4  184.68   11.20
   2  14  -4  188.28   10.40
   2 -14  -4  201.58   11.80
  -2 -14   4  158.18   10.80
   2 -14  -4  173.98   11.90
  -2 -14   4  196.88   11.10
  -2 -14   4  194.88   11.60
  -2 -14   4  186.08   11.70
   2 -14  -4  177.28   11.60
  -4  14   6   11.10    3.00
   4  14  -6   15.90    3.60
  -4  14   6   12.30    2.80
   4  14  -6   13.60    2.10
   4  14  -6   12.40    1.80
  -4  14   6   14.10    2.60
  -4 -14   6   16.50    3.20
   4 -14  -6   13.10    3.40
   4 -14  -6   12.00    3.60
  -4 -14   6   19.40    2.20
  -4 -14   6   11.30    1.80
   4 -14  -6    7.70    2.70
  -6  14   8  218.28   13.40
   6  14  -8  236.68   14.90
  -6  14   8  228.38   13.60
  -6  14   8  215.78   14.60
   6  14  -8  248.88   13.20
  -6  14   8  217.78   14.40
   6  14  -8  231.08   13.50
   6 -14  -8  229.08   15.30
   6 -14  -8  219.98   14.30
   6 -14  -8  228.88   15.00
  -6 -14   8  258.67   14.40
  -8  14  10   29.00    5.60
   8  14 -10   10.10    4.10
  -8  14  10   25.70    4.50
   8 -14 -10   27.20    5.20
   8 -14 -10   42.10    4.60
   8 -14 -10   38.90    5.40
 -10  14  12  151.98   11.10
  10  14 -12  142.49    9.50
  10  14 -12  130.09   11.10
 -10  14  12  143.39   11.10
  10 -14 -12  136.79   10.10
 -10 -14  12  146.69   10.50
  10 -14 -12  129.99   11.40
  10 -14 -12  128.29   11.20
 -12  14  14   -4.00    4.00
 -12  14  14    0.00    4.90
  12  14 -14    4.40    4.90
  12 -14 -14    3.40    6.00
  12 -14 -14    4.60    5.30
  12 -14 -14    6.90    4.00
 -12 -14  14    0.30    1.90
 -12 -14  14   -2.80    4.10
 -14  14  16   14.60    7.20
  14  14 -16   27.10    6.70
  14 -14 -16   18.30    8.00
  14 -14 -16   22.30    7.60
 -14 -14  16   17.70    5.70
  14 -14 -16   18.50    5.40
 -16  14  18   30.90    7.90
  16  14 -18   51.09    8.90
 -16  14  18   24.30    9.30
  16 -14 -18   41.30   10.00
 -16 -14  18   35.70    5.80
 -16 -14  18   36.30    7.30
  16 -14 -18   39.50    6.80
  16 -14 -18   41.50    9.60
  18 -14 -20    9.10    6.20
 -17  15  15   -6.50    7.40
 -17  15  15    9.90    8.50
  17  15 -15   -1.40    7.50
  17 -15 -15   12.70    5.50
 -17 -15  15    3.70    5.90
  17 -15 -15   21.90   11.10
  17 -15 -15   18.50    8.90
 -15  15  13    0.30    5.60
 -15  15  13    3.40    6.80
 -15 -15  13    1.70    4.90
  15 -15 -13   14.10    5.10
  15 -15 -13   12.70    8.20
  15 -15 -13   10.70    8.20
 -13  15  11    3.30    5.80
 -13  15  11    7.20    5.40
  13  15 -11   13.30    5.90
  13  15 -11   10.90    4.50
 -13 -15  11    7.30    4.70
  13 -15 -11   18.90    7.20
  13 -15 -11    9.50    4.20
  13 -15 -11   21.60    6.70
  11  15  -9    3.60    3.10
 -11  15   9   -0.30    4.40
 -11  15   9    3.40    4.60
  11  15  -9    3.10    4.60
  11 -15  -9    3.00    4.80
 -11 -15   9    1.80    2.60
  11 -15  -9    2.50    3.60
 -11 -15   9    0.20    3.50
  11 -15  -9    8.60    5.40
  -9  15   7  105.49    9.10
   9  15  -7  109.99    9.30
  -9  15   7  112.19    9.50
   9  15  -7  102.39    7.60
   9  15  -7  100.09    6.60
  -9 -15   7   97.29    7.20
   9 -15  -7  102.09    9.50
  -9 -15   7   88.89    7.80
   9 -15  -7  110.39    9.50
   9 -15  -7  113.49    8.00
   7  15  -5  147.49    9.00
   7  15  -5  148.79    9.40
   7  15  -5  167.38   16.00
  -7  15   5  126.89   10.20
  -7  15   5  154.58   10.60
   7 -15  -5  140.59   11.00
   7 -15  -5  150.88   14.60
   7 -15  -5  123.09    9.70
  -7 -15   5  167.28    9.70
  -7 -15   5  146.59    9.80
   5  15  -3    8.40    2.00
   5  15  -3    8.90    3.50
  -5  15   3    9.30    3.00
  -5  15   3    7.70    2.20
  -5  15   3    5.30    2.90
  -5 -15   3    3.10    2.90
   5 -15  -3    5.40    3.50
   5 -15  -3   15.40    3.00
   5 -15  -3    4.40    3.20
  -5 -15   3   10.60    2.80
  -3  15   1  208.38   13.50
  -3  15   1  208.98   13.30
   3  15  -1  225.08   13.10
   3  15  -1  230.78   14.50
  -3  15   1  229.18   13.90
  -3 -15   1  244.18   14.30
   3 -15  -1  245.38   14.40
   3 -15  -1  209.08   14.60
   3 -15  -1  218.68   13.80
  -3 -15   1  242.88   14.00
   1  15   1    1.80    1.30
   1  15   1    3.50    1.60
   1  15   1    5.70    2.70
  -1  15  -1    3.70    2.40
  -1  15  -1    1.10    1.50
  -1 -15  -1    0.60    2.10
   1 -15   1    4.20    2.40
   1 -15   1    7.60    3.30
  -1 -15  -1    8.00    2.70
   1 -15   1   -2.30    2.20
  -1 -15  -1    4.60    2.70
   1  15  -3   23.60    2.20
  -1  15   3   24.70    3.00
  -1  15   3   14.20    3.20
   1  15  -3   20.00    3.60
  -1  15   3   19.10    2.70
   1  15  -3   20.60    2.20
   1  15  -3   17.40    2.30
   1 -15  -3   21.80    3.50
   1 -15  -3   18.60    3.80
  -1 -15   3   24.70    4.00
   1 -15  -3   15.00    3.30
  -1 -15   3   18.80    3.30
  -1 -15   3   22.00    3.20
  -3  15   5   15.50    2.60
   3  15  -5   19.20    2.00
   3  15  -5   14.50    3.70
  -3  15   5   17.10    3.00
  -3  15   5    5.00    2.80
  -3 -15   5   14.50    3.30
  -3 -15   5   14.40    2.60
   3 -15  -5   24.70    3.50
   3 -15  -5   11.80    3.70
  -3 -15   5   18.00    3.60
   3 -15  -5   11.70    3.40
  -3 -15   5   14.60    1.80
   5  15  -7   52.79    4.20
   5  15  -7   53.59    4.20
   5  15  -7   69.39    6.60
  -5  15   7   60.29    5.70
  -5  15   7   59.79    5.50
   5 -15  -7   65.19    5.70
  -5 -15   7   59.39    5.50
  -5 -15   7   48.20    4.00
   5 -15  -7   64.09    7.00
   5 -15  -7   77.89    6.40
  -7  15   9   19.80    4.20
   7  15  -9   23.80    5.40
  -7  15   9   27.20    2.70
   7  15  -9   29.90    3.20
  -7  15   9   25.90    4.50
  -7  15   9   22.20    3.10
  -7 -15   9   25.50    4.10
   7 -15  -9   23.10    4.00
  -7 -15   9   30.30    4.30
   7 -15  -9   35.10    6.30
   7 -15  -9   20.90    5.30
  -9  15  11   38.90    5.50
   9  15 -11   20.80    5.10
   9  15 -11   28.50    3.60
  -9  15  11   27.70    4.90
   9 -15 -11   20.90    5.40
  -9 -15  11   37.50    4.60
   9 -15 -11   31.90    4.70
   9 -15 -11   35.40    6.30
  -9 -15  11   21.40    4.40
 -11  15  13   10.30    4.50
 -11  15  13    9.00    4.90
  11  15 -13    4.50    4.70
  11 -15 -13    9.80    5.30
  11 -15 -13    3.30    3.80
  11 -15 -13    1.10    5.10
  13  15 -15   10.30    5.70
 -13  15  15    4.20    5.70
 -13  15  15    8.30    5.90
 -13 -15  15    9.40    5.00
  13 -15 -15   22.90    5.30
  13 -15 -15   18.40    6.60
  13 -15 -15   13.90    7.20
 -15  15  17   10.50    7.70
 -15  15  17   12.80    6.20
  15  15 -17    7.40    6.60
  15 -15 -17    8.50    5.20
 -15 -15  17   10.80    5.90
  15 -15 -17   14.60    8.10
  15 -15 -17    9.10    7.30
 -17  15  19   -1.30    6.60
 -17  15  19    4.30    8.60
  17  15 -19    7.20    7.00
  17 -15 -19    6.60    8.20
  17 -15 -19    4.50    5.50
 -17 -15  19    0.10    6.00
  16  16 -14   -8.40    7.00
 -16  16  14   -8.80    7.90
 -16  16  14   15.20    9.10
 -16 -16  14   -0.80    5.30
  16 -16 -14    2.60    7.70
  16 -16 -14    8.50    8.70
  16 -16 -14    2.00    5.10
  14  16 -12    6.10    6.20
 -14  16  12    8.60    6.00
 -14  16  12    6.30    6.40
 -14 -16  12   16.90    5.40
  14 -16 -12   12.50    9.70
  14 -16 -12   13.50    7.40
 -12  16  10   23.50    6.10
  12  16 -10   13.70    5.80
 -12  16  10   32.60    6.50
  12  16 -10   32.40    5.00
  12 -16 -10   32.50    7.10
  12 -16 -10   22.60    5.00
  12 -16 -10   34.70    7.70
 -12 -16  10   17.90    5.60
 -12 -16  10   26.10    3.90
 -10  16   8   16.00    4.90
 -10  16   8   12.70    4.80
  10  16  -8    9.20    3.10
  10  16  -8    6.90    4.90
 -10 -16   8    8.30    3.60
 -10 -16   8   12.90    3.20
  10 -16  -8   16.00    4.00
  10 -16  -8   19.90    5.50
  10 -16  -8   13.40    5.60
   8  16  -6   28.20    5.40
   8  16  -6   27.70    3.30
   8  16  -6   32.30    3.90
  -8  16   6   36.30    5.40
  -8  16   6   37.80    5.40
   8 -16  -6   42.90    6.70
  -8 -16   6   26.80    4.10
  -8 -16   6   40.40    4.50
   8 -16  -6   44.20    6.20
   8 -16  -6   45.80    5.00
   6  16  -4  101.29    8.20
   6  16  -4   68.09    5.70
  -6  16   4   75.69    5.60
  -6  16   4   71.29    6.90
  -6  16   4   67.59    7.00
   6 -16  -4   80.49    6.70
   6 -16  -4   87.99    7.60
  -6 -16   4   91.09    6.50
   6 -16  -4   84.59    8.30
   4  16  -2  157.38    9.40
   4  16  -2  149.99   11.00
  -4  16   2  149.69   10.40
  -4  16   2  158.68   10.40
  -4  16   2  141.49    9.70
   4 -16  -2  143.19   11.10
  -4 -16   2  155.08   10.60
   4 -16  -2  151.78   10.20
   4 -16  -2  171.28   11.10
  -4 -16   2  161.68   10.30
   2  16   0  162.68    9.60
   2  16   0  163.38   10.00
  -2  16   0  166.28   10.70
  -2  16   0  152.48   10.10
  -2  16   0  159.98   10.60
  -2  16   0  166.78   10.70
   2  16   0  172.78   11.30
  -2 -16   0  173.58   11.10
   2 -16   0  172.28   11.10
  -2 -16   0  172.98   10.60
   2 -16   0  162.78   11.60
  -2 -16   0  162.78   11.00
   2 -16   0  167.28   10.90
   0  16   2  135.49    9.30
   0  16   2  136.49    8.40
   0  16  -2  128.39    8.10
   0  16   2  146.39    8.50
   0  16  -2  118.69    8.40
   0  16  -2  139.19    9.30
   0 -16   2  126.59    8.90
   0 -16   2  129.09    9.20
   0 -16   2  128.79    9.70
   0 -16  -2  137.29    9.30
   0 -16  -2  136.29    9.70
   0 -16  -2  135.69    9.10
   2  16  -4  103.59    6.50
  -2  16   4  105.79    7.40
   2  16  -4   94.39    6.20
  -2  16   4   92.49    7.30
  -2  16   4  106.89    7.70
  -2  16   4   92.99    7.10
   2  16  -4  112.79    8.20
   2  16  -4  105.09    6.40
  -2 -16   4  120.09    8.10
  -2 -16   4  107.59    7.20
   2 -16  -4  110.59    8.10
  -2 -16   4  112.19    7.90
   2 -16  -4  109.79    8.00
   2 -16  -4  100.09    8.30
   4  16  -6    5.00    2.30
  -4  16   6    8.80    2.50
   4  16  -6    7.40    3.40
   4  16  -6    1.70    1.50
  -4  16   6    7.90    2.90
   4 -16  -6    4.50    3.50
   4 -16  -6    8.80    3.10
  -4 -16   6    2.20    1.30
  -4 -16   6    4.90    2.00
   4 -16  -6    5.40    3.20
  -4 -16   6    4.60    2.90
  -6  16   8   66.19    5.50
   6  16  -8   66.39    4.80
   6  16  -8   69.19    5.00
  -6  16   8   67.09    6.60
  -6  16   8   78.09    6.90
  -6 -16   8   69.49    6.70
   6 -16  -8   75.69    6.60
  -8  16  10   13.60    2.20
  -8  16  10    7.60    2.50
   8  16 -10   15.20    4.60
  -8  16  10   14.50    4.10
   8  16 -10    9.80    2.50
  -8  16  10    6.50    4.60
   8 -16 -10    6.30    3.40
  -8 -16  10    8.10    3.50
   8 -16 -10    9.90    4.30
  -8 -16  10    9.80    3.50
   8 -16 -10   10.10    4.80
  10  16 -12   -1.00    2.60
 -10  16  12   10.60    4.40
 -10  16  12   -0.90    4.00
  10  16 -12    6.20    4.40
 -10 -16  12    4.90    3.70
  10 -16 -12    9.00    5.10
  10 -16 -12   18.00    5.80
  10 -16 -12    9.60    4.10
 -10 -16  12    8.70    3.50
 -12  16  14   37.30    7.20
  12  16 -14   38.90    7.20
 -12  16  14   41.30    7.00
 -12 -16  14   45.80    5.60
  12 -16 -14   30.50    8.00
  12 -16 -14   42.50    7.50
  12 -16 -14   40.10    6.10
 -12 -16  14   40.60    6.20
 -14  16  16    0.70    6.60
 -14  16  16   -5.10    7.00
  14  16 -16    7.80    7.80
 -14 -16  16   -2.60    4.70
  14 -16 -16   -8.90    6.00
  14 -16 -16    0.70    7.80
  14 -16 -16    9.80    5.00
 -16  16  18    1.20    6.40
 -16  16  18    8.30    8.50
  16  16 -18   -2.50    8.10
 -16 -16  18   -2.00    5.50
  16 -16 -18    6.60    8.80
  16 -16 -18   -3.30    5.10
  16 -16 -18   -0.50    8.50
  17  17 -15   15.90    9.00
 -17  17  15    7.70    7.60
 -17  17  15   -0.40    8.20
 -17 -17  15    3.50    6.40
  17 -17 -15    8.20    8.50
  17 -17 -15    2.30    5.80
  17 -17 -15   16.50   10.10
 -15  17  13   26.40    8.00
  15  17 -13   12.20    7.10
 -15  17  13   10.30    7.50
 -15 -17  13   13.60    5.80
  15 -17 -13   24.60    9.30
  15 -17 -13   18.10    8.40
  15 -17 -13   12.70    5.40
 -13  17  11   -6.50    5.80
 -13  17  11    4.20    5.70
  13  17 -11    1.80    5.70
  13  17 -11   13.80    4.40
 -13 -17  11    4.70    4.50
  13 -17 -11    9.40    5.30
  13 -17 -11    6.90    7.10
  13 -17 -11    7.90    6.80
  11  17  -9   94.79    7.80
 -11  17   9   71.59    9.20
  11  17  -9   99.59   10.40
 -11  17   9   94.49    9.50
  11 -17  -9  102.49   10.40
  11 -17  -9   67.39    9.80
  11 -17  -9   95.99    8.50
 -11 -17   9  101.39    8.40
 -11 -17   9   93.19    7.10
   9  17  -7  106.29    7.60
   9  17  -7  110.79    6.90
   9  17  -7  100.49   10.00
  -9  17   7  102.29    9.70
  -9  17   7   98.19    9.10
  -9 -17   7  107.89    7.70
  -9 -17   7   90.99    8.10
   9 -17  -7   97.39   10.50
   9 -17  -7   99.89    8.30
   9 -17  -7  110.49   10.50
   7  17  -5  162.28   11.30
  -7  17   5  153.78   11.00
   7  17  -5  151.18    9.30
  -7  17   5  134.59    8.90
  -7  17   5  146.49   11.60
  -7 -17   5  154.18   11.70
   7 -17  -5  127.99   10.00
   7 -17  -5  128.69   11.10
   7 -17  -5  138.99   11.60
  -5  17   3   11.50    3.70
  -5  17   3   10.80    2.80
   5  17  -3   16.00    4.20
  -5  17   3   12.40    3.60
  -5 -17   3    8.30    3.20
   5 -17  -3    4.80    4.20
   5 -17  -3    6.00    3.20
   5 -17  -3   13.10    4.10
   3  17  -1    0.80    1.70
  -3  17   1   -2.20    2.40
  -3  17   1    4.10    2.70
  -3  17   1    1.90    2.00
   3  17  -1    7.30    3.40
   3 -17  -1    9.10    3.20
  -3 -17   1    8.40    2.60
   3 -17  -1    3.30    2.50
  -3 -17   1    7.50    3.10
   3 -17  -1   10.60    4.00
  -3 -17   1   11.70    3.30
  -1  17  -1  102.49    7.00
  -1  17  -1   86.49    7.30
   1  17   1  100.89    7.90
   1  17   1   98.09    6.60
   1  17   1  102.19    6.40
  -1  17  -1   93.29    6.50
  -1 -17  -1  100.49    7.90
   1 -17   1  104.09    7.70
  -1 -17  -1  101.69    7.80
  -1 -17  -1   98.49    7.30
   1 -17   1   93.79    7.70
   1 -17   1   92.99    8.20
   1  17  -3   25.50    2.70
   1  17  -3   34.10    2.90
  -1  17   3   27.20    4.40
  -1  17   3   24.40    3.30
  -1  17   3   27.40    3.30
  -1  17   3   32.40    3.80
   1  17  -3   26.10    3.00
   1  17  -3   29.50    4.50
  -1 -17   3   38.60    5.20
   1 -17  -3   33.50    5.00
   1 -17  -3   32.90    4.40
  -1 -17   3   29.60    3.90
   1 -17  -3   24.50    4.00
  -1 -17   3   31.30    4.50
   3  17  -5   12.10    1.90
  -3  17   5    5.30    2.60
  -3  17   5   16.20    3.40
  -3  17   5   14.00    3.10
   3  17  -5   13.20    4.00
  -3  17   5    8.60    2.90
   3 -17  -5    9.10    3.60
  -3 -17   5   11.20    3.50
  -3 -17   5   14.10    3.70
   3 -17  -5   14.30    4.20
  -3 -17   5   12.80    1.70
  -3 -17   5   11.50    3.10
   3 -17  -5   10.20    3.40
   5  17  -7  172.98   13.00
   5  17  -7  144.59    9.00
   5  17  -7  139.29    8.90
  -5  17   7  146.39   10.50
  -5  17   7  149.39    9.90
  -5  17   7  147.59   10.30
   5 -17  -7  149.49   12.30
   5 -17  -7  145.69   10.20
  -5 -17   7  136.59    8.80
   5 -17  -7  164.18   11.50
  -5 -17   7  146.69   10.30
  -7  17   9   30.40    5.20
   7  17  -9   38.50    5.90
  -7  17   9   30.80    5.50
   7  17  -9   36.40    4.20
  -7  17   9   41.20    4.30
  -7  17   9   34.80    3.50
   7 -17  -9   46.00    7.00
  -7 -17   9   43.60    5.40
   7 -17  -9   35.70    5.10
   7 -17  -9   51.59    6.70
   9  17 -11  109.69    7.50
  -9  17  11  109.19    9.60
  -9  17  11  115.09    9.70
   9  17 -11  106.09    9.90
   9 -17 -11   83.69   10.60
   9 -17 -11  100.49    8.70
   9 -17 -11  110.79   10.60
  -9 -17  11  106.09    8.40
  -9 -17  11   97.99    8.60
  11  17 -13   82.29    9.30
 -11  17  13   76.99    8.90
 -11  17  13   75.89    8.80
 -11 -17  13   80.39    7.30
  11 -17 -13   76.59    8.00
 -11 -17  13   82.99    8.10
  11 -17 -13   78.29   10.30
  11 -17 -13   71.79    9.90
  13  17 -15   73.39    9.50
 -13  17  15   43.10   10.40
 -13  17  15   45.20    8.40
  13 -17 -15   45.60    7.50
 -13 -17  15   68.09    6.90
 -13 -17  15   64.49    7.80
 -15  17  17   11.60    7.50
 -15  17  17   13.40    8.00
  15  17 -17   10.90    7.40
 -15 -17  17   12.50    5.90
  15 -17 -17   26.90    8.70
  15 -17 -17    8.90    5.80
  15 -17 -17   10.50    9.50
  17 -17 -19   25.00    6.80
 -16  18  14   40.10    8.90
 -16  18  14   42.30   10.10
  16  18 -14   61.39   10.70
 -16 -18  14   52.29    8.00
  16 -18 -14   63.29   12.60
  16 -18 -14   53.29   11.10
  16 -18 -14   42.90    7.40
 -14  18  12   -1.10    6.00
 -14  18  12   -3.90    6.60
  14  18 -12    1.50    6.50
 -14 -18  12    4.50    4.80
  14 -18 -12    9.00    7.80
  14 -18 -12    0.70    6.50
  14 -18 -12   13.20    5.20
  12  18 -10   52.29    8.80
 -12  18  10   44.10    8.80
 -12  18  10   53.19    8.50
  12  18 -10   67.99    6.90
  12 -18 -10   59.59   10.00
 -12 -18  10   66.69    7.30
  12 -18 -10   67.89    9.20
  10  18  -8   20.20    4.10
 -10  18   8   28.90    6.00
 -10  18   8   30.30    6.10
  10  18  -8   27.90    6.30
  10 -18  -8   36.10    7.50
  10 -18  -8   33.50    6.50
 -10 -18   8   27.50    5.00
 -10 -18   8   28.80    4.30
  10 -18  -8   30.80    5.00
   8  18  -6   35.90    4.80
   8  18  -6   39.60    4.30
   8  18  -6   39.90    6.50
  -8  18   6   33.20    5.80
  -8  18   6   39.90    6.00
   8 -18  -6   44.60    5.70
   8 -18  -6   57.39    7.20
   8 -18  -6   45.90    7.50
  -6  18   4   92.29    8.70
  -6  18   4  108.79    8.80
   6  18  -4   98.29    7.00
   6  18  -4  127.49    9.50
  -6  18   4   94.79    7.10
   6 -18  -4  123.49    8.40
   6 -18  -4   94.99    8.90
   6 -18  -4   98.29    9.40
  -6 -18   4   97.69    7.90
   4  18  -2   25.60    4.80
  -4 -18   2   23.90    4.20
  -4 -18   2   19.90    4.40
  -2  18   0   40.60    4.90
  -2  18   0   53.69    5.70
   2  18   0   58.19    6.40
  -2  18   0   56.39    4.70
   2  18   0   47.80    3.90
  -2  18   0   60.49    5.60
   2  18   0   51.59    4.90
   2 -18   0   70.39    6.60
  -2 -18   0   59.79    5.60
  -2 -18   0   66.59    6.60
   2 -18   0   50.99    6.70
   2 -18   0   59.29    5.90
  -2 -18   0   55.09    5.90
   0  18   2    4.00    2.10
   0  18   2    3.90    2.40
   0  18  -2    5.10    3.10
   0  18  -2    1.10    1.80
   0  18   2   -3.60    1.80
   0  18   2    3.00    3.20
   0  18  -2   -0.80    2.10
   0 -18   2   -2.80    3.20
   0 -18   2    0.90    2.90
   0 -18   2    6.30    2.90
   0 -18  -2   -0.30    2.70
   0 -18  -2    2.30    3.00
   0 -18  -2    0.80    3.20
  -2  18   4  824.12   43.60
   2  18  -4  766.52   44.00
  -2  18   4  775.12   43.40
   2  18  -4  756.42   42.60
  -2  18   4  728.93   43.20
  -2  18   4  760.92   43.60
   2  18  -4  811.82   42.70
   2 -18  -4  717.63   43.70
  -2 -18   4  820.02   44.00
  -2 -18   4  767.12   43.30
   2 -18  -4  720.63   43.80
  -2 -18   4  808.62   44.20
   2 -18  -4  728.43   44.30
   4  18  -6   71.39    5.20
  -4  18   6   87.69    6.90
  -4  18   6   59.49    6.60
  -4  18   6   83.59    6.40
  -4  18   6  100.89    6.70
   4  18  -6   76.59    8.10
   4 -18  -6   84.09    7.00
  -4 -18   6   84.39    7.20
  -4 -18   6   60.19    5.00
   4 -18  -6   91.79    8.50
   4 -18  -6   90.39    7.60
  -6  18   8  415.96   25.10
   6  18  -8  433.66   23.80
  -6  18   8  442.56   25.30
   6  18  -8  446.16   25.80
   6  18  -8  400.86   23.80
  -6  18   8  392.96   25.90
   6 -18  -8  390.36   25.00
   6 -18  -8  424.96   25.80
  -6 -18   8  451.05   25.20
   6 -18  -8  395.26   26.00
  -8  18  10    6.60    2.00
   8  18 -10    1.80    2.30
   8  18 -10    5.70    4.30
  -8  18  10    2.80    2.70
  -8  18  10    2.20    3.80
  -8  18  10    4.90    4.10
  -8 -18  10    3.70    3.60
   8 -18 -10    9.20    5.30
   8 -18 -10    3.90    3.80
   8 -18 -10   -1.90    4.40
  10  18 -12   81.19    6.80
 -10  18  12   83.99    8.70
  10  18 -12   78.59    9.20
 -10  18  12   79.79    8.50
  10 -18 -12   72.69    9.80
  10 -18 -12   85.39    8.20
 -10 -18  12   79.99    8.10
 -10 -18  12   85.49    7.40
  10 -18 -12   63.69    9.30
 -12  18  14   -0.60    5.10
 -12  18  14   -2.20    5.40
  12  18 -14   -1.70    6.00
  12 -18 -14   10.80    6.60
  12 -18 -14    5.80    6.40
 -12 -18  14    7.20    4.00
  12 -18 -14    8.70    5.00
 -12 -18  14   11.80    5.80
  14  18 -16   11.60    7.10
 -14  18  16    4.80    7.10
 -14  18  16   16.90    6.40
  14 -18 -16    2.70    5.20
  14 -18 -16   18.40    9.20
 -14 -18  16    6.00    5.30
 -14 -18  16    8.60    4.50
  14 -18 -16    0.30    7.20
  16  18 -18   69.29   14.40
 -16  18  18   69.09   13.50
 -16  18  18   78.49   12.30
  16 -18 -18   72.39    9.40
  16 -18 -18   78.89   12.80
  16 -18 -18  109.49   14.70
 -15  19  13   32.40    9.50
  15  19 -13   27.70    8.70
 -15  19  13   40.00    9.60
 -15 -19  13   42.40    7.10
  15 -19 -13   51.39   11.50
  15 -19 -13   36.60    6.70
  15 -19 -13   34.70    9.80
 -13  19  11   13.70    6.60
  13  19 -11   13.80    7.30
  13  19 -11   10.00    4.90
 -13  19  11   10.70    6.30
  13 -19 -11   18.80    7.70
  13 -19 -11   17.30    5.30
 -13 -19  11   14.80    5.10
  13 -19 -11   16.80    7.50
  11  19  -9   13.20    6.20
 -11  19   9   12.40    6.30
 -11  19   9   12.80    5.70
  11  19  -9    8.30    3.60
  11 -19  -9    5.70    5.00
 -11 -19   9    7.30    3.30
  11 -19  -9    3.00    6.20
  11 -19  -9   13.40    6.50
 -11 -19   9   -2.00    3.70
  -9  19   7   91.19    9.70
   9  19  -7  109.29   11.00
   9  19  -7  106.39    7.90
  -9  19   7  109.39    9.60
   9  19  -7  101.09    7.00
   9 -19  -7   85.09   10.60
   9 -19  -7  109.39    9.50
   9 -19  -7   96.59   11.20
  -9 -19   7  108.69    8.30
  -7  19   5   61.59    5.50
   7  19  -5   66.19    7.90
  -7  19   5   77.79    7.60
  -7  19   5   56.99    7.10
   7  19  -5   64.79    5.50
   7 -19  -5   69.99    8.10
   7 -19  -5   64.19    8.70
  -7 -19   5   64.99    6.30
   7 -19  -5   72.19    7.20
  -5  19   3  165.38   11.50
  -5  19   3  140.79   11.40
   5  19  -3  173.68   12.20
   5  19  -3  157.08   10.10
  -5  19   3  162.48   10.60
  -5  19   3  173.88   10.90
   5 -19  -3  147.69   11.30
   5 -19  -3  156.58   12.00
  -5 -19   3  171.48   11.30
  -5 -19   3  181.78   11.90
   5 -19  -3  165.18   12.70
   3  19  -1  180.58   11.90
  -3  19   1  154.08   10.90
   3  19  -1  161.18   10.50
  -3  19   1  144.29   10.90
  -3  19   1  155.58   10.80
  -3  19   1  148.59   10.20
   3 -19  -1  153.18   11.40
   3 -19  -1  160.08   11.20
   3 -19  -1  147.09   12.60
  -3 -19   1  160.08   10.50
  -3 -19   1  182.28   11.60
  -3 -19   1  166.88   11.20
   1  19   1   28.00    4.80
   1  19   1   19.20    2.70
  -1  19  -1   19.40    4.20
  -1  19  -1   18.30    3.60
   1  19   1   28.90    3.20
   1 -19   1   20.60    4.20
   1 -19   1   19.40    4.80
  -1 -19  -1   20.40    4.20
  -1 -19  -1   27.00    4.30
   1 -19   1   13.80    3.80
  -1 -19  -1   28.90    4.80
  -1  19   3   41.30    4.40
   1  19  -3   32.00    3.20
   1  19  -3   32.80    3.40
  -1  19   3   30.40    3.90
  -1  19   3   34.10    3.90
   1  19  -3   29.90    3.00
   1  19  -3   31.10    5.10
  -1  19   3   34.80    5.00
   1 -19  -3   42.00    6.00
   1 -19  -3   31.10    4.90
  -1 -19   3   33.90    5.60
   1 -19  -3   29.30    4.90
  -1 -19   3   42.20    5.40
  -1 -19   3   36.90    4.60
  -3  19   5   22.70    4.10
   3  19  -5   12.60    4.50
  -3  19   5    7.70    3.30
  -3  19   5   17.90    3.40
   3  19  -5   15.30    2.20
  -3  19   5   23.80    4.00
   3 -19  -5   16.30    4.90
  -3 -19   5   26.30    3.60
   3 -19  -5   26.40    4.50
  -3 -19   5   23.90    4.90
   3 -19  -5   23.10    4.60
  -3 -19   5   14.20    4.10
  -5  19   7  167.18   10.90
  -5  19   7  150.58   11.20
  -5  19   7  166.98   11.30
   5  19  -7  155.18   11.90
  -5  19   7  147.49   10.70
   5  19  -7  161.08    9.60
   5 -19  -7  158.08   11.50
   5 -19  -7  163.48   12.60
  -5 -19   7  154.98    9.70
  -5 -19   7  164.08   11.50
   5 -19  -7  168.78   12.10
   7  19  -9    7.50    4.50
  -7  19   9   14.50    4.30
  -7  19   9    6.60    3.20
   7  19  -9    7.60    2.10
  -7  19   9    3.80    4.10
   7 -19  -9   14.00    5.70
  -7 -19   9   12.90    4.20
   7 -19  -9   11.20    4.20
   7 -19  -9    8.30    4.60
   9  19 -11  188.88   11.70
   9  19 -11  176.28   14.10
  -9  19  11  168.38   13.20
  -9  19  11  202.38   13.90
   9 -19 -11  159.38   13.80
  -9 -19  11  207.48   12.90
   9 -19 -11  171.68   14.30
   9 -19 -11  184.68   13.20
 -11  19  13   56.79    8.50
 -11  19  13   65.59    8.70
  11  19 -13   64.79    9.00
 -11 -19  13   70.59    7.30
 -11 -19  13   77.79    7.90
  11 -19 -13   50.99    9.20
  11 -19 -13   60.69    7.40
  11 -19 -13   45.20    8.70
 -13  19  15    3.80    6.30
 -13  19  15   14.80    6.10
  13  19 -15   10.80    6.60
 -13 -19  15    3.10    5.10
 -13 -19  15    6.60    4.20
  13 -19 -15   15.90    5.80
  13 -19 -15   14.00    9.10
  13 -19 -15   13.80    7.50
  15  19 -17    8.20    7.30
 -15  19  17    9.60    7.00
 -15  19  17   -1.80    9.00
  15 -19 -17   14.30    8.50
 -15 -19  17   15.60    6.20
  15 -19 -17   34.90   10.60
  15 -19 -17   12.00    6.10
  16  20 -14   -4.30    7.40
  16 -20 -14   -2.60    9.10
  16 -20 -14   -4.50    5.30
 -14  20  12   37.40    9.70
 -14  20  12   31.90    9.00
  14  20 -12   19.20    8.50
  14 -20 -12   17.70    8.40
  14 -20 -12   23.30    6.50
  14 -20 -12   32.20   10.10
 -14 -20  12   36.70    6.40
  12  20 -10    6.10    4.20
  12  20 -10   15.90    8.00
 -12  20  10   11.60    7.50
 -12  20  10   17.80    7.20
  12 -20 -10   25.10    5.80
 -12 -20  10   10.40    4.70
  12 -20 -10   28.40    7.80
  12 -20 -10   28.30    8.40
 -12 -20  10    5.70    4.30
 -10  20   8    3.50    5.00
  10  20  -8   -3.00    2.90
  10  20  -8    4.00    5.40
 -10  20   8    0.80    5.20
  10 -20  -8   11.40    6.50
  10 -20  -8    8.70    5.80
 -10 -20   8    3.40    4.10
   8  20  -6    4.20    2.70
  -8  20   6    3.20    4.40
  -8  20   6    0.00    4.20
  -8  20   6    4.00    1.90
  -8  20   6    1.60    2.50
   8  20  -6    1.60    4.70
   8 -20  -6    0.40    5.60
   8 -20  -6   16.10    4.50
   8 -20  -6    0.60    4.60
  -8 -20   6    2.90    3.50
   6  20  -4    2.50    2.20
  -6  20   4    6.00    3.00
  -6  20   4    3.70    3.70
  -6  20   4    2.40    3.90
   6  20  -4    6.30    4.70
   6 -20  -4   -2.10    3.50
   6 -20  -4    3.90    4.40
  -6 -20   4    0.10    3.60
   6 -20  -4    0.50    5.00
  -4  20   2  137.09   10.20
  -4  20   2  132.89    9.30
   4  20  -2  153.38   11.20
  -4  20   2  101.19   10.00
  -4  20   2  124.19    9.50
   4  20  -2  136.49    8.70
  -4 -20   2  148.19    9.50
   4 -20  -2  147.09   11.40
   4 -20  -2  149.29   10.10
  -4 -20   2  145.19   10.40
   4 -20  -2  131.09   10.70
  -4 -20   2  136.09   10.50
   2  20   0  243.28   14.70
  -2  20   0  235.08   15.50
  -2  20   0  258.77   15.80
  -2  20   0  224.18   14.90
  -2  20   0  245.88   15.70
   2  20   0  250.07   16.40
   2  20   0  254.17   14.40
   2 -20   0  264.37   16.20
   2 -20   0  245.68   16.00
  -2 -20   0  251.07   16.30
  -2 -20   0  272.17   16.30
  -2 -20   0  253.87   15.50
   0  20   2  353.86   19.70
   0  20  -2  342.67   19.30
   0  20   2  331.57   19.20
   0  20   2  312.37   20.30
   0  20  -2  322.87   18.90
   0  20  -2  329.47   20.20
   0 -20   2  385.46   23.60
   0 -20   2  314.37   19.80
   0 -20   2  316.27   20.80
   0 -20  -2  329.97   20.30
   0 -20  -2  298.57   19.90
   0 -20  -2  313.57   20.60
   2  20  -4   18.10    2.50
   2  20  -4   18.30    4.60
   2  20  -4   18.20    2.10
   2  20  -4   18.50    2.30
  -2  20   4   13.80    3.60
  -2  20   4   21.60    3.90
  -2  20   4   12.50    3.20
  -2  20   4   18.90    4.20
   2 -20  -4   20.30    5.50
   2 -20  -4   32.10    5.00
  -2 -20   4   27.80    5.40
  -2 -20   4   22.90    4.00
  -2 -20   4   20.30    4.40
  -4  20   6   46.40    5.30
   4  20  -6   27.80    3.10
   4  20  -6   29.40    5.60
  -4  20   6   40.80    4.60
  -4  20   6   52.29    5.30
  -4  20   6   31.70    4.70
  -4 -20   6   37.90    5.80
  -4 -20   6   21.20    2.80
   4 -20  -6   52.49    7.20
   4 -20  -6   54.49    7.10
  -4 -20   6   39.70    4.30
  -6  20   8    9.50    3.90
   6  20  -8   12.70    4.70
  -6  20   8    6.30    3.40
  -6  20   8    5.00    3.50
   6  20  -8    6.50    2.10
  -6 -20   8    4.50    4.20
   6 -20  -8    9.70    4.60
   6 -20  -8    2.10    4.90
   6 -20  -8   11.50    5.00
  -8  20  10   14.70    4.90
  -8  20  10    6.40    4.20
  -8  20  10    9.00    3.40
   8  20 -10   12.20    2.70
   8  20 -10    9.70    5.10
   8 -20 -10    8.00    5.30
   8 -20 -10    7.40    4.50
   8 -20 -10    9.00    5.90
  -8 -20  10   12.60    4.50
  10  20 -12    7.50    5.70
  10  20 -12    4.20    3.10
 -10  20  12    3.50    5.00
 -10  20  12    0.30    4.80
  10 -20 -12    9.20    6.50
 -10 -20  12   -1.10    3.80
  10 -20 -12    1.90    5.70
  10 -20 -12    3.50    4.50
  12  20 -14   15.40    6.90
 -12  20  14    7.20    6.70
 -12  20  14   10.90    7.00
 -12 -20  14   15.70    5.20
  12 -20 -14   20.50    5.60
  12 -20 -14   12.00    7.90
 -12 -20  14   23.50    5.20
  12 -20 -14   17.60    7.80
 -14  20  16    8.50    8.50
  14  20 -16   16.30    7.80
 -14  20  16    5.40    6.30
  14 -20 -16   12.60    9.90
  14 -20 -16   -2.20    7.40
 -14 -20  16   -1.80    5.30
  14 -20 -16   14.70    6.30
 -15  21  13    0.20    6.90
  15  21 -13   -2.40    8.90
 -15  21  13    0.60    7.20
  15 -21 -13   15.00    9.80
  15 -21 -13    2.20    8.50
 -15 -21  13    1.40    5.10
  15 -21 -13   -3.50    5.20
  13  21 -11  108.79   10.20
 -13  21  11   73.59   11.30
 -13  21  11  103.19   11.70
  13  21 -11   98.89   14.60
  13 -21 -11  113.29   10.50
  13 -21 -11   78.19   12.90
  13 -21 -11   89.09   12.90
 -13 -21  11   98.39    9.50
  11  21  -9  477.95   30.60
 -11  21   9  466.75   30.10
  11  21  -9  486.45   27.60
 -11  21   9  489.35   29.40
  11 -21  -9  428.36   30.00
  11 -21  -9  450.85   28.60
  11 -21  -9  448.36   30.20
   9  21  -7   13.20    5.90
  -9  21   7    1.60    5.30
   9  21  -7   12.10    3.40
  -9  21   7    8.50    5.40
   9 -21  -7    3.60    6.20
  -9 -21   7   18.80    4.40
   9 -21  -7    9.20    4.90
   9 -21  -7    8.10    5.80
  -7  21   5   17.10    5.30
   7  21  -5   23.90    3.60
   7  21  -5   22.30    6.10
  -7  21   5   12.60    5.20
   7 -21  -5   22.70    6.20
   7 -21  -5   27.10    7.10
  -7 -21   5   28.70    5.00
   5  21  -3   57.19    4.80
   5  21  -3   57.69    7.60
  -5  21   3   51.59    5.60
  -5  21   3   51.89    5.70
  -5  21   3   51.19    6.50
  -5  21   3   38.20    6.20
   5 -21  -3   64.99    7.60
  -5 -21   3   55.89    6.50
   5 -21  -3   41.00    7.80
   5 -21  -3   49.60    7.10
  -5 -21   3   72.09    7.20
  -3  21   1   66.69    5.80
  -3  21   1   49.10    6.00
  -3  21   1   71.29    7.10
   3  21  -1   67.99    7.60
  -3  21   1   61.89    6.50
   3  21  -1   55.19    5.00
  -3 -21   1   74.89    7.60
   3 -21  -1   74.19    7.60
   3 -21  -1   55.49    7.90
  -3 -21   1   64.49    6.20
  -3 -21   1   54.29    6.90
  -1  21  -1    6.60    2.90
  -1  21  -1    5.40    2.50
  -1  21  -1   10.70    3.50
   1  21   1   14.70    4.60
  -1  21  -1   15.30    4.10
   1  21   1    6.90    2.60
   1  21   1    3.40    2.10
  -1 -21  -1   11.80    3.90
   1 -21   1    3.30    3.70
   1 -21   1   11.10    3.90
   1 -21   1    7.70    5.70
  -1 -21  -1    6.90    4.40
  -1 -21  -1    8.00    4.00
  -1  21   3   46.70    4.70
   1  21  -3   44.10    6.20
   1  21  -3   44.10    4.20
  -1  21   3   42.40    6.00
  -1  21   3   46.40    4.90
   1  21  -3   49.20    4.10
  -1  21   3   43.70    5.30
  -1 -21   3   51.69    5.80
   1 -21  -3   49.60    6.10
   1 -21  -3   44.90    7.40
   1 -21  -3   42.00    6.10
  -1 -21   3   48.00    6.90
  -1 -21   3   60.59    6.60
  -3  21   5  253.47   15.70
  -3  21   5  259.97   16.30
  -3  21   5  254.57   15.80
   3  21  -5  251.97   16.80
   3  21  -5  249.68   14.60
  -3  21   5  266.97   16.00
  -3 -21   5  253.67   16.50
  -3 -21   5  239.08   15.50
   3 -21  -5  243.38   16.50
   3 -21  -5  253.07   16.70
   3 -21  -5  247.08   17.30
  -3 -21   5  246.58   16.70
   5  21  -7   39.50    6.50
   5  21  -7   44.40    3.80
  -5  21   7   47.00    5.50
  -5  21   7   43.90    5.80
  -5  21   7   43.30    5.90
  -5  21   7   36.80    6.00
  -5 -21   7   53.89    7.00
   5 -21  -7   37.70    6.10
   5 -21  -7   38.60    7.40
   5 -21  -7   49.20    6.90
   7  21  -9  101.59   10.40
  -7  21   9   91.59    9.30
  -7  21   9   91.79    7.80
  -7  21   9   87.59    8.90
  -7  21   9   93.59    8.30
   7 -21  -9  101.19    9.30
  -7 -21   9   92.49    8.60
   7 -21  -9   94.39   10.90
   7 -21  -9   99.09   10.50
  -9  21  11    9.80    4.90
  -9  21  11    1.80    5.00
  -9  21  11   10.10    3.00
   9  21 -11    4.10    5.50
   9  21 -11   10.60    3.00
  -9 -21  11    7.70    4.30
   9 -21 -11    3.00    5.70
   9 -21 -11   15.10    6.80
   9 -21 -11    8.50    4.60
 -11  21  13  142.79   14.30
 -11  21  13  163.68   17.70
  11  21 -13  169.48   14.10
 -11 -21  13  195.28   14.40
  11 -21 -13  129.89   16.20
  11 -21 -13  165.08   12.90
  11 -21 -13  161.58   16.70
 -13  21  15   77.69   12.50
  13  21 -15   97.19   11.40
 -13  21  15   84.19   11.40
  13 -21 -15   93.59   10.10
  13 -21 -15  104.19   12.60
 -13 -21  15   89.99    9.70
  13 -21 -15   83.89   14.00
 -15  21  17    2.70    6.60
 -15  21  17   -3.20    9.30
  15  21 -17    8.60    8.40
 -15 -21  17    1.30    5.70
  15 -21 -17   -1.20    9.60
  15 -21 -17   -1.40    5.40
  15 -21 -17   24.60   11.50
  14  22 -12   10.30    8.40
 -14  22  12    0.30    7.20
 -14  22  12   -1.50    6.60
  14 -22 -12    4.20    8.10
  14 -22 -12   -0.30    5.70
  14 -22 -12   15.50    9.70
 -14 -22  12    9.00    5.40
  12  22 -10    8.80    4.10
 -12  22  10   14.50    6.60
  12  22 -10    8.20    7.20
 -12  22  10   13.60    6.60
  12 -22 -10   19.80    7.90
  12 -22 -10   10.00    5.90
  12 -22 -10   12.20    8.30
 -10  22   8   10.50    5.70
  10  22  -8    6.20    6.40
  10  22  -8   13.10    3.80
 -10  22   8   18.70    6.40
 -10 -22   8    6.20    4.00
  10 -22  -8   10.90    7.00
  10 -22  -8   11.40    7.70
  10 -22  -8   11.70    5.50
  -8  22   6    3.70    4.90
   8  22  -6   -1.40    2.50
  -8  22   6   -3.10    4.60
   8  22  -6   -5.60    5.10
  -8  22   6    2.30    3.00
  -8 -22   6    1.60    3.80
   8 -22  -6   12.10    7.10
   8 -22  -6    9.00    5.80
   8 -22  -6    0.10    4.40
  -6  22   4  118.89    9.10
  -6  22   4  124.59   10.20
   6  22  -4  118.09   11.20
  -6  22   4  114.19    9.90
   6  22  -4  124.59    8.40
  -6  22   4  126.69    9.50
   6 -22  -4  126.09   11.20
  -6 -22   4  142.69   10.30
   6 -22  -4  108.19   10.00
   6 -22  -4  119.59   11.50
   4  22  -2   45.20    4.30
  -4  22   2   39.90    5.80
  -4  22   2   41.70    5.10
   4  22  -2   55.99    7.30
  -4  22   2   37.60    5.70
  -4 -22   2   60.39    7.20
   4 -22  -2   45.90    6.10
  -4 -22   2   53.19    5.50
   4 -22  -2   38.30    7.70
   4 -22  -2   40.70    6.50
  -4 -22   2   55.79    6.80
  -2  22   0   79.69    8.00
   2  22   0   79.19    5.60
   2  22   0  101.19    9.00
  -2  22   0   76.29    7.20
  -2  22   0   73.19    6.60
   2  22   0   79.89    6.30
  -2  22   0   95.29    8.10
   2  22   0   85.59    5.80
  -2 -22   0   84.59    7.60
   2 -22   0  102.99    8.90
   2 -22   0   91.99    8.50
   2 -22   0   89.09    9.70
  -2 -22   0   89.79    8.60
  -2 -22   0   99.29    9.40
   0  22  -2   62.59    5.20
   0  22  -2   64.09    5.50
   0  22   2   49.00    5.20
   0  22   2   59.19    7.30
   0  22   2   59.79    5.30
   0  22  -2   66.79    7.30
   0  22   2   61.29    6.10
   0 -22   2   64.69    8.00
   0 -22   2   80.49    7.50
   0 -22  -2   55.09    7.10
   0 -22  -2   55.09    6.90
   0 -22   2   63.89    7.30
   2  22  -4  147.99   11.00
  -2  22   4  130.29   10.00
  -2  22   4  142.59   10.70
   2  22  -4  128.59    8.40
  -2  22   4  131.19    9.50
  -2  22   4  127.69    9.50
   2  22  -4  132.29    8.20
   2  22  -4  129.49    8.40
  -2 -22   4  135.89   11.00
   2 -22  -4  138.29   11.40
   2 -22  -4  127.79   10.60
  -2 -22   4  141.09    9.80
   2 -22  -4  146.19   10.80
  -2 -22   4  141.79   10.70
  -4  22   6   13.60    4.20
  -4  22   6   18.30    4.00
  -4  22   6   18.40    4.50
  -4  22   6   10.10    3.50
   4  22  -6    9.20    4.60
   4 -22  -6   19.20    6.10
   4 -22  -6   18.50    5.10
  -4 -22   6    7.60    3.30
  -4 -22   6    3.20    4.50
  -6  22   8  128.09   10.00
   6  22  -8  142.39    8.60
   6  22  -8  139.49   12.10
  -6  22   8  148.69   10.90
  -6  22   8  117.49   10.30
  -6  22   8  145.29   11.30
   6 -22  -8  129.19   11.80
   6 -22  -8  125.09   10.80
  -6 -22   8  153.68   11.80
   6 -22  -8  137.39   12.80
  -8  22  10    3.80    4.50
   8  22 -10   14.80    6.20
   8  22 -10    4.10    2.50
  -8  22  10    0.20    3.70
  -8  22  10    3.10    4.70
  -8 -22  10   -3.90    4.20
   8 -22 -10    6.90    4.90
   8 -22 -10    7.10    5.80
   8 -22 -10    8.90    6.50
  10  22 -12   35.40    7.60
 -10  22  12   35.60    7.50
 -10  22  12   45.50    7.50
  10 -22 -12   24.30    8.30
  10 -22 -12   29.70    8.00
  10 -22 -12   52.79    7.60
 -10 -22  12   39.30    6.40
  12  22 -14   60.69   10.00
 -12  22  14   43.50    8.40
 -12  22  14   46.40    8.50
  12 -22 -14   31.90    9.80
 -12 -22  14   57.19    7.20
  12 -22 -14   60.79    8.20
  12 -22 -14   51.19   10.80
 -14  22  16   -2.20    8.50
  14  22 -16   -2.30    7.60
 -14  22  16   -4.00    7.70
 -14 -22  16   -6.00    5.40
  14 -22 -16   11.30   11.80
  14 -22 -16    2.70    9.80
  14 -22 -16   -7.40    5.50
 -13  23  11   17.00    7.60
 -13  23  11    3.80    8.50
  13  23 -11    4.80    8.10
  13 -23 -11    2.40    5.80
  13 -23 -11    2.10    8.80
  13 -23 -11    0.80    8.60
  11  23  -9   18.80    4.30
 -11  23   9   20.60    6.80
 -11  23   9   12.00    6.50
  11  23  -9   14.50    7.50
  11 -23  -9    4.90    7.30
  11 -23  -9   10.20    5.80
 -11 -23   9   19.10    4.90
  11 -23  -9    5.60    7.80
  -9  23   7   64.89    9.00
   9  23  -7   70.29   13.20
  -9  23   7   57.59    8.90
   9  23  -7   76.49    6.80
   9 -23  -7   64.09   14.80
   9 -23  -7   79.59    8.60
  -9 -23   7   78.39    7.50
  -7  23   5    7.50    5.10
  -7  23   5   14.20    5.50
  -7  23   5   14.20    4.10
   7  23  -5   23.80    6.60
   7  23  -5    9.40    3.00
  -7  23   5   12.90    4.00
  -7 -23   5   18.10    5.00
   7 -23  -5    7.90    4.80
   7 -23  -5   15.30    6.80
   7 -23  -5   13.10    6.10
  -5  23   3    9.00    4.60
   5  23  -3   12.40    2.80
  -5  23   3   10.90    3.60
  -5  23   3   14.80    4.50
  -5  23   3    4.90    3.90
   5  23  -3    3.00    5.00
  -5 -23   3    5.10    4.40
   5 -23  -3   12.30    5.50
   5 -23  -3   17.60    6.30
   5 -23  -3   12.60    4.90
  -3  23   1   82.29    8.20
  -3  23   1   78.29    6.70
   3  23  -1   95.49    9.40
   3  23  -1   75.39    6.20
  -3  23   1   84.09    7.60
  -3 -23   1   87.09    8.70
   3 -23  -1   79.59    8.60
  -3 -23   1  102.59    9.80
   3 -23  -1   66.99    9.40
   3 -23  -1   75.69    7.90
  -3 -23   1   83.59    7.70
  -1  23  -1    2.80    4.20
   1  23   1    6.30    2.70
   1  23   1    0.80    4.60
  -1  23  -1    5.80    3.80
  -1  23  -1    8.20    2.70
   1  23   1    3.50    3.20
  -1  23  -1    3.10    2.90
  -1 -23  -1    9.00    4.70
   1 -23   1    7.10    4.20
   1 -23   1    1.30    5.00
  -1 -23  -1    6.90    4.00
   1 -23   1    1.50    4.30
  -1 -23  -1   14.90    6.30
  -1  23   3   75.59    7.20
   1  23  -3   71.09    6.70
   1  23  -3   88.99    8.60
  -1  23   3   78.19    6.60
  -1  23   3   64.89    6.30
  -1  23   3   88.39    8.90
  -1 -23   3   82.79    9.10
  -1 -23   3   79.89    8.40
   1 -23  -3   83.69    8.50
   1 -23  -3   70.99    7.90
  -1 -23   3   77.99    7.70
   1 -23  -3   73.69    9.10
  -3  23   5   14.40    3.80
  -3  23   5   12.80    4.20
  -3  23   5    5.10    3.70
   3  23  -5   15.90    5.20
   3  23  -5   14.20    2.40
  -3  23   5   11.30    4.80
  -3 -23   5   11.90    3.70
   3 -23  -5   15.60    5.20
   3 -23  -5   18.40    4.80
   3 -23  -5   12.00    5.90
  -3 -23   5    9.30    5.20
  -3 -23   5   13.40    4.70
   5  23  -7   21.70    5.90
  -5  23   7   23.80    5.30
  -5  23   7   30.40    5.60
  -5  23   7   24.40    5.00
   5  23  -7   19.90    2.80
  -5  23   7   28.00    5.00
  -5 -23   7   23.20    6.00
   5 -23  -7   16.50    6.60
   5 -23  -7   30.10    6.40
   5 -23  -7   24.50    5.90
  -7  23   9   37.90    6.40
  -7  23   9   31.50    5.40
  -7  23   9   37.70    6.00
  -7  23   9   31.00    6.60
   7  23  -9   51.79    7.70
  -7 -23   9   57.99    7.50
   7 -23  -9   35.40    8.50
   7 -23  -9   51.39    7.90
   7 -23  -9   38.90    6.70
  -9  23  11  347.07   22.00
  -9  23  11  332.57   22.50
   9  23 -11  328.37   23.80
  -9  23  11  337.37   23.70
  -9  23  11  325.27   20.80
   9  23 -11  365.96   20.40
   9 -23 -11  310.47   24.10
   9 -23 -11  317.87   24.10
  -9 -23  11  370.26   22.00
   9 -23 -11  356.26   22.70
 -11  23  13  178.48   17.50
  11  23 -13  208.18   16.50
  11 -23 -13  177.48   19.50
 -11 -23  13  203.38   14.30
  11 -23 -13  199.28   15.50
  11 -23 -13  189.28   17.50
  13  23 -15    3.20    7.30
 -13  23  15   10.20    6.90
 -13  23  15    4.30    8.20
  13 -23 -15   13.00   11.20
  13 -23 -15    4.40    6.20
  13 -23 -15  -17.90    7.30
 -12  24  10   16.00    9.40
  12  24 -10   15.30    5.10
 -12  24  10   24.50    7.60
  12  24 -10   17.60    8.20
  12 -24 -10   15.40    6.80
  12 -24 -10   12.80    8.90
  12 -24 -10   10.80    8.70
  10  24  -8   12.60    3.60
  10  24  -8   16.00    7.40
 -10  24   8    8.20    6.30
  10 -24  -8    3.60    7.60
  10 -24  -8   18.20    8.80
  10 -24  -8   11.00    6.40
 -10 -24   8    9.50    4.60
  -8  24   6   51.09    6.50
  -8  24   6   41.90    7.30
  -8  24   6   45.90    7.90
   8  24  -6   45.30    5.00
   8 -24  -6   41.30    7.90
   8 -24  -6   42.30   11.90
  -8 -24   6   49.99    6.70
   8 -24  -6   43.40    8.50
   6  24  -4    4.80    5.60
  -6  24   4   -2.80    4.70
  -6  24   4    6.70    4.00
   6  24  -4    0.00    2.50
  -6  24   4    0.90    4.80
   6 -24  -4    1.60    5.30
   6 -24  -4    6.50    6.40
  -6 -24   4    4.40    4.90
   6 -24  -4    5.10    4.70
  -4  24   2   16.10    4.60
   4  24  -2    6.30    2.70
   4  24  -2    8.00    6.30
  -4  24   2   11.20    4.50
  -4  24   2   16.10    3.70
  -4  24   2   21.60    5.60
   4 -24  -2   22.80    6.90
   4 -24  -2   19.30    5.50
  -4 -24   2    9.10    3.70
  -4 -24   2   13.80    5.20
  -4 -24   2    6.10    4.80
   4 -24  -2   11.90    4.90
   2  24   0   49.99    4.10
   2  24   0   51.99    4.90
  -2  24   0   50.59    6.90
   2  24   0   56.79    7.90
   2  24   0   49.00    4.30
  -2  24   0   50.19    5.60
  -2  24   0   51.09    5.30
   2 -24   0   72.39    9.30
   2 -24   0   56.19    6.90
  -2 -24   0   58.39    7.90
  -2 -24   0   59.09    6.70
  -2 -24   0   50.19    7.10
   2 -24   0   50.89    7.00
   0  24   2    9.00    2.90
   0  24  -2    6.40    5.00
   0  24   2    6.50    3.10
   0  24   2   10.60    5.10
   0  24  -2   10.30    4.10
   0  24   2   12.70    3.90
   0  24  -2    8.80    2.60
   0  24  -2    8.60    2.90
   0 -24   2   12.00    5.80
   0 -24  -2   19.80    6.10
   0 -24   2    5.60    4.90
   0 -24  -2    9.00    4.40
   0 -24   2    0.50    4.60
   0 -24  -2    8.50    4.60
  -2  24   4   48.20    5.70
   2  24  -4   55.29    4.60
  -2  24   4   63.89    6.80
  -2  24   4   55.39    5.80
   2  24  -4   51.19    4.50
  -2  24   4   49.70    8.10
   2  24  -4   62.69    7.90
   2  24  -4   48.70    4.10
   2 -24  -4   53.09    7.50
  -2 -24   4   59.49    6.60
  -2 -24   4   64.69    8.90
   2 -24  -4   68.39    7.70
  -2 -24   4   59.49    7.30
   2 -24  -4   58.29    8.60
  -4  24   6  116.29    9.30
  -4  24   6  105.69    9.90
  -4  24   6   98.69    8.50
   4  24  -6   98.79    6.80
   4  24  -6  108.99   10.80
  -4  24   6   95.89    9.90
   4 -24  -6  113.49   12.10
   4 -24  -6  103.59    9.80
   4 -24  -6  123.99   10.50
  -4 -24   6   92.49    8.10
  -6  24   8    6.40    4.00
  -6  24   8   -1.20    4.40
  -6  24   8    9.10    4.70
   6  24  -8    8.40    5.40
   6  24  -8    2.40    2.20
  -6  24   8   10.20    4.60
   6 -24  -8   16.30    6.70
   6 -24  -8   24.90    6.30
   6 -24  -8   10.50    5.30
  -6 -24   8    1.30    4.60
  -8  24  10   -0.10    5.20
   8  24 -10    1.60    2.60
   8  24 -10    8.20    6.20
  -8  24  10   -2.70    4.60
  -8  24  10    4.40    3.80
  -8  24  10    1.80    4.40
  -8 -24  10    5.40    5.00
   8 -24 -10    7.60    5.60
   8 -24 -10    1.20    6.70
 -10  24  12   24.90    6.50
 -10  24  12    9.60    5.20
 -10  24  12   12.00    7.10
  10  24 -12    1.70    6.00
 -10 -24  12    4.60    5.10
  10 -24 -12   32.20    9.40
  10 -24 -12   13.40    7.20
  10 -24 -12   14.70    6.60
  12  24 -14    2.90    9.20
 -12  24  14   -2.80    6.90
 -12  24  14    9.70    6.70
  12 -24 -14    7.60    9.50
  12 -24 -14    4.60    9.30
  12 -24 -14    1.60    7.00
 -11  25   9   53.69    9.50
 -11  25   9   55.59   10.10
  11  25  -9   88.49   12.10
  11  25  -9   64.29    7.60
  11 -25  -9   67.39    8.60
  11 -25  -9   63.49   12.20
  11 -25  -9   52.79   11.50
   9  25  -7    4.60    6.70
  -9  25   7  -10.70    5.00
  -9  25   7    8.20    6.10
   9  25  -7    1.20    3.30
  -9  25   7   -0.10    4.20
   9 -25  -7    0.80    6.80
  -9 -25   7    2.10    4.70
   9 -25  -7    7.60    8.90
   9 -25  -7    7.30    5.10
  -7  25   5    9.00    5.50
   7  25  -5   11.80    3.30
  -7  25   5   13.60    6.10
  -7  25   5   19.20    5.10
  -7  25   5   24.60    5.20
  -7 -25   5   16.60    5.50
   7 -25  -5   20.20    6.80
   7 -25  -5   32.00   11.20
   7 -25  -5   31.00    6.30
  -5  25   3   20.80    5.20
   5  25  -3   19.00    6.30
   5  25  -3    9.80    2.90
  -5  25   3   14.90    4.90
  -5  25   3   23.90    6.30
  -5  25   3   20.10    4.40
   5 -25  -3   22.70    6.20
   5 -25  -3   11.20    5.50
   5 -25  -3   21.00    8.50
  -5 -25   3   17.20    5.50
   3  25  -1    2.60    5.90
  -3  25   1   16.60    5.20
   3  25  -1    7.30    2.80
  -3  25   1    9.10    4.70
  -3  25   1    7.30    4.10
  -3  25   1    5.20    3.20
   3 -25  -1   13.80    6.70
   3 -25  -1    6.30    5.00
  -3 -25   1    7.90    5.20
   3 -25  -1    2.80    5.00
  -3 -25   1   11.90    5.30
  -3 -25   1    8.10    4.30
   1  25   1    7.70    5.70
   1  25   1    0.30    2.70
  -1  25  -1    1.70    2.70
  -1  25  -1    1.50    3.10
   1  25   1    5.20    3.70
   1  25   1   -0.60    2.40
  -1  25  -1    5.20    4.80
  -1  25  -1    4.60    4.90
  -1 -25  -1    5.40    5.00
   1 -25   1    7.40    4.50
   1 -25   1    1.00    5.80
  -1 -25  -1    8.30    4.40
  -1 -25  -1    3.70    5.30
   1 -25   1   -2.30    4.20
   1  25  -3   82.79    6.50
  -1  25   3   95.49    9.60
  -1  25   3   90.59    8.60
   1  25  -3   89.69    7.00
   1  25  -3  102.69   10.20
  -1  25   3   82.89    7.70
  -1  25   3   94.09    7.50
   1 -25  -3   97.59   10.80
   1 -25  -3   97.49    9.60
  -1 -25   3   96.79   10.80
   1 -25  -3   91.79    9.60
  -1 -25   3  108.69    9.90
  -3  25   5    1.00    3.60
  -3  25   5    4.30    4.40
   3  25  -5    4.50    2.00
  -3  25   5   -1.20    4.80
  -3  25   5    3.40    3.60
   3  25  -5    6.20    5.50
   3 -25  -5    9.60    5.40
  -3 -25   5    0.10    3.40
   3 -25  -5    3.10    4.50
  -3 -25   5    0.70    5.00
   3 -25  -5    3.00    5.90
  -5  25   7   79.09    8.90
   5  25  -7   70.99    5.60
   5  25  -7   92.09   10.60
  -5  25   7   86.99    8.10
  -5  25   7   82.09    8.50
  -5  25   7   79.69    8.70
   5 -25  -7   54.49   10.60
   5 -25  -7   69.49    8.30
   5 -25  -7   86.89    9.80
  -5 -25   7   82.19    9.70
   7  25  -9    5.30    2.70
  -7  25   9   22.50    6.40
  -7  25   9   10.90    5.20
   7  25  -9   11.20    6.20
  -7  25   9   22.60    5.20
  -7  25   9   16.20    5.20
   7 -25  -9   41.50    7.00
  -7 -25   9   12.00    5.60
   7 -25  -9   19.90    8.70
  -9  25  11   18.30    6.90
   9  25 -11   11.90    9.20
  -9  25  11   15.40    5.30
  -9  25  11   12.70    6.70
  -9 -25  11   10.10    5.40
   9 -25 -11   12.40    6.70
   9 -25 -11   18.20    7.60
   9 -25 -11   21.20    8.80
 -11  25  13   34.60    8.60
  11  25 -13   26.90   11.30
 -11  25  13   32.80    8.20
 -11  25  13   18.70    6.30
  11 -25 -13   39.00   10.80
  11 -25 -13   46.50    8.10
  11 -25 -13   37.80   10.30
 -12  26  10   -1.90    7.70
 -12  26  10    2.70    5.50
  12  26 -10    9.20    8.20
 -12  26  10   11.30    7.20
  12 -26 -10    5.30    9.90
  12 -26 -10   -0.40    6.40
  12 -26 -10   16.80    9.60
  10  26  -8   23.70   10.50
 -10  26   8   30.90    8.70
 -10  26   8   31.30    6.60
 -10  26   8   34.80    8.20
  10 -26  -8   28.50   10.60
  10 -26  -8   35.60    9.50
  10 -26  -8   32.70    8.10
  -8  26   6    6.60    4.60
   8  26  -6   -0.40    2.80
  -8  26   6   -5.30    5.00
   8  26  -6   -8.10    6.50
  -8  26   6    1.30    5.70
   8 -26  -6    8.30    6.10
   8 -26  -6    4.80    8.10
  -8 -26   6   -0.50    4.80
   8 -26  -6   -7.40    6.10
   6  26  -4  104.19    7.60
  -6  26   4  112.49   10.10
  -6  26   4   94.69    8.90
  -6  26   4   97.89   10.40
  -6  26   4   90.09    9.70
  -6 -26   4  118.19   10.90
   6 -26  -4  101.69   10.50
   6 -26  -4   96.89   12.00
   6 -26  -4  110.69   16.60
  -4  26   2   32.30    6.10
   4  26  -2   25.90    7.00
   4  26  -2   22.10    3.50
  -4  26   2   30.60    5.60
  -4  26   2   22.00    4.40
  -4  26   2   21.50    6.20
   4 -26  -2   25.70    7.90
  -4 -26   2   30.50    6.60
   4 -26  -2   25.40    6.50
   4 -26  -2   27.90    6.60
  -4 -26   2   26.90    6.40
   2  26   0   28.80    6.60
  -2  26   0   22.70    5.30
   2  26   0   18.40    4.70
  -2  26   0   25.80    6.10
   2  26   0   18.30    2.80
  -2  26   0   12.90    3.60
  -2  26   0   18.80    4.30
   2  26   0   16.20    3.30
  -2 -26   0   22.30    5.90
  -2 -26   0   26.60    5.40
  -2 -26   0   27.20    6.90
   2 -26   0    5.50    6.10
   2 -26   0   22.00    5.70
   2 -26   0   27.90    6.20
   0  26   2    4.60    3.10
   0  26  -2   -2.50    3.70
   0  26  -2    0.20    2.80
   0  26  -2    2.00    2.40
   0  26   2   -0.10    2.70
   0  26   2   -3.00    5.10
[truncated: 4,601,089 more chars]
