# Supplementary material for: Redox‐ and NIR‐Active Iron(III) Triradicals as Catalysts for Radical Polymerization of Acrylamides and Methacrylates
Source: Angew Chem Int Ed Engl. 2025 Jul 4;64(34):e202507231. doi: 10.1002/anie.202507231 (PMC12363635; doi:10.1002/anie.202507231)
Supplement: Supplementary file 2 — Supporting Information [file ANIE-64-e202507231-s001.zip › Complex 1_CIF.cif]

data_Sujit_Fe1b_a
_audit_creation_method
;FinalCif 2024.9-0 by Daniel Kratzert, Freiburg 2025, 
https://dkratzert.de/finalcif.html
;
_publ_section_references          ?
_shelx_SHELXL_version_number      '2019/3'
_chemical_name_systematic         ?
_chemical_name_common             ?
_chemical_formula_sum             'C108 H138 Fe N8 S10'
_chemical_formula_moiety          ?
_chemical_formula_weight          1924.71
_chemical_melting_point           ?
_chemical_absolute_configuration  ?
_space_group_crystal_system       orthorhombic
_space_group_IT_number            19
_space_group_name_H-M_alt         'P 21 21 21'
_space_group_name_Hall            'P 2ac 2ab'
_shelx_space_group_comment
;
The symmetry employed for this shelxl refinement is uniquely defined
by the following loop, which should always be used as a source of
symmetry information in preference to the above space-group names.
They are only intended as comments.
;
_vrf_PLAT020_Sujit_Fe1b_a
;PROBLEM: The Value of Rint is Greater Than 0.12 .........      0.163 Report
RESPONSE: The crystals diffracted weakly, as the data was collected at near 0 
\%C. Consequently, the Rint value was high.
;
_vrf_PLAT026_Sujit_Fe1b_a
;PROBLEM: Ratio Observed / Unique Reflections (too) Low ..        37% Check 
RESPONSE: This error arises probably due to the fact, that the data was 
collected at near 0 \%C, and so the crystals diffracted weakly. Consequently, 
the observed/unique reflections ratio was very low.
;
_vrf_PLAT080_Sujit_Fe1b_a
;PROBLEM: Maximum Shift/Error ............................       1.51 Why ? 
RESPONSE: The crystals diffracted weakly. Additional refinement cycles could not
 improve the data quality.
;
_vrf_PLAT234_Sujit_Fe1b_a
;PROBLEM: Large Hirshfeld Difference C66      --C67      .       0.32 Ang.  
RESPONSE: This error arises probably due to the fact, that the data was 
collected at near 0 \%C, and so the crystals diffracted weakly. However, the 
data was solved and refined accurately.
;
_vrf_PLAT341_Sujit_Fe1b_a
;PROBLEM: Low Bond Precision on  C-C Bonds ...............    0.01985 Ang.  
RESPONSE: This error arises probably due to the fact, that the data was 
collected at near 0 \%C, and so the crystals diffracted weakly. However, the 
data was solved and refined accurately.
;
_vrf_RINTA01_Sujit_Fe1b_a
;PROBLEM: The value of Rint is greater than 0.12
RESPONSE: The crystals diffracted weakly, as the data was collected at near 0 
\%C. Consequently, the Rint value was high.
;
_vrf_SHFSU01_Sujit_Fe1b_a
;PROBLEM: The absolute value of parameter shift to su ratio > 0.20
RESPONSE: The crystals diffracted weakly. Additional refinement cycles could not
 improve the data quality.
;

loop_
_space_group_symop_operation_xyz
'x, y, z'
'-x+1/2, -y, z+1/2'
'-x, y+1/2, -z+1/2'
'x+1/2, -y+1/2, -z'

_cell_length_a                    17.5779(6)
_cell_length_b                    17.7124(6)
_cell_length_c                    35.7819(12)
_cell_angle_alpha                 90
_cell_angle_beta                  90
_cell_angle_gamma                 90
_cell_volume                      11140.6(7)
_cell_formula_units_Z             4
_cell_measurement_temperature     265(2)
_cell_measurement_reflns_used     9907
_cell_measurement_theta_min       2.2767
_cell_measurement_theta_max       16.8339
_cell_measurement_wavelength      0.71073
_exptl_crystal_description        needle
_exptl_crystal_colour             'dark purple'
_exptl_crystal_recrystallization_method ?
_exptl_crystal_density_meas       ?
_exptl_crystal_density_method     ?
_exptl_crystal_density_diffrn     1.148
_exptl_crystal_F_000              4112
_exptl_crystal_size_max           0.324
_exptl_crystal_size_mid           0.049
_exptl_crystal_size_min           0.041
_exptl_absorpt_coefficient_mu     0.37
_exptl_absorpt_correction_type    Multi-Scan
_exptl_absorpt_correction_T_min   0.89
_exptl_absorpt_correction_T_max   0.985
_exptl_absorpt_process_details
;Krause, L., Herbst-Irmer, R., Sheldrick, G. M., Stalke, D. (2015).
"Comparison of silver and molybdenum microfocus X-ray sources for single-crystal
 structure determination"
J. Appl. Cryst. 48, 3-10.
doi:10.1107/S1600576714022985
;
_exptl_absorpt_special_details    ?
_exptl_bruker_absorpt_correction_T_ratio 0.8319
_shelx_estimated_absorpt_T_min    0.890
_shelx_estimated_absorpt_T_max    0.985
_exptl_transmission_factor_min    ?
_exptl_transmission_factor_max    ?
_exptl_special_details            ?
_diffrn_ambient_temperature       265(2)
_diffrn_radiation_type            'Mo K\a'
_diffrn_radiation_wavelength      0.71073
_diffrn_radiation_monochromator   'multilayer mirror'
_diffrn_radiation_probe           ?
_diffrn_source                    'microfocus sealed tube'
_diffrn_source_type               ?
_diffrn_source_target             Mo
_diffrn_source_voltage            50.0
_diffrn_source_current            1.401
_diffrn_detector                  ?
_diffrn_detector_type             ?
_diffrn_detector_area_resol_mean  7.391
_diffrn_measurement_device        'KAPPA diffractometer'
_diffrn_measurement_device_type   'Bruker D8 QUEST'
_diffrn_measurement_method        '\w and \f scans'
_diffrn_measurement_specimen_support 'nylon loop'
_diffrn_measurement_details
;<Phi   scan: start=   0.0; len= 180.0; end= 180.0 at [Counterclockwise Eulerian 
angles: dx= 60.00 mm theta=   0.000 deg omega= 360.000 deg chi=  54.740 deg] 
measure for 1.0 seconds; frame angle 1.00 degrees, wavelength=0.71073>
<Phi   scan: start= 180.0; len= 180.0; end= 360.0 at [Counterclockwise Eulerian 
angles: dx= 60.00 mm theta=   0.000 deg omega= 360.000 deg chi=  54.740 deg] 
measure for 1.0 seconds; frame angle 1.00 degrees, wavelength=0.71073>
<Omega scan: start=   2.9; len= 138.5; end= 141.4 at [Counterclockwise Eulerian 
angles: dx= 60.00 mm theta=   9.197 deg phi=  51.000 deg chi= -44.500 deg] 
measure for 10.0 seconds; frame angle 0.50 degrees, wavelength=0.71073>
<Omega scan: start=   2.9; len= 138.5; end= 141.4 at [Counterclockwise Eulerian 
angles: dx= 60.00 mm theta=   9.197 deg phi= 153.000 deg chi= -44.500 deg] 
measure for 10.0 seconds; frame angle 0.50 degrees, wavelength=0.71073>
<Omega scan: start=   2.9; len= 138.5; end= 141.4 at [Counterclockwise Eulerian 
angles: dx= 60.00 mm theta=   9.197 deg phi= 255.000 deg chi= -44.500 deg] 
measure for 10.0 seconds; frame angle 0.50 degrees, wavelength=0.71073>
<Phi   scan: start= 159.7; len= 136.5; end= 296.2 at [Counterclockwise Eulerian 
angles: dx= 60.00 mm theta=   9.197 deg omega= 339.780 deg chi= -24.000 deg] 
measure for 10.0 seconds; frame angle 0.50 degrees, wavelength=0.71073>
<Omega scan: start=   2.9; len= 138.5; end= 141.4 at [Counterclockwise Eulerian 
angles: dx= 60.00 mm theta=   9.197 deg phi= 204.000 deg chi= -44.500 deg] 
measure for 10.0 seconds; frame angle 0.50 degrees, wavelength=0.71073>
<Omega scan: start=   2.9; len= 138.5; end= 141.4 at [Counterclockwise Eulerian 
angles: dx= 60.00 mm theta=   9.197 deg phi=   0.000 deg chi= -44.500 deg] 
measure for 10.0 seconds; frame angle 0.50 degrees, wavelength=0.71073>
<Omega scan: start= 321.0; len=  77.0; end= 398.0 at [Counterclockwise Eulerian 
angles: dx= 60.00 mm theta=   9.197 deg phi=   0.000 deg chi=  65.500 deg] 
measure for 10.0 seconds; frame angle 0.50 degrees, wavelength=0.71073>
<Phi   scan: start=   0.0; len= 180.0; end= 180.0 at [Counterclockwise Eulerian 
angles: dx= 50.00 mm theta=   0.000 deg omega= 360.000 deg chi=  54.740 deg] 
measure for 15.0 seconds; frame angle 1.00 degrees, wavelength=0.71073>
;
_diffrn_measurement_bruker_total_exposure_time 21180.0
_diffrn_reflns_number             144578
_diffrn_reflns_av_unetI/netI      0.1930
_diffrn_reflns_av_R_equivalents   0.163
_diffrn_reflns_theta_min          1.99
_diffrn_reflns_theta_max          26.732
_diffrn_reflns_theta_full         25.242
_diffrn_reflns_limit_h_min        -20
_diffrn_reflns_limit_h_max        22
_diffrn_reflns_limit_k_min        -22
_diffrn_reflns_limit_k_max        22
_diffrn_reflns_limit_l_min        -45
_diffrn_reflns_limit_l_max        45
_diffrn_reflns_reduction_process  narrow-frame
_diffrn_measured_fraction_theta_max 0.969
_diffrn_measured_fraction_theta_full 0.964
_diffrn_reflns_Laue_measured_fraction_max 0.969
_diffrn_reflns_Laue_measured_fraction_full 0.964
_diffrn_reflns_point_group_measured_fraction_max 0.972
_diffrn_reflns_point_group_measured_fraction_full 0.967
_diffrn_reflns_bruker_av_norm_I   58.294
_diffrn_reflns_bruker_number_gt   74643
_reflns_number_total              23027
_reflns_number_gt                 8471
_reflns_threshold_expression      'I > 2\s(I)'
_reflns_Friedel_coverage          0.854
_reflns_Friedel_fraction_max      0.976
_reflns_Friedel_fraction_full     0.972
_reflns_special_details
;
 Reflections were merged by SHELXL according to the crystal
 class for the calculation of statistics and refinement.
 
 _reflns_Friedel_fraction is defined as the number of unique
 Friedel pairs measured divided by the number that would be
 possible theoretically, ignoring centric projections and
 systematic absences.
;
_computing_data_collection        ?
_computing_cell_refinement        'SAINT V8.41 (Bruker AXS LLC)'
_computing_data_reduction         'SAINT V8.41 (Bruker AXS LLC)'
_computing_structure_solution     'SHELXT 2018/2 (Sheldrick, 2018)'
_computing_structure_refinement   'SHELXL-2019/2 (Sheldrick, 2019)'
_computing_molecular_graphics     'shelXle (C.B. Huebschle, rev 1503)'
_computing_publication_material   ?
_computing_bruker_data_scaling    'SADABS-2016/2 - Bruker AXS area detector scaling and absorption correction'
_refine_special_details           ?
_refine_ls_structure_factor_coef  Fsqd
_refine_ls_matrix_type            full
_refine_ls_weighting_scheme       calc
_refine_ls_weighting_details      'w=1/[\s^2^(Fo^2^)+(0.0608P)^2^] where P=(Fo^2^+2Fc^2^)/3'
_atom_sites_solution_primary      'Intrinsic Phasing'
_atom_sites_solution_secondary    ?
_atom_sites_solution_hydrogens    geom
_refine_ls_hydrogen_treatment     constr
_refine_ls_number_reflns          23027
_refine_ls_number_parameters      1352
_refine_ls_number_restraints      216
_refine_ls_R_factor_all           0.2162
_refine_ls_R_factor_gt            0.0711
_refine_ls_wR_factor_ref          0.1820
_refine_ls_wR_factor_gt           0.1319
_refine_ls_goodness_of_fit_ref    0.898
_refine_ls_restrained_S_all       0.897
_refine_ls_shift/su_max           1.512
_refine_ls_shift/su_mean          0.020
_refine_diff_density_max          0.402
_refine_diff_density_min          -0.285
_refine_diff_density_rms          0.049
_refine_ls_extinction_method      none
_refine_ls_extinction_coef        .
_refine_ls_abs_structure_Flack    0.002(19)
_refine_ls_abs_structure_details
;
 Flack x determined using 2592 quotients [(I+)-(I-)]/[(I+)+(I-)]
 (Parsons, Flack and Wagner, Acta Cryst. B69 (2013) 249-259).
;

loop_
_atom_type_symbol
_atom_type_description
_atom_type_scat_dispersion_real
_atom_type_scat_dispersion_imag
_atom_type_scat_source
'C'  'C'  0.0033 0.0016 'International Tables Vol C Tables 4.2.6.8 and 6.1.1.4'
'H'  'H'  0.0000 0.0000 'International Tables Vol C Tables 4.2.6.8 and 6.1.1.4'
'Fe' 'Fe' 0.3463 0.8444 'International Tables Vol C Tables 4.2.6.8 and 6.1.1.4'
'N'  'N'  0.0061 0.0033 'International Tables Vol C Tables 4.2.6.8 and 6.1.1.4'
'S'  'S'  0.1246 0.1234 'International Tables Vol C Tables 4.2.6.8 and 6.1.1.4'

_geom_details
; All esds (except the esd in the dihedral angle between two l.s. planes)
 are estimated using the full covariance matrix.  The cell esds are taken
 into account individually in the estimation of esds in distances, angles
 and torsion angles; correlations between esds in cell parameters are only
 used when they are defined by crystal symmetry.  An approximate (isotropic)
 treatment of cell esds is used for estimating esds involving l.s. planes.
;
_geom_special_details
;
 All esds (except the esd in the dihedral angle between two l.s. planes)
 are estimated using the full covariance matrix.  The cell esds are taken
 into account individually in the estimation of esds in distances, angles
 and torsion angles; correlations between esds in cell parameters are only
 used when they are defined by crystal symmetry.  An approximate (isotropic)
 treatment of cell esds is used for estimating esds involving l.s. planes.
;

loop_
_atom_site_label
_atom_site_type_symbol
_atom_site_fract_x
_atom_site_fract_y
_atom_site_fract_z
_atom_site_U_iso_or_equiv
_atom_site_adp_type
_atom_site_occupancy
_atom_site_site_symmetry_order
_atom_site_calc_flag
_atom_site_refinement_flags_posn
_atom_site_refinement_flags_adp
_atom_site_refinement_flags_occupancy
_atom_site_disorder_assembly
_atom_site_disorder_group
Fe1  Fe 0.76092(7)  0.55499(7)  0.64329(3)  0.0644(4)  Uani 1       1 d    . . . . .
S4   S  0.77634(14) 0.42767(13) 0.64508(7)  0.0749(7)  Uani 1       1 d    . . . . .
S6   S  0.75631(14) 0.55317(15) 0.58042(6)  0.0735(7)  Uani 1       1 d    . . . . .
S2   S  0.78043(14) 0.56272(13) 0.70674(7)  0.0730(7)  Uani 1       1 d    . . . . .
S1   S  0.9232(2)   0.32124(17) 0.76752(8)  0.1030(10) Uani 1       1 d    . . . . .
S7   S  0.63276(14) 0.54201(13) 0.64540(8)  0.0797(7)  Uani 1       1 d    . . . . .
S3   S  0.88821(13) 0.58663(14) 0.64222(7)  0.0737(7)  Uani 1       1 d    . . . . .
S5   S  0.75107(13) 0.68421(13) 0.64955(7)  0.0699(6)  Uani 1       1 d    . . . . .
S8   S  0.9851(2)   0.7006(2)   0.51018(9)  0.1284(13) Uani 1       1 d    . . . . .
S9   S  0.48125(17) 0.78041(16) 0.70558(9)  0.0995(9)  Uani 1       1 d    . . . . .
S10  S  0.42946(18) 0.25867(18) 0.50876(11) 0.1124(11) Uani 1       1 d    . . . . .
N1   N  0.8461(4)   0.3560(4)   0.7046(2)   0.0592(19) Uani 1       1 d    . . . . .
N2   N  0.8561(4)   0.4509(4)   0.74446(19) 0.0640(19) Uani 1       1 d    . . . . .
N3   N  0.9496(4)   0.6519(4)   0.5797(2)   0.073(2)   Uani 1       1 d    . . . . .
N4   N  0.8647(4)   0.6225(4)   0.5374(2)   0.070(2)   Uani 1       1 d    . . . . .
N5   N  0.6226(4)   0.7488(4)   0.6801(2)   0.0648(19) Uani 1       1 d    . . . . .
N6   N  0.5398(4)   0.6568(4)   0.6725(2)   0.0608(19) Uani 1       1 d    . . . . .
N7   N  0.3584(5)   0.3680(5)   0.5483(2)   0.089(2)   Uani 1       1 d    . . . . .
N8   N  0.4795(6)   0.3652(6)   0.5563(3)   0.099(3)   Uani 1       1 d    . . . . .
C1   C  0.8445(5)   0.2821(5)   0.6892(2)   0.060(2)   Uani 1       1 d    . . . . .
C2   C  0.8926(6)   0.2624(6)   0.6600(3)   0.072(3)   Uani 1       1 d    . . . . .
C3   C  0.8853(8)   0.1915(7)   0.6453(3)   0.098(3)   Uani 1       1 d    . . . . .
H3   H  0.916382    0.177065    0.625506    0.118      Uiso 1       1 calc R U . . .
C4   C  0.8326(10)  0.1408(7)   0.6593(4)   0.114(4)   Uani 1       1 d    . . . . .
H4   H  0.828587    0.092556    0.649220    0.136      Uiso 1       1 calc R U . . .
C5   C  0.7873(8)   0.1622(6)   0.6876(4)   0.097(4)   Uani 1       1 d    . . . . .
H5   H  0.752125    0.127778    0.696925    0.116      Uiso 1       1 calc R U . . .
C6   C  0.7908(6)   0.2319(6)   0.7030(3)   0.076(3)   Uani 1       1 d    . . . . .
C9   C  0.8122(5)   0.4182(5)   0.6883(2)   0.058(2)   Uani 1       1 d    . . . . .
C8   C  0.8172(5)   0.4771(5)   0.7135(2)   0.065(2)   Uani 1       1 d    . . . . .
C7   C  0.8761(6)   0.3748(5)   0.7386(3)   0.069(3)   Uani 1       1 d    . . . . .
C10  C  0.9516(6)   0.3168(6)   0.6467(3)   0.089(3)   Uani 1       1 d    . . . . .
H10  H  0.935160    0.367460    0.654163    0.107      Uiso 1       1 calc R U . . .
C11  C  1.0272(8)   0.3016(10)  0.6655(4)   0.157(6)   Uani 1       1 d    . . . . .
H11A H  1.065527    0.333340    0.654617    0.236      Uiso 1       1 calc R U . . .
H11B H  1.040877    0.249610    0.662032    0.236      Uiso 1       1 calc R U . . .
H11C H  1.023108    0.312269    0.691718    0.236      Uiso 1       1 calc R U . . .
C12  C  0.737(3)    0.261(3)    0.7377(15)  0.096(15)  Uani 0.56(4) 1 d    . U P A 1
H12  H  0.764599    0.300488    0.750977    0.115      Uiso 0.56(4) 1 calc R U P A 1
C13  C  0.722(2)    0.1981(18)  0.7651(10)  0.084(9)   Uani 0.56(4) 1 d    . U P A 1
H13A H  0.693574    0.217405    0.785954    0.126      Uiso 0.56(4) 1 calc R U P A 1
H13B H  0.769599    0.178164    0.773815    0.126      Uiso 0.56(4) 1 calc R U P A 1
H13C H  0.693448    0.158800    0.753123    0.126      Uiso 0.56(4) 1 calc R U P A 1
C24  C  0.670(2)    0.291(2)    0.7255(12)  0.141(14)  Uani 0.56(4) 1 d    . U P A 1
H24A H  0.633152    0.289495    0.745190    0.211      Uiso 0.56(4) 1 calc R U P A 1
H24B H  0.651977    0.263376    0.704363    0.211      Uiso 0.56(4) 1 calc R U P A 1
H24C H  0.678575    0.342990    0.718350    0.211      Uiso 0.56(4) 1 calc R U P A 1
C12' C  0.743(4)    0.243(3)    0.7335(17)  0.077(15)  Uani 0.44(4) 1 d    . U P A 2
H12' H  0.759593    0.287630    0.747103    0.093      Uiso 0.44(4) 1 calc R U P A 2
C13' C  0.743(4)    0.174(4)    0.7610(18)  0.16(3)    Uani 0.44(4) 1 d    . U P A 2
H13D H  0.691484    0.158445    0.765668    0.237      Uiso 0.44(4) 1 calc R U P A 2
H13E H  0.766349    0.188791    0.784141    0.237      Uiso 0.44(4) 1 calc R U P A 2
H13F H  0.770890    0.133052    0.750182    0.237      Uiso 0.44(4) 1 calc R U P A 2
C24' C  0.652(3)    0.262(3)    0.7123(14)  0.147(19)  Uani 0.44(4) 1 d    . U P A 2
H24D H  0.618595    0.284139    0.730575    0.221      Uiso 0.44(4) 1 calc R U P A 2
H24E H  0.630078    0.215899    0.703251    0.221      Uiso 0.44(4) 1 calc R U P A 2
H24F H  0.658576    0.296569    0.691899    0.221      Uiso 0.44(4) 1 calc R U P A 2
C22  C  0.8368(5)   0.5946(5)   0.5706(2)   0.058(2)   Uani 1       1 d    . . . . .
C20  C  0.8939(5)   0.6118(5)   0.5979(2)   0.060(2)   Uani 1       1 d    . . . . .
C21  C  0.9342(6)   0.6597(6)   0.5426(3)   0.078(3)   Uani 1       1 d    . . . . .
C14  C  0.8752(7)   0.4924(5)   0.7772(3)   0.073(3)   Uani 1       1 d    . . . . .
C15  C  0.8216(8)   0.4977(6)   0.8058(3)   0.090(3)   Uani 1       1 d    . . . . .
C16  C  0.8457(11)  0.5371(9)   0.8381(4)   0.129(5)   Uani 1       1 d    . . . . .
H16  H  0.812667    0.541080    0.858333    0.155      Uiso 1       1 calc R U . . .
C17  C  0.9141(14)  0.5684(10)  0.8404(5)   0.152(6)   Uani 1       1 d    . . . . .
H17  H  0.928891    0.591414    0.862567    0.182      Uiso 1       1 calc R U . . .
C18  C  0.9630(10)  0.5675(9)   0.8111(5)   0.143(5)   Uani 1       1 d    . . . . .
H18  H  1.009273    0.592639    0.812890    0.172      Uiso 1       1 calc R U . . .
C19  C  0.9440(9)   0.5285(7)   0.7773(4)   0.104(4)   Uani 1       1 d    . . . . .
C23  C  0.9615(12)  0.3169(10)  0.6035(4)   0.185(8)   Uani 1       1 d    . . . . .
H23A H  0.992758    0.358943    0.596259    0.277      Uiso 1       1 calc R U . . .
H23B H  0.912582    0.321258    0.591765    0.277      Uiso 1       1 calc R U . . .
H23C H  0.985364    0.270746    0.595754    0.277      Uiso 1       1 calc R U . . .
C31  C  0.6087(5)   0.6292(5)   0.6602(2)   0.059(2)   Uani 1       1 d    . . . . .
C29  C  0.6606(5)   0.6885(5)   0.6635(2)   0.067(2)   Uani 1       1 d    . . . . .
C30  C  0.5470(5)   0.7282(5)   0.6866(3)   0.067(3)   Uani 1       1 d    . . . . .
C32  C  1.0179(6)   0.6809(7)   0.5979(3)   0.076(3)   Uani 1       1 d    . . . . .
C37  C  1.0809(7)   0.6331(7)   0.6013(3)   0.094(3)   Uani 1       1 d    . . . . .
C36  C  1.1441(7)   0.6628(9)   0.6189(4)   0.123(4)   Uani 1       1 d    . . . . .
H36  H  1.187537    0.633309    0.621467    0.148      Uiso 1       1 calc R U . . .
C35  C  1.1437(7)   0.7338(9)   0.6324(4)   0.126(5)   Uani 1       1 d    . . . . .
H35  H  1.186681    0.752134    0.644479    0.151      Uiso 1       1 calc R U . . .
C34  C  1.0809(9)   0.7799(8)   0.6287(4)   0.118(4)   Uani 1       1 d    . . . . .
H34  H  1.082132    0.829237    0.637555    0.142      Uiso 1       1 calc R U . . .
C33  C  1.0161(7)   0.7520(8)   0.6115(3)   0.093(3)   Uani 1       1 d    . . . . .
C38  C  0.8276(6)   0.6107(7)   0.5017(3)   0.074(3)   Uani 1       1 d    . . . . .
C39  C  0.7687(7)   0.6570(7)   0.4925(3)   0.086(3)   Uani 1       1 d    . . . . .
C40  C  0.7320(9)   0.6432(9)   0.4583(4)   0.123(5)   Uani 1       1 d    . . . . .
H40  H  0.692587    0.673904    0.449969    0.147      Uiso 1       1 calc R U . . .
C41  C  0.7567(14)  0.5821(12)  0.4375(4)   0.142(6)   Uani 1       1 d    . . . . .
H41  H  0.730404    0.569569    0.415762    0.170      Uiso 1       1 calc R U . . .
C42  C  0.8174(13)  0.5399(10)  0.4474(5)   0.140(6)   Uani 1       1 d    . . . . .
H42  H  0.834853    0.502271    0.431378    0.168      Uiso 1       1 calc R U . . .
C43  C  0.8530(8)   0.5517(8)   0.4802(4)   0.097(3)   Uani 1       1 d    . . . . .
C25  C  0.7448(8)   0.4641(7)   0.8038(3)   0.101(4)   Uani 1       1 d    . . . . .
H25  H  0.736131    0.451521    0.777461    0.122      Uiso 1       1 calc R U . . .
C44  C  0.6802(10)  0.5148(10)  0.8153(5)   0.183(7)   Uani 1       1 d    . . . . .
H44A H  0.635766    0.484773    0.820131    0.275      Uiso 1       1 calc R U . . .
H44B H  0.669570    0.550011    0.795618    0.275      Uiso 1       1 calc R U . . .
H44C H  0.694030    0.541794    0.837553    0.275      Uiso 1       1 calc R U . . .
C27  C  1.0000(8)   0.5290(9)   0.7447(4)   0.121(4)   Uani 1       1 d    . . . . .
H27  H  0.975593    0.500984    0.724315    0.145      Uiso 1       1 calc R U . . .
C28  C  1.0162(11)  0.6045(10)  0.7302(5)   0.176(7)   Uani 1       1 d    . . . . .
H28A H  1.054666    0.601228    0.711164    0.264      Uiso 1       1 calc R U . . .
H28B H  1.033990    0.636175    0.750114    0.264      Uiso 1       1 calc R U . . .
H28C H  0.970730    0.625716    0.719669    0.264      Uiso 1       1 calc R U . . .
C46  C  0.6560(5)   0.8190(6)   0.6908(3)   0.067(2)   Uani 1       1 d    . . . . .
C47  C  0.6498(7)   0.8805(7)   0.6676(4)   0.092(3)   Uani 1       1 d    . . . . .
C48  C  0.6854(9)   0.9461(7)   0.6811(5)   0.116(4)   Uani 1       1 d    . . . . .
H48  H  0.680311    0.990198    0.667212    0.139      Uiso 1       1 calc R U . . .
C49  C  0.7246(9)   0.9492(9)   0.7114(6)   0.134(6)   Uani 1       1 d    . . . . .
H49  H  0.748822    0.993984    0.717829    0.161      Uiso 1       1 calc R U . . .
C50  C  0.7312(8)   0.8886(10)  0.7339(4)   0.125(5)   Uani 1       1 d    . . . . .
H50  H  0.758011    0.893139    0.756186    0.150      Uiso 1       1 calc R U . . .
C51  C  0.6981(7)   0.8179(6)   0.7245(3)   0.089(3)   Uani 1       1 d    . . . . .
C52  C  0.4699(5)   0.6153(5)   0.6715(3)   0.063(2)   Uani 1       1 d    . . . . .
C53  C  0.4548(6)   0.5609(6)   0.6986(3)   0.080(3)   Uani 1       1 d    . . . . .
C54  C  0.3866(8)   0.5223(7)   0.6959(4)   0.103(4)   Uani 1       1 d    . . . . .
H54  H  0.373313    0.488322    0.714610    0.123      Uiso 1       1 calc R U . . .
C55  C  0.3404(8)   0.5324(8)   0.6677(5)   0.114(4)   Uani 1       1 d    . . . . .
H55  H  0.297541    0.501874    0.665576    0.137      Uiso 1       1 calc R U . . .
C56  C  0.3535(6)   0.5870(8)   0.6411(4)   0.102(4)   Uani 1       1 d    . . . . .
H56  H  0.317494    0.595716    0.622575    0.122      Uiso 1       1 calc R U . . .
C57  C  0.4215(5)   0.6300(5)   0.6417(3)   0.073(3)   Uani 1       1 d    . . . . .
C60  C  1.0817(7)   0.5543(8)   0.5864(4)   0.124(4)   Uani 1       1 d    . . . . .
H60  H  1.030844    0.543037    0.576584    0.149      Uiso 1       1 calc R U . . .
C61  C  1.1367(11)  0.5452(9)   0.5557(5)   0.189(8)   Uani 1       1 d    . . . . .
H61A H  1.136488    0.493711    0.547393    0.283      Uiso 1       1 calc R U . . .
H61B H  1.186609    0.558338    0.564417    0.283      Uiso 1       1 calc R U . . .
H61C H  1.122759    0.577725    0.535373    0.283      Uiso 1       1 calc R U . . .
C58  C  0.9462(9)   0.8026(7)   0.6114(5)   0.117(4)   Uani 1       1 d    . . . . .
H58  H  0.905162    0.773558    0.599721    0.140      Uiso 1       1 calc R U . . .
C59  C  0.9175(9)   0.8278(9)   0.6482(5)   0.156(5)   Uani 1       1 d    . . . . .
H59A H  0.871870    0.856780    0.644792    0.234      Uiso 1       1 calc R U . . .
H59B H  0.955318    0.858430    0.660229    0.234      Uiso 1       1 calc R U . . .
H59C H  0.906676    0.784532    0.663449    0.234      Uiso 1       1 calc R U . . .
C62  C  0.740(2)    0.7278(17)  0.5216(10)  0.082(10)  Uani 0.56(4) 1 d    . U P A 1
H62  H  0.769279    0.717642    0.544371    0.099      Uiso 0.56(4) 1 calc R U P A 1
C63  C  0.784(3)    0.7939(19)  0.5037(11)  0.155(14)  Uani 0.56(4) 1 d    . U P A 1
H63A H  0.778161    0.838426    0.518693    0.233      Uiso 0.56(4) 1 calc R U P A 1
H63B H  0.765368    0.803088    0.479020    0.233      Uiso 0.56(4) 1 calc R U P A 1
H63C H  0.837468    0.781104    0.502398    0.233      Uiso 0.56(4) 1 calc R U P A 1
C64  C  0.908(3)    0.502(3)    0.4871(11)  0.110(14)  Uani 0.56(4) 1 d    . U P A 1
H64  H  0.944261    0.526838    0.503956    0.132      Uiso 0.56(4) 1 calc R U P A 1
C65  C  0.957(2)    0.462(2)    0.4559(10)  0.142(13)  Uani 0.56(4) 1 d    . U P A 1
H65A H  0.991802    0.426914    0.467361    0.214      Uiso 0.56(4) 1 calc R U P A 1
H65B H  0.985187    0.498904    0.442083    0.214      Uiso 0.56(4) 1 calc R U P A 1
H65C H  0.923936    0.434835    0.439208    0.214      Uiso 0.56(4) 1 calc R U P A 1
C76  C  0.6632(19)  0.7165(17)  0.5338(11)  0.114(10)  Uani 0.56(4) 1 d    . U P A 1
H76A H  0.644450    0.762000    0.545019    0.171      Uiso 0.56(4) 1 calc R U P A 1
H76B H  0.661737    0.676242    0.551747    0.171      Uiso 0.56(4) 1 calc R U P A 1
H76C H  0.632024    0.703514    0.512707    0.171      Uiso 0.56(4) 1 calc R U P A 1
C77  C  0.885(3)    0.432(3)    0.5053(14)  0.133(17)  Uani 0.56(4) 1 d    . U P A 1
H77A H  0.922774    0.416917    0.523096    0.200      Uiso 0.56(4) 1 calc R U P A 1
H77B H  0.878730    0.392953    0.486893    0.200      Uiso 0.56(4) 1 calc R U P A 1
H77C H  0.837237    0.439753    0.517995    0.200      Uiso 0.56(4) 1 calc R U P A 1
C62' C  0.751(2)    0.713(3)    0.5098(12)  0.081(12)  Uani 0.44(4) 1 d    . U P A 2
H62' H  0.775153    0.712098    0.534513    0.097      Uiso 0.44(4) 1 calc R U P A 2
C63' C  0.740(3)    0.797(2)    0.4959(11)  0.119(14)  Uani 0.44(4) 1 d    . U P A 2
H63D H  0.715965    0.825736    0.515224    0.178      Uiso 0.44(4) 1 calc R U P A 2
H63E H  0.707961    0.796708    0.474022    0.178      Uiso 0.44(4) 1 calc R U P A 2
H63F H  0.788274    0.818097    0.489859    0.178      Uiso 0.44(4) 1 calc R U P A 2
C64' C  0.927(3)    0.502(3)    0.4967(13)  0.086(13)  Uani 0.44(4) 1 d    . U P A 2
H64' H  0.948401    0.534732    0.516064    0.103      Uiso 0.44(4) 1 calc R U P A 2
C65' C  0.988(3)    0.501(4)    0.4676(14)  0.18(2)    Uani 0.44(4) 1 d    . U P A 2
H65D H  1.017974    0.456047    0.469915    0.266      Uiso 0.44(4) 1 calc R U P A 2
H65E H  1.020692    0.544484    0.471040    0.266      Uiso 0.44(4) 1 calc R U P A 2
H65F H  0.965606    0.503305    0.443261    0.266      Uiso 0.44(4) 1 calc R U P A 2
C76' C  0.667(3)    0.724(3)    0.5137(17)  0.15(2)    Uani 0.44(4) 1 d    . U P A 2
H76D H  0.656584    0.776316    0.518758    0.230      Uiso 0.44(4) 1 calc R U P A 2
H76E H  0.647908    0.693667    0.533841    0.230      Uiso 0.44(4) 1 calc R U P A 2
H76F H  0.642027    0.709642    0.490846    0.230      Uiso 0.44(4) 1 calc R U P A 2
C77' C  0.901(3)    0.435(4)    0.5181(13)  0.094(14)  Uani 0.44(4) 1 d    . U P A 2
H77D H  0.942748    0.401568    0.522328    0.142      Uiso 0.44(4) 1 calc R U P A 2
H77E H  0.861942    0.409577    0.504216    0.142      Uiso 0.44(4) 1 calc R U P A 2
H77F H  0.880595    0.451581    0.541676    0.142      Uiso 0.44(4) 1 calc R U P A 2
C26  C  0.7409(11)  0.3912(8)   0.8249(4)   0.156(6)   Uani 1       1 d    . . . . .
H26A H  0.689212    0.373891    0.825617    0.234      Uiso 1       1 calc R U . . .
H26B H  0.759045    0.398892    0.849895    0.234      Uiso 1       1 calc R U . . .
H26C H  0.772039    0.354196    0.812623    0.234      Uiso 1       1 calc R U . . .
C45  C  1.0756(10)  0.4883(10)  0.7530(5)   0.189(8)   Uani 1       1 d    . . . . .
H45A H  1.104006    0.482703    0.730250    0.283      Uiso 1       1 calc R U . . .
H45B H  1.065300    0.439453    0.763410    0.283      Uiso 1       1 calc R U . . .
H45C H  1.104668    0.517561    0.770520    0.283      Uiso 1       1 calc R U . . .
C66  C  0.6053(10)  0.8776(7)   0.6320(4)   0.129(5)   Uani 1       1 d    . . . . .
H66  H  0.585604    0.826160    0.629312    0.155      Uiso 1       1 calc R U . . .
C67  C  0.6546(16)  0.8930(12)  0.5992(5)   0.230(11)  Uani 1       1 d    . . . . .
H67A H  0.629615    0.875971    0.576870    0.345      Uiso 1       1 calc R U . . .
H67B H  0.701996    0.866686    0.602050    0.345      Uiso 1       1 calc R U . . .
H67C H  0.664075    0.946249    0.597430    0.345      Uiso 1       1 calc R U . . .
C68  C  0.7031(8)   0.7521(7)   0.7496(4)   0.107(4)   Uani 1       1 d    . . . . .
H68  H  0.688107    0.707327    0.735283    0.128      Uiso 1       1 calc R U . . .
C69  C  0.7817(9)   0.7390(8)   0.7643(4)   0.141(5)   Uani 1       1 d    . . . . .
H69A H  0.782862    0.692483    0.778038    0.211      Uiso 1       1 calc R U . . .
H69B H  0.795752    0.779921    0.780494    0.211      Uiso 1       1 calc R U . . .
H69C H  0.816866    0.736264    0.743822    0.211      Uiso 1       1 calc R U . . .
C70  C  0.5078(7)   0.5460(6)   0.7307(3)   0.090(3)   Uani 1       1 d    . . . . .
H70  H  0.556161    0.570679    0.724783    0.108      Uiso 1       1 calc R U . . .
C71  C  0.4778(9)   0.5824(9)   0.7661(4)   0.142(5)   Uani 1       1 d    . . . . .
H71A H  0.514950    0.577589    0.785648    0.213      Uiso 1       1 calc R U . . .
H71B H  0.431553    0.557839    0.773587    0.213      Uiso 1       1 calc R U . . .
H71C H  0.467912    0.634919    0.761561    0.213      Uiso 1       1 calc R U . . .
C72  C  0.4384(7)   0.6843(6)   0.6111(3)   0.092(3)   Uani 1       1 d    . . . . .
H72  H  0.483624    0.712059    0.619451    0.111      Uiso 1       1 calc R U . . .
C73  C  0.4606(10)  0.6483(9)   0.5761(4)   0.154(6)   Uani 1       1 d    . . . . .
H73A H  0.479905    0.685766    0.559159    0.231      Uiso 1       1 calc R U . . .
H73B H  0.417034    0.624152    0.565104    0.231      Uiso 1       1 calc R U . . .
H73C H  0.499248    0.611299    0.580847    0.231      Uiso 1       1 calc R U . . .
C75  C  1.0996(12)  0.4966(9)   0.6174(7)   0.201(8)   Uani 1       1 d    . . . . .
H75A H  1.101542    0.446809    0.606889    0.302      Uiso 1       1 calc R U . . .
H75B H  1.060574    0.498583    0.636174    0.302      Uiso 1       1 calc R U . . .
H75C H  1.147819    0.508543    0.628540    0.302      Uiso 1       1 calc R U . . .
C74  C  0.9581(13)  0.8717(11)  0.5874(6)   0.221(10)  Uani 1       1 d    . . . . .
H74A H  0.910421    0.897174    0.583933    0.332      Uiso 1       1 calc R U . . .
H74B H  0.978100    0.856833    0.563553    0.332      Uiso 1       1 calc R U . . .
H74C H  0.993409    0.905129    0.599488    0.332      Uiso 1       1 calc R U . . .
C78  C  0.5342(11)  0.9333(11)  0.6324(6)   0.214(9)   Uani 1       1 d    . . . . .
H78A H  0.505633    0.927221    0.609769    0.321      Uiso 1       1 calc R U . . .
H78B H  0.551814    0.984494    0.634286    0.321      Uiso 1       1 calc R U . . .
H78C H  0.502432    0.921806    0.653471    0.321      Uiso 1       1 calc R U . . .
C79  C  0.6465(9)   0.7617(10)  0.7818(4)   0.150(6)   Uani 1       1 d    . . . . .
H79A H  0.635453    0.713290    0.792569    0.224      Uiso 1       1 calc R U . . .
H79B H  0.600342    0.783861    0.772527    0.224      Uiso 1       1 calc R U . . .
H79C H  0.668148    0.794046    0.800537    0.224      Uiso 1       1 calc R U . . .
C80  C  0.5246(11)  0.4627(8)   0.7360(5)   0.169(7)   Uani 1       1 d    . . . . .
H80A H  0.563923    0.456636    0.754309    0.254      Uiso 1       1 calc R U . . .
H80B H  0.541019    0.441424    0.712641    0.254      Uiso 1       1 calc R U . . .
H80C H  0.479354    0.437272    0.744227    0.254      Uiso 1       1 calc R U . . .
C81  C  0.3782(10)  0.7431(8)   0.6057(4)   0.155(6)   Uani 1       1 d    . . . . .
H81A H  0.395772    0.780157    0.588106    0.233      Uiso 1       1 calc R U . . .
H81B H  0.367549    0.767188    0.629167    0.233      Uiso 1       1 calc R U . . .
H81C H  0.332788    0.719753    0.596357    0.233      Uiso 1       1 calc R U . . .
C82  C  0.2814(7)   0.3491(6)   0.5358(3)   0.082(3)   Uani 1       1 d    . . . . .
C83  C  0.2392(7)   0.3033(6)   0.5576(3)   0.089(3)   Uani 1       1 d    . . . . .
C84  C  0.1654(9)   0.2896(8)   0.5469(4)   0.115(4)   Uani 1       1 d    . . . . .
H84  H  0.134163    0.259177    0.561480    0.138      Uiso 1       1 calc R U . . .
C85  C  0.1384(8)   0.3204(9)   0.5152(5)   0.121(4)   Uani 1       1 d    . . . . .
H85  H  0.088278    0.310644    0.508391    0.145      Uiso 1       1 calc R U . . .
C86  C  0.1818(10)  0.3659(9)   0.4922(4)   0.122(5)   Uani 1       1 d    . . . . .
H86  H  0.161723    0.385940    0.470343    0.146      Uiso 1       1 calc R U . . .
C87  C  0.2566(8)   0.3808(6)   0.5029(3)   0.090(3)   Uani 1       1 d    . . . . .
C88  C  0.3750(9)   0.4263(7)   0.5724(3)   0.112(4)   Uani 1       1 d    . . . . .
H88  H  0.340667    0.459857    0.583144    0.134      Uiso 1       1 calc R U . . .
C89  C  0.4498(9)   0.4251(9)   0.5774(4)   0.125(5)   Uani 1       1 d    . . . . .
H89  H  0.477621    0.458144    0.592250    0.150      Uiso 1       1 calc R U . . .
C90  C  0.4225(7)   0.3303(6)   0.5379(3)   0.080(3)   Uani 1       1 d    . . . . .
C91  C  0.272(3)    0.278(2)    0.5983(12)  0.099(13)  Uani 0.51(4) 1 d    . U P B 1
H91  H  0.326447    0.289506    0.600141    0.119      Uiso 0.51(4) 1 calc R U P B 1
C92  C  0.235(2)    0.306(3)    0.6267(10)  0.144(13)  Uani 0.51(4) 1 d    . U P B 1
H92A H  0.251180    0.357186    0.630721    0.217      Uiso 0.51(4) 1 calc R U P B 1
H92B H  0.246308    0.276505    0.648574    0.217      Uiso 0.51(4) 1 calc R U P B 1
H92F H  0.181755    0.304667    0.621751    0.217      Uiso 0.51(4) 1 calc R U P B 1
C93  C  0.318(3)    0.436(3)    0.4812(14)  0.103(14)  Uani 0.51(4) 1 d    . U P B 1
H93  H  0.366211    0.427270    0.494512    0.123      Uiso 0.51(4) 1 calc R U P B 1
C94  C  0.331(2)    0.398(2)    0.4435(9)   0.136(13)  Uani 0.51(4) 1 d    . U P B 1
H94A H  0.344648    0.434596    0.425171    0.203      Uiso 0.51(4) 1 calc R U P B 1
H94B H  0.284324    0.373154    0.435953    0.203      Uiso 0.51(4) 1 calc R U P B 1
H94C H  0.370335    0.360772    0.445782    0.203      Uiso 0.51(4) 1 calc R U P B 1
C10A C  0.259(3)    0.191(3)    0.5939(14)  0.165(17)  Uani 0.51(4) 1 d    . U P B 1
H10A H  0.307304    0.165711    0.591167    0.248      Uiso 0.51(4) 1 calc R U P B 1
H10B H  0.228475    0.181097    0.572145    0.248      Uiso 0.51(4) 1 calc R U P B 1
H10C H  0.233536    0.171455    0.615625    0.248      Uiso 0.51(4) 1 calc R U P B 1
C12A C  0.3040(18)  0.5121(13)  0.4875(9)   0.099(10)  Uani 0.51(4) 1 d    . U P B 1
H12A H  0.340743    0.542056    0.474304    0.149      Uiso 0.51(4) 1 calc R U P B 1
H12B H  0.307520    0.522389    0.513780    0.149      Uiso 0.51(4) 1 calc R U P B 1
H12C H  0.253854    0.524293    0.478801    0.149      Uiso 0.51(4) 1 calc R U P B 1
C15A C  0.528(3)    0.252(3)    0.6110(13)  0.138(18)  Uani 0.51(4) 1 d    . U P B 1
H15A H  0.478387    0.254510    0.598560    0.166      Uiso 0.51(4) 1 calc R U P B 1
C16A C  0.553(3)    0.175(2)    0.6032(13)  0.161(16)  Uani 0.51(4) 1 d    . U P B 1
H16A H  0.543531    0.163021    0.577469    0.241      Uiso 0.51(4) 1 calc R U P B 1
H16B H  0.525811    0.140239    0.618900    0.241      Uiso 0.51(4) 1 calc R U P B 1
H16C H  0.606679    0.170628    0.608177    0.241      Uiso 0.51(4) 1 calc R U P B 1
C18A C  0.521(3)    0.314(3)    0.6420(12)  0.180(16)  Uani 0.51(4) 1 d    . U P B 1
H18A H  0.470850    0.336029    0.641091    0.271      Uiso 0.51(4) 1 calc R U P B 1
H18B H  0.558145    0.352814    0.637713    0.271      Uiso 0.51(4) 1 calc R U P B 1
H18C H  0.529041    0.291829    0.666063    0.271      Uiso 0.51(4) 1 calc R U P B 1
C91' C  0.268(3)    0.257(3)    0.5892(11)  0.091(13)  Uani 0.49(4) 1 d    . U P B 2
H91' H  0.310777    0.284438    0.599549    0.109      Uiso 0.49(4) 1 calc R U P B 2
C92' C  0.208(3)    0.251(3)    0.6216(13)  0.184(19)  Uani 0.49(4) 1 d    . U P B 2
H92C H  0.225162    0.214644    0.639646    0.276      Uiso 0.49(4) 1 calc R U P B 2
H92D H  0.159863    0.235633    0.611672    0.276      Uiso 0.49(4) 1 calc R U P B 2
H92E H  0.203044    0.299449    0.633388    0.276      Uiso 0.49(4) 1 calc R U P B 2
C93' C  0.296(3)    0.423(3)    0.4765(13)  0.094(14)  Uani 0.49(4) 1 d    . U P B 2
H93' H  0.350431    0.425340    0.482856    0.113      Uiso 0.49(4) 1 calc R U P B 2
C94' C  0.287(3)    0.419(3)    0.4388(11)  0.152(16)  Uani 0.49(4) 1 d    . U P B 2
H94D H  0.334179    0.429872    0.426581    0.227      Uiso 0.49(4) 1 calc R U P B 2
H94E H  0.248876    0.454105    0.431002    0.227      Uiso 0.49(4) 1 calc R U P B 2
H94F H  0.271022    0.368401    0.432143    0.227      Uiso 0.49(4) 1 calc R U P B 2
C10B C  0.296(3)    0.179(3)    0.5831(13)  0.150(15)  Uani 0.49(4) 1 d    . U P B 2
H10D H  0.335961    0.168215    0.600422    0.224      Uiso 0.49(4) 1 calc R U P B 2
H10E H  0.314138    0.173858    0.558034    0.224      Uiso 0.49(4) 1 calc R U P B 2
H10F H  0.254713    0.143622    0.587072    0.224      Uiso 0.49(4) 1 calc R U P B 2
C12B C  0.267(4)    0.499(3)    0.4683(17)  0.21(2)    Uani 0.49(4) 1 d    . U P B 2
H12D H  0.295480    0.520537    0.448237    0.312      Uiso 0.49(4) 1 calc R U P B 2
H12E H  0.271076    0.529667    0.490134    0.312      Uiso 0.49(4) 1 calc R U P B 2
H12F H  0.214218    0.494928    0.461089    0.312      Uiso 0.49(4) 1 calc R U P B 2
C15B C  0.555(3)    0.263(3)    0.6033(13)  0.121(15)  Uani 0.49(4) 1 d    . U P B 2
H15B H  0.500932    0.264167    0.597707    0.145      Uiso 0.49(4) 1 calc R U P B 2
C16B C  0.575(4)    0.184(3)    0.6224(16)  0.19(2)    Uani 0.49(4) 1 d    . U P B 2
H16D H  0.595333    0.150026    0.603890    0.292      Uiso 0.49(4) 1 calc R U P B 2
H16E H  0.530130    0.162618    0.633124    0.292      Uiso 0.49(4) 1 calc R U P B 2
H16F H  0.612650    0.191404    0.641674    0.292      Uiso 0.49(4) 1 calc R U P B 2
C18B C  0.566(5)    0.284(4)    0.6408(18)  0.25(3)    Uani 0.49(4) 1 d    . U P B 2
H18D H  0.566705    0.338223    0.642725    0.380      Uiso 0.49(4) 1 calc R U P B 2
H18E H  0.612899    0.263902    0.649868    0.380      Uiso 0.49(4) 1 calc R U P B 2
H18F H  0.524476    0.264710    0.655566    0.380      Uiso 0.49(4) 1 calc R U P B 2
C95  C  0.5598(8)   0.3478(8)   0.5546(5)   0.101(4)   Uani 1       1 d    . . . . .
C96  C  0.5984(9)   0.3862(9)   0.5256(5)   0.119(5)   Uani 1       1 d    . . . . .
C97  C  0.6782(10)  0.3687(10)  0.5239(5)   0.142(5)   Uani 1       1 d    . . . . .
H97  H  0.708076    0.389748    0.505175    0.170      Uiso 1       1 calc R U . . .
C98  C  0.7102(11)  0.3222(11)  0.5491(7)   0.158(7)   Uani 1       1 d    . . . . .
H98  H  0.762473    0.314707    0.548119    0.190      Uiso 1       1 calc R U . . .
C99  C  0.6717(12)  0.2874(10)  0.5747(6)   0.149(6)   Uani 1       1 d    . . . . .
H99  H  0.696279    0.254509    0.590978    0.179      Uiso 1       1 calc R U . . .
C100 C  0.5901(10)  0.2997(9)   0.5782(5)   0.114(4)   Uani 1       1 d    . . . . .
C103 C  0.5640(9)   0.4410(9)   0.4986(5)   0.125(4)   Uani 1       1 d    . . . . .
H103 H  0.509014    0.439775    0.502926    0.151      Uiso 1       1 calc R U . . .
C104 C  0.5886(11)  0.5209(9)   0.5053(5)   0.172(6)   Uani 1       1 d    . . . . .
H10G H  0.552543    0.554808    0.494231    0.257      Uiso 1       1 calc R U . . .
H10H H  0.637820    0.528899    0.494393    0.257      Uiso 1       1 calc R U . . .
H10I H  0.591257    0.530092    0.531755    0.257      Uiso 1       1 calc R U . . .
C107 C  0.5759(12)  0.4168(11)  0.4586(5)   0.186(7)   Uani 1       1 d    . . . . .
H10J H  0.539261    0.441412    0.442841    0.279      Uiso 1       1 calc R U . . .
H10K H  0.569713    0.363049    0.456661    0.279      Uiso 1       1 calc R U . . .
H10L H  0.626293    0.430398    0.450702    0.279      Uiso 1       1 calc R U . . .

loop_
_atom_site_aniso_label
_atom_site_aniso_U_11
_atom_site_aniso_U_22
_atom_site_aniso_U_33
_atom_site_aniso_U_23
_atom_site_aniso_U_13
_atom_site_aniso_U_12
Fe1  0.0560(7)  0.0680(8)  0.0693(7)  0.0122(7)   0.0109(7)   0.0096(6)
S4   0.0789(17) 0.0770(16) 0.0688(14) 0.0008(14)  -0.0015(13) 0.0147(13)
S6   0.0588(15) 0.0897(17) 0.0721(14) 0.0130(13)  0.0007(13)  -0.0009(14)
S2   0.0856(19) 0.0613(15) 0.0722(15) 0.0063(12)  0.0118(13)  0.0104(14)
S1   0.121(2)   0.088(2)   0.100(2)   0.0015(17)  -0.0419(19) 0.0285(19)
S7   0.0629(15) 0.0690(16) 0.1072(18) 0.0015(15)  0.0199(15)  0.0017(12)
S3   0.0570(14) 0.0944(18) 0.0699(15) 0.0089(14)  0.0012(13)  0.0093(13)
S5   0.0532(14) 0.0659(14) 0.0906(16) 0.0139(12)  0.0066(14)  0.0014(12)
S8   0.120(3)   0.161(3)   0.105(2)   0.038(2)    0.016(2)    -0.056(2)
S9   0.0744(18) 0.088(2)   0.136(2)   -0.0239(18) 0.0276(18)  0.0112(16)
S10  0.076(2)   0.098(2)   0.163(3)   -0.047(2)   -0.003(2)   0.0019(17)
N1   0.070(5)   0.046(5)   0.061(5)   0.003(4)    0.001(4)    0.006(4)
N2   0.070(5)   0.059(5)   0.063(5)   -0.007(4)   -0.011(4)   0.014(4)
N3   0.064(5)   0.084(6)   0.069(5)   0.007(4)    -0.002(4)   -0.016(4)
N4   0.067(6)   0.076(5)   0.066(5)   0.011(4)    -0.002(4)   -0.007(4)
N5   0.064(5)   0.050(5)   0.081(5)   0.000(4)    0.009(4)    0.001(4)
N6   0.044(5)   0.055(5)   0.083(5)   -0.004(4)   0.013(4)    0.007(4)
N7   0.073(7)   0.097(7)   0.096(6)   -0.022(5)   0.010(5)    -0.007(6)
N8   0.080(8)   0.101(7)   0.117(8)   -0.037(6)   0.004(6)    -0.009(6)
C1   0.058(6)   0.056(6)   0.065(6)   0.005(5)    -0.004(5)   0.005(5)
C2   0.079(7)   0.064(7)   0.071(6)   0.000(5)    -0.001(6)   0.004(6)
C3   0.117(10)  0.089(8)   0.089(7)   -0.030(7)   0.000(8)    0.018(8)
C4   0.147(13)  0.086(9)   0.108(10)  -0.014(8)   -0.018(9)   -0.016(9)
C5   0.122(10)  0.068(8)   0.101(8)   0.000(7)    0.008(8)    -0.034(7)
C6   0.087(7)   0.063(7)   0.080(7)   0.006(6)    -0.004(6)   -0.005(6)
C9   0.053(6)   0.056(6)   0.066(6)   0.001(5)    0.004(4)    -0.001(5)
C8   0.071(7)   0.066(6)   0.058(6)   0.009(5)    0.000(5)    0.002(5)
C7   0.075(7)   0.062(6)   0.072(6)   -0.001(5)   -0.014(5)   0.007(5)
C10  0.073(7)   0.104(8)   0.089(8)   0.003(7)    0.018(6)    0.006(6)
C11  0.081(10)  0.192(15)  0.199(15)  0.018(12)   0.020(10)   -0.012(10)
C12  0.092(18)  0.097(18)  0.099(17)  0.008(12)   0.018(11)   -0.003(13)
C13  0.095(17)  0.079(15)  0.078(15)  0.028(12)   0.015(12)   0.000(14)
C24  0.13(2)    0.16(2)    0.14(2)    0.011(19)   0.051(18)   0.011(19)
C12' 0.080(18)  0.074(18)  0.078(18)  0.000(12)   0.013(12)   -0.003(12)
C13' 0.17(3)    0.18(4)    0.13(3)    0.01(2)     0.04(2)     0.01(2)
C24' 0.15(3)    0.17(3)    0.12(3)    -0.02(2)    0.01(2)     -0.02(2)
C22  0.056(6)   0.061(6)   0.056(5)   0.002(4)    0.015(5)    0.001(4)
C20  0.039(5)   0.064(6)   0.078(6)   0.003(5)    0.017(5)    -0.003(5)
C21  0.066(7)   0.083(7)   0.086(8)   0.009(6)    0.008(6)    -0.003(6)
C14  0.068(7)   0.060(6)   0.091(8)   -0.008(6)   -0.016(6)   0.000(6)
C15  0.128(12)  0.083(8)   0.060(7)   0.007(6)    -0.009(7)   0.019(8)
C16  0.153(15)  0.136(12)  0.098(10)  -0.018(9)   -0.011(10)  0.016(11)
C17  0.161(17)  0.164(15)  0.129(13)  -0.076(11)  -0.022(12)  -0.022(13)
C18  0.123(13)  0.142(13)  0.164(15)  -0.053(12)  -0.036(12)  -0.023(10)
C19  0.111(11)  0.100(9)   0.102(9)   -0.025(7)   -0.018(8)   0.005(8)
C23  0.23(2)    0.188(16)  0.135(13)  -0.016(12)  0.089(13)   -0.044(14)
C31  0.056(6)   0.056(6)   0.066(5)   0.007(4)    0.001(4)    0.002(5)
C29  0.065(6)   0.053(6)   0.083(6)   0.018(5)    0.012(5)    0.005(5)
C30  0.049(6)   0.066(7)   0.085(6)   0.003(5)    0.007(5)    0.006(5)
C32  0.053(7)   0.088(8)   0.087(7)   -0.003(6)   0.008(5)    -0.010(6)
C37  0.062(8)   0.093(9)   0.126(10)  -0.004(7)   0.011(7)    -0.012(7)
C36  0.062(8)   0.119(11)  0.189(13)  -0.025(10)  -0.014(8)   -0.008(8)
C35  0.063(9)   0.124(11)  0.191(14)  -0.030(10)  -0.015(8)   -0.027(9)
C34  0.100(10)  0.108(10)  0.147(11)  -0.023(8)   -0.020(9)   -0.011(9)
C33  0.080(8)   0.102(10)  0.097(8)   0.005(7)    -0.009(7)   0.005(8)
C38  0.072(7)   0.088(8)   0.062(7)   0.003(6)    0.008(6)    -0.013(6)
C39  0.097(9)   0.085(8)   0.075(8)   0.008(6)    -0.011(7)   -0.007(7)
C40  0.143(13)  0.130(12)  0.095(10)  0.044(9)    -0.039(9)   -0.019(10)
C41  0.195(19)  0.154(16)  0.076(9)   -0.004(10)  -0.008(12)  -0.060(15)
C42  0.180(18)  0.139(14)  0.100(13)  -0.010(10)  -0.001(12)  0.004(12)
C43  0.111(10)  0.110(10)  0.070(8)   0.015(8)    0.020(7)    -0.006(9)
C25  0.113(10)  0.119(10)  0.071(7)   0.012(6)    0.004(7)    -0.006(9)
C44  0.134(15)  0.182(16)  0.234(19)  0.022(14)   0.053(14)   0.047(13)
C27  0.092(10)  0.140(13)  0.130(11)  -0.030(10)  -0.017(9)   -0.012(9)
C28  0.162(16)  0.156(15)  0.211(18)  0.021(13)   0.026(13)   -0.050(13)
C46  0.061(6)   0.059(7)   0.080(7)   -0.011(6)   0.013(5)    -0.004(5)
C47  0.097(9)   0.062(8)   0.117(10)  0.005(7)    0.003(7)    0.000(7)
C48  0.114(12)  0.053(8)   0.181(14)  0.015(9)    0.024(10)   0.006(8)
C49  0.116(13)  0.068(10)  0.218(18)  -0.005(11)  -0.028(12)  -0.016(9)
C50  0.103(11)  0.118(12)  0.153(12)  -0.053(10)  -0.024(9)   -0.001(10)
C51  0.085(8)   0.070(7)   0.112(9)   -0.021(7)   0.005(7)    -0.007(6)
C52  0.049(6)   0.059(6)   0.082(7)   0.002(5)    0.017(5)    0.006(5)
C53  0.065(7)   0.079(7)   0.098(8)   0.002(7)    0.007(6)    0.010(6)
C54  0.089(9)   0.122(10)  0.098(9)   0.027(7)    0.004(8)    -0.044(8)
C55  0.091(10)  0.120(11)  0.132(12)  -0.007(9)   0.025(9)    -0.030(8)
C56  0.056(7)   0.133(10)  0.117(9)   -0.023(9)   -0.012(7)   0.008(7)
C57  0.049(6)   0.077(7)   0.094(7)   0.001(6)    0.000(6)    0.005(5)
C60  0.080(8)   0.109(11)  0.184(13)  -0.023(11)  0.022(9)    -0.001(8)
C61  0.173(16)  0.152(13)  0.242(18)  -0.102(13)  0.069(15)   -0.022(12)
C58  0.121(11)  0.079(9)   0.151(12)  0.000(9)    -0.038(10)  -0.005(8)
C59  0.132(12)  0.161(14)  0.175(15)  -0.016(13)  -0.013(12)  0.036(11)
C62  0.089(15)  0.072(14)  0.085(14)  0.004(10)   -0.010(11)  0.008(10)
C63  0.16(2)    0.121(19)  0.19(2)    0.040(17)   -0.01(2)    -0.006(19)
C64  0.107(18)  0.119(18)  0.104(18)  -0.002(12)  0.012(12)   0.000(12)
C65  0.14(2)    0.14(2)    0.14(2)    -0.012(17)  0.064(16)   0.007(17)
C76  0.126(19)  0.102(17)  0.11(2)    0.009(15)   -0.001(16)  0.020(14)
C77  0.13(2)    0.12(2)    0.15(3)    -0.01(2)    -0.01(2)    0.029(19)
C62' 0.079(16)  0.088(17)  0.074(16)  0.008(12)   0.000(12)   0.009(12)
C63' 0.127(19)  0.100(17)  0.128(17)  0.013(12)   -0.006(13)  -0.013(13)
C64' 0.079(17)  0.092(17)  0.086(17)  0.004(12)   -0.004(12)  0.008(12)
C65' 0.18(3)    0.19(3)    0.17(3)    -0.03(2)    0.04(2)     0.00(2)
C76' 0.16(2)    0.15(2)    0.15(2)    0.001(14)   0.003(14)   0.008(13)
C77' 0.11(2)    0.10(2)    0.076(18)  0.010(17)   0.002(18)   0.025(18)
C26  0.215(18)  0.131(11)  0.123(10)  0.031(9)    -0.012(11)  -0.021(12)
C45  0.118(13)  0.209(18)  0.239(19)  -0.077(15)  -0.023(13)  0.050(13)
C66  0.172(15)  0.096(9)   0.118(11)  0.043(8)    0.009(11)   -0.001(10)
C67  0.34(3)    0.196(18)  0.152(16)  -0.041(14)  0.020(19)   -0.02(2)
C68  0.123(11)  0.093(9)   0.105(9)   0.002(7)    -0.035(9)   0.008(8)
C69  0.150(15)  0.149(12)  0.124(11)  -0.018(9)   -0.041(10)  0.021(10)
C70  0.092(8)   0.086(8)   0.093(8)   0.022(7)    0.008(7)    0.002(7)
C71  0.142(13)  0.161(13)  0.122(11)  0.016(10)   -0.015(10)  0.017(11)
C72  0.081(8)   0.091(8)   0.105(9)   0.017(7)    -0.012(7)   0.012(7)
C73  0.181(17)  0.159(13)  0.121(11)  0.010(10)   0.053(11)   0.006(11)
C75  0.18(2)    0.121(13)  0.30(2)    0.031(15)   -0.016(18)  -0.015(12)
C74  0.24(3)    0.160(17)  0.27(2)    0.026(17)   -0.071(19)  0.043(16)
C78  0.169(17)  0.201(18)  0.27(2)    0.047(16)   -0.054(16)  0.088(15)
C79  0.154(14)  0.193(15)  0.101(10)  0.031(10)   0.000(10)   -0.002(12)
C80  0.190(17)  0.097(11)  0.221(17)  0.033(11)   -0.055(14)  0.031(11)
C81  0.167(15)  0.124(11)  0.174(14)  0.038(10)   0.011(12)   0.046(11)
C82  0.074(8)   0.079(7)   0.093(8)   -0.009(6)   0.009(7)    0.003(6)
C83  0.065(8)   0.094(8)   0.110(8)   0.002(7)    0.023(7)    -0.011(7)
C84  0.083(10)  0.140(12)  0.123(11)  0.011(9)    0.029(9)    -0.002(9)
C85  0.077(10)  0.137(12)  0.148(14)  -0.019(11)  -0.010(10)  0.001(9)
C86  0.118(13)  0.140(13)  0.106(10)  -0.014(9)   -0.029(10)  0.037(10)
C87  0.097(10)  0.087(8)   0.086(8)   -0.007(7)   0.011(8)    0.011(8)
C88  0.108(11)  0.104(9)   0.124(10)  -0.055(8)   0.015(8)    -0.011(8)
C89  0.099(11)  0.147(13)  0.130(11)  -0.052(10)  0.000(8)    -0.034(9)
C90  0.074(7)   0.073(7)   0.093(7)   -0.007(6)   0.005(6)    -0.007(6)
C91  0.096(16)  0.101(17)  0.100(17)  0.000(12)   0.018(12)   -0.011(12)
C92  0.14(2)    0.16(2)    0.13(2)    -0.011(18)  -0.002(17)  0.026(19)
C93  0.101(17)  0.105(19)  0.103(17)  0.004(12)   0.004(12)   -0.012(13)
C94  0.13(2)    0.15(2)    0.121(19)  0.021(16)   0.055(17)   0.014(18)
C10A 0.18(3)    0.14(2)    0.17(3)    0.06(2)     0.00(2)     0.02(2)
C12A 0.111(19)  0.074(15)  0.112(17)  -0.007(12)  0.015(15)   -0.019(13)
C15A 0.13(2)    0.15(2)    0.13(2)    0.000(13)   -0.013(13)  0.001(13)
C16A 0.18(3)    0.15(2)    0.16(2)    0.02(2)     0.01(2)     -0.04(2)
C18A 0.18(3)    0.19(3)    0.17(2)    0.02(2)     -0.01(2)    0.02(2)
C91' 0.091(16)  0.092(17)  0.090(17)  -0.006(12)  0.008(12)   -0.010(12)
C92' 0.18(3)    0.19(3)    0.18(3)    0.00(2)     0.02(2)     0.00(2)
C93' 0.096(17)  0.095(17)  0.092(17)  -0.010(12)  0.002(12)   0.002(12)
C94' 0.15(2)    0.15(2)    0.151(19)  0.013(13)   0.007(13)   0.003(13)
C10B 0.13(2)    0.16(3)    0.16(2)    0.044(19)   0.029(19)   0.03(2)
C12B 0.21(3)    0.21(3)    0.21(3)    0.009(14)   0.014(14)   -0.009(14)
C15B 0.123(18)  0.126(18)  0.114(18)  0.010(12)   -0.010(13)  -0.010(13)
C16B 0.20(3)    0.19(3)    0.20(3)    0.006(14)   -0.003(14)  0.005(14)
C18B 0.25(3)    0.26(3)    0.25(3)    -0.003(14)  0.006(14)   0.001(14)
C95  0.076(10)  0.114(10)  0.112(10)  -0.015(9)   -0.006(9)   -0.019(8)
C96  0.077(11)  0.115(12)  0.165(14)  -0.043(11)  -0.010(10)  -0.006(9)
C97  0.109(15)  0.114(12)  0.202(17)  -0.008(12)  -0.002(12)  -0.041(10)
C98  0.112(14)  0.122(14)  0.24(2)    0.028(14)   -0.031(15)  -0.019(12)
C99  0.138(18)  0.127(14)  0.182(17)  0.005(12)   -0.064(13)  -0.021(12)
C100 0.101(13)  0.121(12)  0.118(11)  0.003(10)   -0.020(10)  -0.021(10)
C103 0.099(10)  0.106(11)  0.171(15)  -0.005(11)  0.027(10)   -0.015(9)
C104 0.184(18)  0.135(14)  0.196(16)  -0.008(12)  0.012(13)   -0.014(12)
C107 0.199(19)  0.189(17)  0.170(16)  -0.032(14)  0.007(14)   0.030(14)

loop_
_geom_bond_atom_site_label_1
_geom_bond_atom_site_label_2
_geom_bond_distance
_geom_bond_site_symmetry_2
_geom_bond_publ_flag
Fe1  S6   2.251(3)  . ?
Fe1  S7   2.266(3)  . ?
Fe1  S4   2.272(3)  . ?
Fe1  S2   2.300(3)  . ?
Fe1  S5   2.306(3)  . ?
Fe1  S3   2.307(3)  . ?
S4   C9   1.678(9)  . ?
S6   C22  1.633(9)  . ?
S2   C8   1.666(9)  . ?
S1   C7   1.631(9)  . ?
S7   C31  1.687(9)  . ?
S3   C20  1.652(9)  . ?
S5   C29  1.667(10) . ?
S8   C21  1.635(11) . ?
S9   C30  1.629(9)  . ?
S10  C90  1.647(11) . ?
N1   C7   1.367(10) . ?
N1   C9   1.382(10) . ?
N1   C1   1.420(10) . ?
N2   C8   1.383(10) . ?
N2   C7   1.408(11) . ?
N2   C14  1.423(11) . ?
N3   C21  1.360(11) . ?
N3   C20  1.374(10) . ?
N3   C32  1.461(12) . ?
N4   C22  1.375(10) . ?
N4   C21  1.400(12) . ?
N4   C38  1.450(12) . ?
N5   C29  1.394(11) . ?
N5   C30  1.397(11) . ?
N5   C46  1.427(11) . ?
N6   C30  1.367(11) . ?
N6   C31  1.377(11) . ?
N6   C52  1.432(11) . ?
N7   C90  1.362(13) . ?
N7   C88  1.378(13) . ?
N7   C82  1.463(14) . ?
N8   C90  1.349(13) . ?
N8   C89  1.403(15) . ?
N8   C95  1.446(16) . ?
C1   C6   1.387(13) . ?
C1   C2   1.387(12) . ?
C2   C3   1.368(13) . ?
C2   C10  1.493(14) . ?
C3   C4   1.384(16) . ?
C4   C5   1.342(16) . ?
C5   C6   1.355(14) . ?
C6   C12' 1.39(6)   . ?
C6   C12  1.65(5)   . ?
C9   C8   1.382(11) . ?
C10  C11  1.513(18) . ?
C10  C23  1.558(17) . ?
C12  C24  1.36(6)   . ?
C12  C13  1.50(5)   . ?
C12' C13' 1.56(8)   . ?
C12' C24' 1.80(8)   . ?
C22  C20  1.432(11) . ?
C14  C19  1.367(16) . ?
C14  C15  1.396(15) . ?
C15  C16  1.414(17) . ?
C15  C25  1.477(17) . ?
C16  C17  1.33(2)   . ?
C17  C18  1.36(2)   . ?
C18  C19  1.430(17) . ?
C19  C27  1.528(18) . ?
C31  C29  1.397(12) . ?
C32  C33  1.350(14) . ?
C32  C37  1.400(15) . ?
C37  C36  1.379(16) . ?
C37  C60  1.495(16) . ?
C36  C35  1.348(16) . ?
C35  C34  1.378(17) . ?
C34  C33  1.385(16) . ?
C33  C58  1.522(18) . ?
C38  C39  1.361(15) . ?
C38  C43  1.374(16) . ?
C39  C62' 1.21(5)   . ?
C39  C40  1.404(16) . ?
C39  C62  1.71(4)   . ?
C40  C41  1.38(2)   . ?
C41  C42  1.35(2)   . ?
C42  C43  1.346(19) . ?
C43  C64  1.33(5)   . ?
C43  C64' 1.69(5)   . ?
C25  C26  1.496(15) . ?
C25  C44  1.505(19) . ?
C27  C28  1.463(19) . ?
C27  C45  1.541(19) . ?
C46  C47  1.376(14) . ?
C46  C51  1.415(14) . ?
C47  C48  1.406(17) . ?
C47  C66  1.495(17) . ?
C48  C49  1.284(18) . ?
C49  C50  1.348(19) . ?
C50  C51  1.420(16) . ?
C51  C68  1.472(15) . ?
C52  C57  1.389(13) . ?
C52  C53  1.392(13) . ?
C53  C54  1.383(15) . ?
C53  C70  1.503(14) . ?
C54  C55  1.308(17) . ?
C55  C56  1.377(16) . ?
C56  C57  1.417(15) . ?
C57  C72  1.487(14) . ?
C60  C61  1.471(19) . ?
C60  C75  1.54(2)   . ?
C58  C59  1.479(19) . ?
C58  C74  1.51(2)   . ?
C62  C76  1.43(5)   . ?
C62  C63  1.55(5)   . ?
C64  C77  1.46(7)   . ?
C64  C65  1.58(5)   . ?
C62' C76' 1.50(7)   . ?
C62' C63' 1.58(6)   . ?
C63' C76' 1.92(7)   . ?
C64' C77' 1.48(7)   . ?
C64' C65' 1.49(6)   . ?
C66  C67  1.48(2)   . ?
C66  C78  1.59(2)   . ?
C68  C69  1.496(17) . ?
C68  C79  1.534(18) . ?
C70  C80  1.516(16) . ?
C70  C71  1.516(15) . ?
C72  C73  1.461(15) . ?
C72  C81  1.497(16) . ?
C82  C83  1.349(14) . ?
C82  C87  1.376(15) . ?
C83  C84  1.374(17) . ?
C83  C91' 1.49(4)   . ?
C83  C91  1.63(4)   . ?
C84  C85  1.345(17) . ?
C85  C86  1.379(19) . ?
C86  C87  1.395(19) . ?
C87  C93' 1.39(5)   . ?
C87  C93  1.66(5)   . ?
C88  C89  1.326(18) . ?
C91  C92  1.30(5)   . ?
C91  C10A 1.58(6)   . ?
C93  C12A 1.38(5)   . ?
C93  C94  1.53(6)   . ?
C15A C16A 1.47(6)   . ?
C15A C18A 1.56(6)   . ?
C15A C100 1.81(5)   . ?
C91' C10B 1.48(6)   . ?
C91' C92' 1.56(6)   . ?
C93' C94' 1.36(5)   . ?
C93' C12B 1.47(6)   . ?
C94' C12B 1.80(7)   . ?
C15B C100 1.26(5)   . ?
C15B C18B 1.40(7)   . ?
C15B C16B 1.60(7)   . ?
C16B C18B 1.90(8)   . ?
C95  C100 1.312(17) . ?
C95  C96  1.414(19) . ?
C96  C97  1.44(2)   . ?
C96  C103 1.498(19) . ?
C97  C98  1.34(2)   . ?
C98  C99  1.30(2)   . ?
C99  C100 1.46(2)   . ?
C103 C104 1.499(18) . ?
C103 C107 1.510(19) . ?

loop_
_geom_angle_atom_site_label_1
_geom_angle_atom_site_label_2
_geom_angle_atom_site_label_3
_geom_angle
_geom_angle_site_symmetry_1
_geom_angle_site_symmetry_3
_geom_angle_publ_flag
S6   Fe1  S7   89.77(11)  . . ?
S6   Fe1  S4   91.05(10)  . . ?
S7   Fe1  S4   90.97(10)  . . ?
S6   Fe1  S2   172.98(11) . . ?
S7   Fe1  S2   96.97(11)  . . ?
S4   Fe1  S2   90.77(9)   . . ?
S6   Fe1  S5   96.23(10)  . . ?
S7   Fe1  S5   91.31(10)  . . ?
S4   Fe1  S5   172.37(11) . . ?
S2   Fe1  S5   81.73(9)   . . ?
S6   Fe1  S3   91.25(10)  . . ?
S7   Fe1  S3   171.71(11) . . ?
S4   Fe1  S3   97.23(10)  . . ?
S2   Fe1  S3   81.79(10)  . . ?
S5   Fe1  S3   80.40(10)  . . ?
C9   S4   Fe1  99.8(3)    . . ?
C22  S6   Fe1  100.3(3)   . . ?
C8   S2   Fe1  98.4(3)    . . ?
C31  S7   Fe1  99.6(3)    . . ?
C20  S3   Fe1  98.1(3)    . . ?
C29  S5   Fe1  98.4(3)    . . ?
C7   N1   C9   110.3(7)   . . ?
C7   N1   C1   125.3(7)   . . ?
C9   N1   C1   124.2(7)   . . ?
C8   N2   C7   108.9(7)   . . ?
C8   N2   C14  127.1(8)   . . ?
C7   N2   C14  123.9(7)   . . ?
C21  N3   C20  111.9(8)   . . ?
C21  N3   C32  124.3(8)   . . ?
C20  N3   C32  123.8(8)   . . ?
C22  N4   C21  111.5(8)   . . ?
C22  N4   C38  123.2(8)   . . ?
C21  N4   C38  125.3(8)   . . ?
C29  N5   C30  109.0(7)   . . ?
C29  N5   C46  125.8(8)   . . ?
C30  N5   C46  125.1(8)   . . ?
C30  N6   C31  111.4(7)   . . ?
C30  N6   C52  124.3(7)   . . ?
C31  N6   C52  124.3(7)   . . ?
C90  N7   C88  111.3(10)  . . ?
C90  N7   C82  124.7(9)   . . ?
C88  N7   C82  124.0(10)  . . ?
C90  N8   C89  109.4(11)  . . ?
C90  N8   C95  127.4(10)  . . ?
C89  N8   C95  123.2(11)  . . ?
C6   C1   C2   121.4(9)   . . ?
C6   C1   N1   117.8(9)   . . ?
C2   C1   N1   120.8(8)   . . ?
C3   C2   C1   117.6(10)  . . ?
C3   C2   C10  122.3(10)  . . ?
C1   C2   C10  120.0(9)   . . ?
C2   C3   C4   121.2(11)  . . ?
C5   C4   C3   119.2(11)  . . ?
C4   C5   C6   122.5(11)  . . ?
C5   C6   C1   118.1(10)  . . ?
C5   C6   C12' 115(2)     . . ?
C1   C6   C12' 127(2)     . . ?
C5   C6   C12  124(2)     . . ?
C1   C6   C12  117.6(18)  . . ?
N1   C9   C8   107.4(7)   . . ?
N1   C9   S4   129.2(7)   . . ?
C8   C9   S4   123.3(7)   . . ?
N2   C8   C9   107.5(7)   . . ?
N2   C8   S2   127.8(7)   . . ?
C9   C8   S2   124.7(7)   . . ?
N1   C7   N2   105.7(7)   . . ?
N1   C7   S1   128.2(7)   . . ?
N2   C7   S1   126.1(7)   . . ?
C2   C10  C11  110.7(10)  . . ?
C2   C10  C23  113.3(11)  . . ?
C11  C10  C23  110.0(12)  . . ?
C24  C12  C13  111(4)     . . ?
C24  C12  C6   112(4)     . . ?
C13  C12  C6   111(3)     . . ?
C6   C12' C13' 113(4)     . . ?
C6   C12' C24' 104(4)     . . ?
C13' C12' C24' 114(5)     . . ?
N4   C22  C20  105.2(7)   . . ?
N4   C22  S6   131.0(7)   . . ?
C20  C22  S6   123.7(6)   . . ?
N3   C20  C22  106.6(7)   . . ?
N3   C20  S3   129.7(7)   . . ?
C22  C20  S3   123.7(6)   . . ?
N3   C21  N4   104.8(8)   . . ?
N3   C21  S8   128.9(8)   . . ?
N4   C21  S8   126.3(8)   . . ?
C19  C14  C15  124.2(11)  . . ?
C19  C14  N2   117.0(10)  . . ?
C15  C14  N2   118.6(10)  . . ?
C14  C15  C16  115.5(13)  . . ?
C14  C15  C25  123.7(10)  . . ?
C16  C15  C25  120.8(13)  . . ?
C17  C16  C15  121.8(15)  . . ?
C16  C17  C18  121.5(15)  . . ?
C17  C18  C19  120.7(15)  . . ?
C14  C19  C18  115.8(13)  . . ?
C14  C19  C27  124.7(11)  . . ?
C18  C19  C27  119.5(14)  . . ?
N6   C31  C29  106.4(7)   . . ?
N6   C31  S7   130.2(7)   . . ?
C29  C31  S7   123.4(7)   . . ?
N5   C29  C31  107.3(8)   . . ?
N5   C29  S5   128.3(7)   . . ?
C31  C29  S5   124.4(7)   . . ?
N6   C30  N5   105.6(7)   . . ?
N6   C30  S9   127.9(7)   . . ?
N5   C30  S9   126.5(8)   . . ?
C33  C32  C37  123.4(11)  . . ?
C33  C32  N3   118.1(10)  . . ?
C37  C32  N3   118.5(10)  . . ?
C36  C37  C32  116.5(11)  . . ?
C36  C37  C60  120.8(12)  . . ?
C32  C37  C60  122.7(11)  . . ?
C35  C36  C37  121.0(12)  . . ?
C36  C35  C34  121.5(12)  . . ?
C35  C34  C33  119.3(12)  . . ?
C32  C33  C34  118.3(12)  . . ?
C32  C33  C58  124.6(12)  . . ?
C34  C33  C58  117.1(13)  . . ?
C39  C38  C43  124.6(11)  . . ?
C39  C38  N4   118.0(10)  . . ?
C43  C38  N4   117.3(11)  . . ?
C62' C39  C38  124(2)     . . ?
C62' C39  C40  118(2)     . . ?
C38  C39  C40  117.2(13)  . . ?
C38  C39  C62  121.2(14)  . . ?
C40  C39  C62  121.6(16)  . . ?
C41  C40  C39  117.4(14)  . . ?
C42  C41  C40  122.6(16)  . . ?
C43  C42  C41  120.7(16)  . . ?
C64  C43  C42  113(2)     . . ?
C64  C43  C38  129(2)     . . ?
C42  C43  C38  117.2(15)  . . ?
C42  C43  C64' 126(2)     . . ?
C38  C43  C64' 117(2)     . . ?
C15  C25  C26  111.4(12)  . . ?
C15  C25  C44  115.8(12)  . . ?
C26  C25  C44  110.0(13)  . . ?
C28  C27  C19  113.8(13)  . . ?
C28  C27  C45  109.1(14)  . . ?
C19  C27  C45  113.9(13)  . . ?
C47  C46  C51  124.6(10)  . . ?
C47  C46  N5   119.6(10)  . . ?
C51  C46  N5   115.7(9)   . . ?
C46  C47  C48  114.2(12)  . . ?
C46  C47  C66  122.0(11)  . . ?
C48  C47  C66  123.7(13)  . . ?
C49  C48  C47  124.3(14)  . . ?
C48  C49  C50  121.1(15)  . . ?
C49  C50  C51  121.7(13)  . . ?
C46  C51  C50  113.8(11)  . . ?
C46  C51  C68  124.1(10)  . . ?
C50  C51  C68  121.9(13)  . . ?
C57  C52  C53  123.2(9)   . . ?
C57  C52  N6   116.7(8)   . . ?
C53  C52  N6   120.1(9)   . . ?
C54  C53  C52  117.3(10)  . . ?
C54  C53  C70  120.2(11)  . . ?
C52  C53  C70  122.5(10)  . . ?
C55  C54  C53  121.7(11)  . . ?
C54  C55  C56  121.7(13)  . . ?
C55  C56  C57  120.6(11)  . . ?
C52  C57  C56  115.3(10)  . . ?
C52  C57  C72  124.3(9)   . . ?
C56  C57  C72  120.4(11)  . . ?
C61  C60  C37  112.0(12)  . . ?
C61  C60  C75  109.3(15)  . . ?
C37  C60  C75  111.3(13)  . . ?
C59  C58  C74  108.0(13)  . . ?
C59  C58  C33  116.8(12)  . . ?
C74  C58  C33  111.6(14)  . . ?
C76  C62  C63  135(3)     . . ?
C76  C62  C39  111(2)     . . ?
C63  C62  C39  99(3)      . . ?
C43  C64  C77  116(4)     . . ?
C43  C64  C65  124(3)     . . ?
C77  C64  C65  95(4)      . . ?
C39  C62' C76' 114(4)     . . ?
C39  C62' C63' 130(3)     . . ?
C76' C62' C63' 77(4)      . . ?
C62' C63' C76' 50(3)      . . ?
C77' C64' C65' 126(5)     . . ?
C77' C64' C43  111(3)     . . ?
C65' C64' C43  108(3)     . . ?
C62' C76' C63' 53(3)      . . ?
C67  C66  C47  111.2(16)  . . ?
C67  C66  C78  110.6(15)  . . ?
C47  C66  C78  112.4(13)  . . ?
C51  C68  C69  113.1(13)  . . ?
C51  C68  C79  109.3(11)  . . ?
C69  C68  C79  110.6(11)  . . ?
C53  C70  C80  112.7(11)  . . ?
C53  C70  C71  110.4(10)  . . ?
C80  C70  C71  112.3(11)  . . ?
C73  C72  C57  113.7(10)  . . ?
C73  C72  C81  112.4(12)  . . ?
C57  C72  C81  113.9(11)  . . ?
C83  C82  C87  124.4(11)  . . ?
C83  C82  N7   118.1(11)  . . ?
C87  C82  N7   117.5(11)  . . ?
C82  C83  C84  117.7(12)  . . ?
C82  C83  C91' 126(2)     . . ?
C84  C83  C91' 116(2)     . . ?
C82  C83  C91  119.1(18)  . . ?
C84  C83  C91  122.4(19)  . . ?
C85  C84  C83  119.8(13)  . . ?
C84  C85  C86  122.9(14)  . . ?
C85  C86  C87  118.0(13)  . . ?
C82  C87  C93' 130(2)     . . ?
C82  C87  C86  117.1(12)  . . ?
C93' C87  C86  113(2)     . . ?
C82  C87  C93  116(2)     . . ?
C86  C87  C93  127(2)     . . ?
C89  C88  N7   106.4(11)  . . ?
C88  C89  N8   108.0(11)  . . ?
N8   C90  N7   104.9(9)   . . ?
N8   C90  S10  127.4(10)  . . ?
N7   C90  S10  127.8(9)   . . ?
C92  C91  C10A 112(4)     . . ?
C92  C91  C83  115(3)     . . ?
C10A C91  C83  97(3)      . . ?
C12A C93  C94  127(4)     . . ?
C12A C93  C87  112(3)     . . ?
C94  C93  C87  104(3)     . . ?
C16A C15A C18A 145(5)     . . ?
C16A C15A C100 97(3)      . . ?
C18A C15A C100 100(3)     . . ?
C10B C91' C83  121(3)     . . ?
C10B C91' C92' 106(4)     . . ?
C83  C91' C92' 112(3)     . . ?
C94' C93' C87  126(4)     . . ?
C94' C93' C12B 79(4)      . . ?
C87  C93' C12B 117(4)     . . ?
C93' C94' C12B 53(3)      . . ?
C93' C12B C94' 48(3)      . . ?
C100 C15B C18B 119(5)     . . ?
C100 C15B C16B 130(5)     . . ?
C18B C15B C16B 78(4)      . . ?
C15B C16B C18B 46(3)      . . ?
C15B C18B C16B 55(4)      . . ?
C100 C95  C96  126.2(15)  . . ?
C100 C95  N8   120.6(15)  . . ?
C96  C95  N8   113.2(14)  . . ?
C95  C96  C97  113.2(16)  . . ?
C95  C96  C103 126.4(14)  . . ?
C97  C96  C103 120.4(17)  . . ?
C98  C97  C96  120.8(18)  . . ?
C99  C98  C97  123(2)     . . ?
C98  C99  C100 120.3(18)  . . ?
C15B C100 C95  126(3)     . . ?
C15B C100 C99  117(3)     . . ?
C95  C100 C99  116.2(16)  . . ?
C95  C100 C15A 118(2)     . . ?
C99  C100 C15A 125(2)     . . ?
C104 C103 C96  113.0(14)  . . ?
C104 C103 C107 112.5(15)  . . ?
C96  C103 C107 111.9(13)  . . ?

loop_
_exptl_crystal_face_index_h
_exptl_crystal_face_index_k
_exptl_crystal_face_index_l
_exptl_crystal_face_perp_dist
-3 1  1  0.11
-2 0  -3 0.102
-2 0  -1 0.115
0  -3 -1 0.02
0  1  0  0.01
0  -1 0  0.021
0  2  -3 0.017
0  -2 3  0.021
0  -1 3  0.019
0  0  -1 0.023
0  0  1  0.017
0  1  3  0.015
0  1  1  0.012
2  0  3  0.126
2  0  1  0.154
3  -1 -1 0.151

_shelx_res_file
;
TITL Sujit_Fe1b_a.res in P2(1)2(1)2(1)
    Sujit_Fe1b_a.res
    created by SHELXL-2019/3 at 21:25:48 on 16-May-2025
CELL 0.71073  17.5779  17.7124  35.7819   90.000   90.000   90.000
ZERR    4.00   0.0006   0.0006   0.0012    0.000    0.000    0.000
LATT -1
SYMM 1/2 - X, - Y, 1/2 + Z
SYMM - X, 1/2 + Y, 1/2 - Z
SYMM 1/2 + X, 1/2 - Y, - Z
SFAC C    H    FE   N    S
UNIT 432 552 4 32 40
SIZE  0.041   0.049   0.324
MERG 2
FMAP 2
PLAN 20
ACTA
BOND
LIST 4
L.S. 10
TEMP -8.15
WGHT    0.060800
FVAR       0.22497   0.55993   0.50988
FE1   3    0.760920    0.554986    0.643288    11.00000    0.05600    0.06800 =
         0.06933    0.01217    0.01093    0.00965
S4    5    0.776344    0.427668    0.645084    11.00000    0.07890    0.07696 =
         0.06882    0.00076   -0.00149    0.01468
S6    5    0.756310    0.553173    0.580422    11.00000    0.05883    0.08975 =
         0.07206    0.01301    0.00067   -0.00094
S2    5    0.780426    0.562718    0.706745    11.00000    0.08560    0.06131 =
         0.07220    0.00627    0.01185    0.01037
S1    5    0.923249    0.321244    0.767517    11.00000    0.12098    0.08813 =
         0.09982    0.00155   -0.04188    0.02849
S7    5    0.632755    0.542009    0.645399    11.00000    0.06294    0.06900 =
         0.10716    0.00155    0.01991    0.00169
S3    5    0.888210    0.586629    0.642223    11.00000    0.05700    0.09436 =
         0.06986    0.00894    0.00120    0.00932
S5    5    0.751071    0.684209    0.649552    11.00000    0.05322    0.06588 =
         0.09061    0.01393    0.00660    0.00144
S8    5    0.985084    0.700619    0.510182    11.00000    0.11955    0.16111 =
         0.10463    0.03781    0.01607   -0.05646
S9    5    0.481249    0.780409    0.705576    11.00000    0.07436    0.08780 =
         0.13644   -0.02392    0.02760    0.01123
S10   5    0.429461    0.258665    0.508761    11.00000    0.07625    0.09752 =
         0.16346   -0.04727   -0.00311    0.00187
N1    4    0.846126    0.355984    0.704596    11.00000    0.07046    0.04603 =
         0.06125    0.00289    0.00094    0.00646
N2    4    0.856090    0.450892    0.744458    11.00000    0.06991    0.05928 =
         0.06276   -0.00660   -0.01132    0.01386
N3    4    0.949571    0.651908    0.579653    11.00000    0.06422    0.08421 =
         0.06935    0.00707   -0.00156   -0.01642
N4    4    0.864694    0.622532    0.537431    11.00000    0.06702    0.07580 =
         0.06571    0.01106   -0.00198   -0.00650
N5    4    0.622570    0.748850    0.680099    11.00000    0.06356    0.04997 =
         0.08079    0.00004    0.00874    0.00066
N6    4    0.539813    0.656780    0.672507    11.00000    0.04415    0.05545 =
         0.08275   -0.00373    0.01341    0.00724
N7    4    0.358384    0.367992    0.548293    11.00000    0.07259    0.09718 =
         0.09594   -0.02249    0.00998   -0.00676
N8    4    0.479546    0.365229    0.556274    11.00000    0.08031    0.10131 =
         0.11656   -0.03672    0.00369   -0.00879
C1    1    0.844507    0.282103    0.689185    11.00000    0.05754    0.05601 =
         0.06518    0.00476   -0.00425    0.00517
C2    1    0.892611    0.262368    0.660035    11.00000    0.07935    0.06430 =
         0.07142    0.00047   -0.00090    0.00389
C3    1    0.885319    0.191481    0.645299    11.00000    0.11696    0.08898 =
         0.08919   -0.02951   -0.00042    0.01824
AFIX  43
H3    2    0.916382    0.177065    0.625506    11.00000   -1.20000
AFIX   0
C4    1    0.832579    0.140799    0.659289    11.00000    0.14674    0.08597 =
         0.10816   -0.01400   -0.01817   -0.01636
AFIX  43
H4    2    0.828587    0.092556    0.649220    11.00000   -1.20000
AFIX   0
C5    1    0.787282    0.162156    0.687564    11.00000    0.12218    0.06791 =
         0.10077   -0.00017    0.00806   -0.03406
AFIX  43
H5    2    0.752125    0.127778    0.696925    11.00000   -1.20000
AFIX   0
C6    1    0.790845    0.231910    0.702982    11.00000    0.08661    0.06327 =
         0.07959    0.00599   -0.00383   -0.00458
C9    1    0.812221    0.418161    0.688273    11.00000    0.05325    0.05606 =
         0.06565    0.00088    0.00404   -0.00112
C8    1    0.817156    0.477076    0.713464    11.00000    0.07140    0.06626 =
         0.05800    0.00858    0.00037    0.00153
C7    1    0.876061    0.374844    0.738594    11.00000    0.07519    0.06154 =
         0.07170   -0.00100   -0.01409    0.00721
C10   1    0.951564    0.316755    0.646733    11.00000    0.07320    0.10391 =
         0.08934    0.00282    0.01765    0.00607
AFIX  13
H10   2    0.935160    0.367460    0.654163    11.00000   -1.20000
AFIX   0
C11   1    1.027178    0.301610    0.665489    11.00000    0.08064    0.19229 =
         0.19925    0.01754    0.01977   -0.01200
AFIX 137
H11A  2    1.065527    0.333340    0.654617    11.00000   -1.50000
H11B  2    1.040877    0.249610    0.662032    11.00000   -1.50000
H11C  2    1.023108    0.312269    0.691718    11.00000   -1.50000
AFIX   0
ISOR 0.01 C12 > C24'
PART  1
C12   1    0.736700    0.260791    0.737705    21.00000    0.09155    0.09694 =
         0.09888    0.00829    0.01753   -0.00319
AFIX  13
H12   2    0.764599    0.300488    0.750977    21.00000   -1.20000
AFIX   0
C13   1    0.722001    0.198124    0.765129    21.00000    0.09469    0.07871 =
         0.07849    0.02819    0.01484   -0.00049
AFIX 137
H13A  2    0.693574    0.217405    0.785954    21.00000   -1.50000
H13B  2    0.769599    0.178164    0.773815    21.00000   -1.50000
H13C  2    0.693448    0.158800    0.753123    21.00000   -1.50000
AFIX   0
C24   1    0.670208    0.291417    0.725504    21.00000    0.12576    0.15773 =
         0.13918    0.01121    0.05146    0.01100
AFIX 137
H24A  2    0.633152    0.289495    0.745190    21.00000   -1.50000
H24B  2    0.651977    0.263376    0.704363    21.00000   -1.50000
H24C  2    0.678575    0.342990    0.718350    21.00000   -1.50000
AFIX   0
PART  2
C12'  1    0.742881    0.242572    0.733492   -21.00000    0.07992    0.07408 =
         0.07803    0.00012    0.01343   -0.00271
AFIX  13
H12'  2    0.759593    0.287630    0.747103   -21.00000   -1.20000
AFIX   0
C13'  1    0.742903    0.174118    0.761024   -21.00000    0.16963    0.17721 =
         0.12782    0.01441    0.04476    0.00554
AFIX 137
H13D  2    0.691484    0.158445    0.765668   -21.00000   -1.50000
H13E  2    0.766349    0.188791    0.784141   -21.00000   -1.50000
H13F  2    0.770890    0.133052    0.750182   -21.00000   -1.50000
AFIX   0
C24'  1    0.651899    0.262074    0.712331   -21.00000    0.15264    0.16585 =
         0.12265   -0.02115    0.00739   -0.02495
AFIX 137
H24D  2    0.618595    0.284139    0.730575   -21.00000   -1.50000
H24E  2    0.630078    0.215899    0.703251   -21.00000   -1.50000
H24F  2    0.658576    0.296569    0.691899   -21.00000   -1.50000
AFIX   0
PART 0
C22   1    0.836845    0.594619    0.570574    11.00000    0.05591    0.06134 =
         0.05593    0.00225    0.01475    0.00147
C20   1    0.893919    0.611754    0.597854    11.00000    0.03945    0.06387 =
         0.07752    0.00328    0.01729   -0.00252
C21   1    0.934173    0.659699    0.542602    11.00000    0.06603    0.08297 =
         0.08605    0.00924    0.00844   -0.00290
C14   1    0.875242    0.492425    0.777176    11.00000    0.06806    0.06006 =
         0.09146   -0.00850   -0.01557    0.00027
C15   1    0.821576    0.497716    0.805822    11.00000    0.12756    0.08329 =
         0.05952    0.00689   -0.00873    0.01884
C16   1    0.845679    0.537053    0.838120    11.00000    0.15291    0.13574 =
         0.09842   -0.01825   -0.01077    0.01622
AFIX  43
H16   2    0.812667    0.541080    0.858333    11.00000   -1.20000
AFIX   0
C17   1    0.914108    0.568371    0.840371    11.00000    0.16135    0.16410 =
         0.12910   -0.07567   -0.02242   -0.02208
AFIX  43
H17   2    0.928891    0.591414    0.862567    11.00000   -1.20000
AFIX   0
C18   1    0.962951    0.567542    0.811059    11.00000    0.12270    0.14244 =
         0.16397   -0.05274   -0.03633   -0.02272
AFIX  43
H18   2    1.009273    0.592639    0.812890    11.00000   -1.20000
AFIX   0
C19   1    0.943978    0.528467    0.777344    11.00000    0.11061    0.10050 =
         0.10193   -0.02500   -0.01810    0.00460
C23   1    0.961522    0.316943    0.603479    11.00000    0.23031    0.18813 =
         0.13539   -0.01616    0.08894   -0.04445
AFIX 137
H23A  2    0.992758    0.358943    0.596259    11.00000   -1.50000
H23B  2    0.912582    0.321258    0.591765    11.00000   -1.50000
H23C  2    0.985364    0.270746    0.595754    11.00000   -1.50000
AFIX   0
C31   1    0.608655    0.629223    0.660236    11.00000    0.05585    0.05575 =
         0.06623    0.00655    0.00090    0.00228
C29   1    0.660639    0.688532    0.663460    11.00000    0.06458    0.05267 =
         0.08276    0.01757    0.01162    0.00514
C30   1    0.547000    0.728164    0.686587    11.00000    0.04929    0.06625 =
         0.08542    0.00280    0.00683    0.00587
C32   1    1.017926    0.680945    0.597870    11.00000    0.05297    0.08810 =
         0.08726   -0.00295    0.00750   -0.01011
C37   1    1.080913    0.633114    0.601330    11.00000    0.06211    0.09338 =
         0.12583   -0.00402    0.01061   -0.01182
C36   1    1.144056    0.662768    0.618895    11.00000    0.06236    0.11915 =
         0.18898   -0.02529   -0.01392   -0.00789
AFIX  43
H36   2    1.187537    0.633309    0.621467    11.00000   -1.20000
AFIX   0
C35   1    1.143654    0.733801    0.632380    11.00000    0.06272    0.12407 =
         0.19062   -0.03022   -0.01536   -0.02655
AFIX  43
H35   2    1.186681    0.752134    0.644479    11.00000   -1.20000
AFIX   0
C34   1    1.080945    0.779918    0.628657    11.00000    0.09952    0.10813 =
         0.14670   -0.02278   -0.01957   -0.01067
AFIX  43
H34   2    1.082132    0.829237    0.637555    11.00000   -1.20000
AFIX   0
C33   1    1.016134    0.751982    0.611512    11.00000    0.07988    0.10178 =
         0.09678    0.00527   -0.00926    0.00462
C38   1    0.827572    0.610691    0.501733    11.00000    0.07173    0.08763 =
         0.06237    0.00320    0.00800   -0.01331
C39   1    0.768742    0.656955    0.492458    11.00000    0.09747    0.08493 =
         0.07450    0.00805   -0.01106   -0.00712
C40   1    0.731996    0.643160    0.458282    11.00000    0.14301    0.12965 =
         0.09527    0.04437   -0.03925   -0.01857
AFIX  43
H40   2    0.692587    0.673904    0.449969    11.00000   -1.20000
AFIX   0
C41   1    0.756679    0.582073    0.437455    11.00000    0.19545    0.15351 =
         0.07576   -0.00437   -0.00791   -0.06017
AFIX  43
H41   2    0.730404    0.569569    0.415762    11.00000   -1.20000
AFIX   0
C42   1    0.817426    0.539865    0.447375    11.00000    0.18050    0.13857 =
         0.10032   -0.00988   -0.00130    0.00444
AFIX  43
H42   2    0.834853    0.502271    0.431378    11.00000   -1.20000
AFIX   0
C43   1    0.852984    0.551664    0.480172    11.00000    0.11134    0.10955 =
         0.07034    0.01454    0.01973   -0.00628
C25   1    0.744816    0.464101    0.803788    11.00000    0.11329    0.11935 =
         0.07140    0.01240    0.00417   -0.00649
AFIX  13
H25   2    0.736131    0.451521    0.777461    11.00000   -1.20000
AFIX   0
C44   1    0.680194    0.514757    0.815316    11.00000    0.13357    0.18211 =
         0.23362    0.02244    0.05324    0.04718
AFIX 137
H44A  2    0.635766    0.484773    0.820131    11.00000   -1.50000
H44B  2    0.669570    0.550011    0.795618    11.00000   -1.50000
H44C  2    0.694030    0.541794    0.837553    11.00000   -1.50000
AFIX   0
C27   1    0.999958    0.528991    0.744678    11.00000    0.09162    0.13972 =
         0.13034   -0.03032   -0.01687   -0.01208
AFIX  13
H27   2    0.975593    0.500984    0.724315    11.00000   -1.20000
AFIX   0
C28   1    1.016236    0.604524    0.730157    11.00000    0.16165    0.15583 =
         0.21099    0.02109    0.02609   -0.04979
AFIX 137
H28A  2    1.054666    0.601228    0.711164    11.00000   -1.50000
H28B  2    1.033990    0.636175    0.750114    11.00000   -1.50000
H28C  2    0.970730    0.625716    0.719669    11.00000   -1.50000
AFIX   0
C46   1    0.656001    0.818995    0.690844    11.00000    0.06079    0.05897 =
         0.08031   -0.01150    0.01350   -0.00383
C47   1    0.649791    0.880502    0.667563    11.00000    0.09664    0.06168 =
         0.11749    0.00451    0.00309    0.00006
C48   1    0.685434    0.946106    0.681098    11.00000    0.11439    0.05277 =
         0.18097    0.01457    0.02407    0.00608
AFIX  43
H48   2    0.680311    0.990198    0.667212    11.00000   -1.20000
AFIX   0
C49   1    0.724588    0.949178    0.711359    11.00000    0.11551    0.06801 =
         0.21794   -0.00501   -0.02825   -0.01570
AFIX  43
H49   2    0.748822    0.993984    0.717829    11.00000   -1.20000
AFIX   0
C50   1    0.731157    0.888559    0.733907    11.00000    0.10287    0.11821 =
         0.15326   -0.05339   -0.02406   -0.00052
AFIX  43
H50   2    0.758011    0.893139    0.756186    11.00000   -1.20000
AFIX   0
C51   1    0.698136    0.817891    0.724524    11.00000    0.08527    0.07031 =
         0.11186   -0.02148    0.00480   -0.00731
C52   1    0.469903    0.615272    0.671496    11.00000    0.04868    0.05875 =
         0.08173    0.00214    0.01680    0.00612
C53   1    0.454801    0.560924    0.698613    11.00000    0.06477    0.07894 =
         0.09754    0.00179    0.00729    0.01035
C54   1    0.386612    0.522303    0.695904    11.00000    0.08925    0.12165 =
         0.09768    0.02682    0.00394   -0.04435
AFIX  43
H54   2    0.373313    0.488322    0.714610    11.00000   -1.20000
AFIX   0
C55   1    0.340389    0.532371    0.667708    11.00000    0.09146    0.12017 =
         0.13154   -0.00657    0.02451   -0.03016
AFIX  43
H55   2    0.297541    0.501874    0.665576    11.00000   -1.20000
AFIX   0
C56   1    0.353546    0.586970    0.641098    11.00000    0.05595    0.13264 =
         0.11720   -0.02342   -0.01172    0.00794
AFIX  43
H56   2    0.317494    0.595716    0.622575    11.00000   -1.20000
AFIX   0
C57   1    0.421499    0.629952    0.641675    11.00000    0.04933    0.07651 =
         0.09368    0.00106   -0.00016    0.00460
C60   1    1.081653    0.554277    0.586390    11.00000    0.07955    0.10862 =
         0.18366   -0.02298    0.02162   -0.00150
AFIX  13
H60   2    1.030844    0.543037    0.576584    11.00000   -1.20000
AFIX   0
C61   1    1.136654    0.545227    0.555731    11.00000    0.17304    0.15200 =
         0.24186   -0.10235    0.06916   -0.02224
AFIX 137
H61A  2    1.136488    0.493711    0.547393    11.00000   -1.50000
H61B  2    1.186609    0.558338    0.564417    11.00000   -1.50000
H61C  2    1.122759    0.577725    0.535373    11.00000   -1.50000
AFIX   0
C58   1    0.946223    0.802638    0.611385    11.00000    0.12061    0.07902 =
         0.15135   -0.00011   -0.03835   -0.00494
AFIX  13
H58   2    0.905162    0.773558    0.599721    11.00000   -1.20000
AFIX   0
C59   1    0.917501    0.827803    0.648194    11.00000    0.13173    0.16150 =
         0.17480   -0.01577   -0.01264    0.03608
AFIX 137
H59A  2    0.871870    0.856780    0.644792    11.00000   -1.50000
H59B  2    0.955318    0.858430    0.660229    11.00000   -1.50000
H59C  2    0.906676    0.784532    0.663449    11.00000   -1.50000
AFIX   0
ISOR 0.01 C62 > C77'
PART  1
C62   1    0.739982    0.727800    0.521618    21.00000    0.08948    0.07226 =
         0.08465    0.00391   -0.00980    0.00801
AFIX  13
H62   2    0.769279    0.717642    0.544371    21.00000   -1.20000
AFIX   0
C63   1    0.784459    0.793864    0.503738    21.00000    0.15840    0.12133 =
         0.18664    0.03950   -0.01405   -0.00645
AFIX 137
H63A  2    0.778161    0.838426    0.518693    21.00000   -1.50000
H63B  2    0.765368    0.803088    0.479020    21.00000   -1.50000
H63C  2    0.837468    0.781104    0.502398    21.00000   -1.50000
AFIX   0
C64   1    0.908246    0.501980    0.487054    21.00000    0.10655    0.11864 =
         0.10404   -0.00192    0.01165    0.00026
AFIX  13
H64   2    0.944261    0.526838    0.503956    21.00000   -1.20000
AFIX   0
C65   1    0.957073    0.461716    0.455874    21.00000    0.14217    0.14057 =
         0.14464   -0.01226    0.06429    0.00706
AFIX 137
H65A  2    0.991802    0.426914    0.467361    21.00000   -1.50000
H65B  2    0.985187    0.498904    0.442083    21.00000   -1.50000
H65C  2    0.923936    0.434835    0.439208    21.00000   -1.50000
AFIX   0
C76   1    0.663225    0.716454    0.533774    21.00000    0.12558    0.10172 =
         0.11371    0.00873   -0.00118    0.02030
AFIX 137
H76A  2    0.644450    0.762000    0.545019    21.00000   -1.50000
H76B  2    0.661737    0.676242    0.551747    21.00000   -1.50000
H76C  2    0.632024    0.703514    0.512707    21.00000   -1.50000
AFIX   0
C77   1    0.884725    0.431874    0.505331    21.00000    0.12724    0.12213 =
         0.15109   -0.00723   -0.00537    0.02880
AFIX 137
H77A  2    0.922774    0.416917    0.523096    21.00000   -1.50000
H77B  2    0.878730    0.392953    0.486893    21.00000   -1.50000
H77C  2    0.837237    0.439753    0.517995    21.00000   -1.50000
AFIX   0
PART 2
C62'  1    0.750984    0.712520    0.509833   -21.00000    0.07915    0.08834 =
         0.07448    0.00757   -0.00013    0.00943
AFIX  13
H62'  2    0.775153    0.712098    0.534513   -21.00000   -1.20000
AFIX   0
C63'  1    0.739685    0.796524    0.495861   -21.00000    0.12720    0.10030 =
         0.12840    0.01316   -0.00590   -0.01304
AFIX 137
H63D  2    0.715965    0.825736    0.515224   -21.00000   -1.50000
H63E  2    0.707961    0.796708    0.474022   -21.00000   -1.50000
H63F  2    0.788274    0.818097    0.489859   -21.00000   -1.50000
AFIX   0
C64'  1    0.927449    0.501688    0.496657   -21.00000    0.07868    0.09189 =
         0.08606    0.00393   -0.00403    0.00789
AFIX  13
H64'  2    0.948401    0.534732    0.516064   -21.00000   -1.20000
AFIX   0
C65'  1    0.988358    0.501351    0.467632   -21.00000    0.17715    0.18920 =
         0.16552   -0.02917    0.04391   -0.00119
AFIX 137
H65D  2    1.017974    0.456047    0.469915   -21.00000   -1.50000
H65E  2    1.020692    0.544484    0.471040   -21.00000   -1.50000
H65F  2    0.965606    0.503305    0.443261   -21.00000   -1.50000
AFIX   0
C76'  1    0.666797    0.724077    0.513665   -21.00000    0.15835    0.14963 =
         0.15272    0.00067    0.00328    0.00830
AFIX 137
H76D  2    0.656584    0.776316    0.518758   -21.00000   -1.50000
H76E  2    0.647908    0.693667    0.533841   -21.00000   -1.50000
H76F  2    0.642027    0.709642    0.490846   -21.00000   -1.50000
AFIX   0
C77'  1    0.900845    0.435266    0.518104   -21.00000    0.11014    0.09665 =
         0.07642    0.00966    0.00181    0.02548
AFIX 137
H77D  2    0.942748    0.401568    0.522328   -21.00000   -1.50000
H77E  2    0.861942    0.409577    0.504216   -21.00000   -1.50000
H77F  2    0.880595    0.451581    0.541676   -21.00000   -1.50000
AFIX   0
PART 0
C26   1    0.740930    0.391241    0.824870    11.00000    0.21485    0.13090 =
         0.12270    0.03094   -0.01155   -0.02071
AFIX 137
H26A  2    0.689212    0.373891    0.825617    11.00000   -1.50000
H26B  2    0.759045    0.398892    0.849895    11.00000   -1.50000
H26C  2    0.772039    0.354196    0.812623    11.00000   -1.50000
AFIX   0
C45   1    1.075617    0.488344    0.752999    11.00000    0.11841    0.20920 =
         0.23913   -0.07715   -0.02288    0.05016
AFIX 137
H45A  2    1.104006    0.482703    0.730250    11.00000   -1.50000
H45B  2    1.065300    0.439453    0.763410    11.00000   -1.50000
H45C  2    1.104668    0.517561    0.770520    11.00000   -1.50000
AFIX   0
C66   1    0.605320    0.877631    0.631987    11.00000    0.17213    0.09648 =
         0.11820    0.04324    0.00871   -0.00066
AFIX  13
H66   2    0.585604    0.826160    0.629312    11.00000   -1.20000
AFIX   0
C67   1    0.654601    0.892990    0.599190    11.00000    0.34220    0.19619 =
         0.15233   -0.04111    0.02029   -0.01545
AFIX 137
H67A  2    0.629615    0.875971    0.576870    11.00000   -1.50000
H67B  2    0.701996    0.866686    0.602050    11.00000   -1.50000
H67C  2    0.664075    0.946249    0.597430    11.00000   -1.50000
AFIX   0
C68   1    0.703138    0.752118    0.749566    11.00000    0.12339    0.09284 =
         0.10477    0.00199   -0.03510    0.00794
AFIX  13
H68   2    0.688107    0.707327    0.735283    11.00000   -1.20000
AFIX   0
C69   1    0.781692    0.739023    0.764300    11.00000    0.14986    0.14861 =
         0.12355   -0.01827   -0.04088    0.02078
AFIX 137
H69A  2    0.782862    0.692483    0.778038    11.00000   -1.50000
H69B  2    0.795752    0.779921    0.780494    11.00000   -1.50000
H69C  2    0.816866    0.736264    0.743822    11.00000   -1.50000
AFIX   0
C70   1    0.507779    0.545955    0.730733    11.00000    0.09214    0.08629 =
         0.09267    0.02157    0.00797    0.00195
AFIX  13
H70   2    0.556161    0.570679    0.724783    11.00000   -1.20000
AFIX   0
C71   1    0.477799    0.582420    0.766128    11.00000    0.14226    0.16085 =
         0.12242    0.01639   -0.01483    0.01679
AFIX 137
H71A  2    0.514950    0.577589    0.785648    11.00000   -1.50000
H71B  2    0.431553    0.557839    0.773587    11.00000   -1.50000
H71C  2    0.467912    0.634919    0.761561    11.00000   -1.50000
AFIX   0
C72   1    0.438433    0.684344    0.611141    11.00000    0.08094    0.09107 =
         0.10493    0.01718   -0.01217    0.01236
AFIX  13
H72   2    0.483624    0.712059    0.619451    11.00000   -1.20000
AFIX   0
C73   1    0.460552    0.648300    0.576054    11.00000    0.18110    0.15938 =
         0.12127    0.01024    0.05347    0.00593
AFIX 137
H73A  2    0.479905    0.685766    0.559159    11.00000   -1.50000
H73B  2    0.417034    0.624152    0.565104    11.00000   -1.50000
H73C  2    0.499248    0.611299    0.580847    11.00000   -1.50000
AFIX   0
C75   1    1.099588    0.496616    0.617424    11.00000    0.18404    0.12058 =
         0.29937    0.03055   -0.01609   -0.01543
AFIX 137
H75A  2    1.101542    0.446809    0.606889    11.00000   -1.50000
H75B  2    1.060574    0.498583    0.636174    11.00000   -1.50000
H75C  2    1.147819    0.508543    0.628540    11.00000   -1.50000
AFIX   0
C74   1    0.958120    0.871728    0.587409    11.00000    0.23584    0.16006 =
         0.26712    0.02619   -0.07148    0.04307
AFIX 137
H74A  2    0.910421    0.897174    0.583933    11.00000   -1.50000
H74B  2    0.978100    0.856833    0.563553    11.00000   -1.50000
H74C  2    0.993409    0.905129    0.599488    11.00000   -1.50000
AFIX   0
C78   1    0.534248    0.933313    0.632421    11.00000    0.16908    0.20089 =
         0.27243    0.04717   -0.05415    0.08796
AFIX 137
H78A  2    0.505633    0.927221    0.609769    11.00000   -1.50000
H78B  2    0.551814    0.984494    0.634286    11.00000   -1.50000
H78C  2    0.502432    0.921806    0.653471    11.00000   -1.50000
AFIX   0
C79   1    0.646469    0.761727    0.781816    11.00000    0.15428    0.19300 =
         0.10150    0.03149    0.00048   -0.00187
AFIX 137
H79A  2    0.635453    0.713290    0.792569    11.00000   -1.50000
H79B  2    0.600342    0.783861    0.772527    11.00000   -1.50000
H79C  2    0.668148    0.794046    0.800537    11.00000   -1.50000
AFIX   0
C80   1    0.524556    0.462691    0.735956    11.00000    0.19029    0.09685 =
         0.22097    0.03316   -0.05452    0.03127
AFIX 137
H80A  2    0.563923    0.456636    0.754309    11.00000   -1.50000
H80B  2    0.541019    0.441424    0.712641    11.00000   -1.50000
H80C  2    0.479354    0.437272    0.744227    11.00000   -1.50000
AFIX   0
C81   1    0.378235    0.743134    0.605705    11.00000    0.16719    0.12394 =
         0.17401    0.03810    0.01124    0.04567
AFIX 137
H81A  2    0.395772    0.780157    0.588106    11.00000   -1.50000
H81B  2    0.367549    0.767188    0.629167    11.00000   -1.50000
H81C  2    0.332788    0.719753    0.596357    11.00000   -1.50000
AFIX   0
C82   1    0.281449    0.349086    0.535799    11.00000    0.07403    0.07914 =
         0.09315   -0.00925    0.00903    0.00320
C83   1    0.239153    0.303270    0.557585    11.00000    0.06472    0.09373 =
         0.10970    0.00210    0.02348   -0.01080
C84   1    0.165362    0.289615    0.546865    11.00000    0.08295    0.13956 =
         0.12292    0.01128    0.02910   -0.00239
AFIX  43
H84   2    0.134163    0.259177    0.561480    11.00000   -1.20000
AFIX   0
C85   1    0.138401    0.320425    0.515157    11.00000    0.07689    0.13744 =
         0.14821   -0.01919   -0.00964    0.00121
AFIX  43
H85   2    0.088278    0.310644    0.508391    11.00000   -1.20000
AFIX   0
C86   1    0.181768    0.365855    0.492245    11.00000    0.11804    0.14028 =
         0.10633   -0.01355   -0.02904    0.03681
AFIX  43
H86   2    0.161723    0.385940    0.470343    11.00000   -1.20000
AFIX   0
C87   1    0.256624    0.380802    0.502894    11.00000    0.09726    0.08683 =
         0.08600   -0.00692    0.01098    0.01107
C88   1    0.375039    0.426306    0.572440    11.00000    0.10810    0.10357 =
         0.12394   -0.05546    0.01508   -0.01147
AFIX  43
H88   2    0.340667    0.459857    0.583144    11.00000   -1.20000
AFIX   0
C89   1    0.449787    0.425094    0.577386    11.00000    0.09877    0.14674 =
         0.13042   -0.05189    0.00015   -0.03424
AFIX  43
H89   2    0.477621    0.458144    0.592250    11.00000   -1.20000
AFIX   0
C90   1    0.422516    0.330338    0.537865    11.00000    0.07379    0.07265 =
         0.09296   -0.00673    0.00485   -0.00704
ISOR 0.01 C91 > C18B
PART  1
C91   1    0.272029    0.278090    0.598265    31.00000    0.09572    0.10112 =
         0.10025   -0.00025    0.01774   -0.01133
AFIX  13
H91   2    0.326447    0.289506    0.600141    31.00000   -1.20000
AFIX   0
C92   1    0.235421    0.305935    0.626689    31.00000    0.13579    0.16237 =
         0.13492   -0.01126   -0.00231    0.02615
AFIX 137
H92A  2    0.251180    0.357186    0.630721    31.00000   -1.50000
H92B  2    0.246308    0.276505    0.648574    31.00000   -1.50000
H92F  2    0.181755    0.304667    0.621751    31.00000   -1.50000
AFIX   0
C93   1    0.318387    0.436348    0.481172    31.00000    0.10053    0.10469 =
         0.10292    0.00416    0.00359   -0.01241
AFIX  13
H93   2    0.366211    0.427270    0.494512    31.00000   -1.20000
AFIX   0
C94   1    0.330553    0.397625    0.443526    31.00000    0.13466    0.15070 =
         0.12130    0.02068    0.05488    0.01416
AFIX 137
H94A  2    0.344648    0.434596    0.425171    31.00000   -1.50000
H94B  2    0.284324    0.373154    0.435953    31.00000   -1.50000
H94C  2    0.370335    0.360772    0.445782    31.00000   -1.50000
AFIX   0
C10A  1    0.259071    0.190540    0.593871    31.00000    0.17918    0.14332 =
         0.17273    0.05982    0.00270    0.02171
AFIX 137
H10A  2    0.307304    0.165711    0.591167    31.00000   -1.50000
H10B  2    0.228475    0.181097    0.572145    31.00000   -1.50000
H10C  2    0.233536    0.171455    0.615625    31.00000   -1.50000
AFIX   0
C12A  1    0.304027    0.512064    0.487498    31.00000    0.11098    0.07410 =
         0.11204   -0.00658    0.01498   -0.01880
AFIX 137
H12A  2    0.340743    0.542056    0.474304    31.00000   -1.50000
H12B  2    0.307520    0.522389    0.513780    31.00000   -1.50000
H12C  2    0.253854    0.524293    0.478801    31.00000   -1.50000
AFIX   0
C15A  1    0.527959    0.252175    0.611039    31.00000    0.13155    0.14852 =
         0.13404   -0.00014   -0.01257    0.00068
AFIX  13
H15A  2    0.478387    0.254510    0.598560    31.00000   -1.20000
AFIX   0
C16A  1    0.553173    0.174836    0.603221    31.00000    0.17799    0.14826 =
         0.15650    0.02347    0.00657   -0.04244
AFIX 137
H16A  2    0.543531    0.163021    0.577469    31.00000   -1.50000
H16B  2    0.525811    0.140239    0.618900    31.00000   -1.50000
H16C  2    0.606679    0.170628    0.608177    31.00000   -1.50000
AFIX   0
C18A  1    0.520808    0.314203    0.641963    31.00000    0.18175    0.18956 =
         0.16991    0.02407   -0.01358    0.02438
AFIX 137
H18A  2    0.470850    0.336029    0.641091    31.00000   -1.50000
H18B  2    0.558145    0.352814    0.637713    31.00000   -1.50000
H18C  2    0.529041    0.291829    0.666063    31.00000   -1.50000
AFIX   0
PART  2
C91'  1    0.267542    0.256512    0.589161   -31.00000    0.09103    0.09182 =
         0.09010   -0.00587    0.00787   -0.00953
AFIX  13
H91'  2    0.310777    0.284438    0.599549   -31.00000   -1.20000
AFIX   0
C92'  1    0.208172    0.251030    0.621598   -31.00000    0.18467    0.18736 =
         0.18052    0.00437    0.02240    0.00156
AFIX 137
H92C  2    0.225162    0.214644    0.639646   -31.00000   -1.50000
H92D  2    0.159863    0.235633    0.611672   -31.00000   -1.50000
H92E  2    0.203044    0.299449    0.633388   -31.00000   -1.50000
AFIX   0
C93'  1    0.296272    0.422936    0.476467   -31.00000    0.09624    0.09490 =
         0.09172   -0.01007    0.00245    0.00212
AFIX  13
H93'  2    0.350431    0.425340    0.482856   -31.00000   -1.20000
AFIX   0
C94'  1    0.286896    0.418502    0.438771   -31.00000    0.14918    0.15464 =
         0.15087    0.01277    0.00723    0.00268
AFIX 137
H94D  2    0.334179    0.429872    0.426581   -31.00000   -1.50000
H94E  2    0.248876    0.454105    0.431002   -31.00000   -1.50000
H94F  2    0.271022    0.368401    0.432143   -31.00000   -1.50000
AFIX   0
C10B  1    0.295544    0.178731    0.583144   -31.00000    0.13147    0.15756 =
         0.15992    0.04376    0.02905    0.03345
AFIX 137
H10D  2    0.335961    0.168215    0.600422   -31.00000   -1.50000
H10E  2    0.314138    0.173858    0.558034   -31.00000   -1.50000
H10F  2    0.254713    0.143622    0.587072   -31.00000   -1.50000
AFIX   0
C12B  1    0.266710    0.498541    0.468275   -31.00000    0.21054    0.20810 =
         0.20597    0.00864    0.01407   -0.00928
AFIX 137
H12D  2    0.295480    0.520537    0.448237   -31.00000   -1.50000
H12E  2    0.271076    0.529667    0.490134   -31.00000   -1.50000
H12F  2    0.214218    0.494928    0.461089   -31.00000   -1.50000
AFIX   0
C15B  1    0.555488    0.263205    0.603328   -31.00000    0.12306    0.12643 =
         0.11353    0.01021   -0.00954   -0.01005
AFIX  13
H15B  2    0.500932    0.264167    0.597707   -31.00000   -1.20000
AFIX   0
C16B  1    0.575393    0.183872    0.622415   -31.00000    0.19917    0.18510 =
         0.20005    0.00562   -0.00335    0.00485
AFIX 137
H16D  2    0.595333    0.150026    0.603890   -31.00000   -1.50000
H16E  2    0.530130    0.162618    0.633124   -31.00000   -1.50000
H16F  2    0.612650    0.191404    0.641674   -31.00000   -1.50000
AFIX   0
C18B  1    0.565699    0.284167    0.640838   -31.00000    0.25407    0.25639 =
         0.25041   -0.00303    0.00643    0.00149
AFIX 137
H18D  2    0.566705    0.338223    0.642725   -31.00000   -1.50000
H18E  2    0.612899    0.263902    0.649868   -31.00000   -1.50000
H18F  2    0.524476    0.264710    0.655566   -31.00000   -1.50000
AFIX   0
PART  0
C95   1    0.559820    0.347757    0.554624    11.00000    0.07644    0.11353 =
         0.11156   -0.01534   -0.00554   -0.01911
C96   1    0.598368    0.386217    0.525622    11.00000    0.07745    0.11493 =
         0.16526   -0.04272   -0.00954   -0.00585
C97   1    0.678224    0.368682    0.523930    11.00000    0.10862    0.11422 =
         0.20226   -0.00767   -0.00160   -0.04057
AFIX  43
H97   2    0.708076    0.389748    0.505175    11.00000   -1.20000
AFIX   0
C98   1    0.710153    0.322245    0.549121    11.00000    0.11171    0.12236 =
         0.24102    0.02830   -0.03138   -0.01866
AFIX  43
H98   2    0.762473    0.314707    0.548119    11.00000   -1.20000
AFIX   0
C99   1    0.671687    0.287447    0.574738    11.00000    0.13759    0.12719 =
         0.18198    0.00463   -0.06442   -0.02067
AFIX  43
H99   2    0.696279    0.254509    0.590978    11.00000   -1.20000
AFIX   0
C100  1    0.590122    0.299692    0.578208    11.00000    0.10147    0.12110 =
         0.11836    0.00333   -0.02046   -0.02069
C103  1    0.564045    0.441032    0.498580    11.00000    0.09897    0.10621 =
         0.17112   -0.00458    0.02674   -0.01491
AFIX  13
H103  2    0.509014    0.439775    0.502926    11.00000   -1.20000
AFIX   0
C104  1    0.588625    0.520882    0.505348    11.00000    0.18422    0.13467 =
         0.19606   -0.00771    0.01212   -0.01378
AFIX 137
H10G  2    0.552543    0.554808    0.494231    11.00000   -1.50000
H10H  2    0.637820    0.528899    0.494393    11.00000   -1.50000
H10I  2    0.591257    0.530092    0.531755    11.00000   -1.50000
AFIX   0
C107  1    0.575908    0.416763    0.458551    11.00000    0.19924    0.18922 =
         0.16980   -0.03201    0.00687    0.03026
AFIX 137
H10J  2    0.539261    0.441412    0.442841    11.00000   -1.50000
H10K  2    0.569713    0.363049    0.456661    11.00000   -1.50000
H10L  2    0.626293    0.430398    0.450702    11.00000   -1.50000
AFIX   0
HKLF    4


REM  Sujit_Fe1b_a.res in P2(1)2(1)2(1)
REM wR2 = 0.1820, GooF = S = 0.898, Restrained GooF = 0.897 for all data
REM R1 = 0.0711 for 8471 Fo > 4sig(Fo) and 0.2162 for all 23027 data
REM 1352 parameters refined using 216 restraints

END

WGHT      0.0608      0.0000

REM Highest difference peak  0.402,  deepest hole -0.285,  1-sigma level  0.049
Q1    1   0.6037  0.5325  0.6119  11.00000  0.05    0.40
Q2    1   0.7750  0.4970  0.5658  11.00000  0.05    0.28
Q3    1   0.7793  0.4979  0.7203  11.00000  0.05    0.26
Q4    1   0.6163  0.4837  0.6758  11.00000  0.05    0.26
Q5    1   0.8952  0.5628  0.6118  11.00000  0.05    0.25
Q6    1   0.7560  0.7177  0.6189  11.00000  0.05    0.24
Q7    1   0.7433  0.5241  0.6114  11.00000  0.05    0.24
Q8    1   0.9429  0.7265  0.5281  11.00000  0.05    0.23
Q9    1   0.9316  0.3580  0.7433  11.00000  0.05    0.23
Q10   1   0.7016  0.5988  0.5729  11.00000  0.05    0.22
Q11   1   0.7474  0.7387  0.6340  11.00000  0.05    0.22
Q12   1   0.7603  0.6228  0.6561  11.00000  0.05    0.20
Q13   1   0.7024  0.4801  0.6443  11.00000  0.05    0.19
Q14   1   0.6365  0.5421  0.5801  11.00000  0.05    0.19
Q15   1   0.7560  0.6223  0.6413  11.00000  0.05    0.19
Q16   1   0.7216  0.4032  0.6595  11.00000  0.05    0.18
Q17   1   0.7571  0.1188  0.7608  11.00000  0.05    0.18
Q18   1   0.7631  0.4906  0.6582  11.00000  0.05    0.17
Q19   1   0.6211  0.6590  0.6443  11.00000  0.05    0.17
Q20   1   0.8852  0.3784  0.7548  11.00000  0.05    0.17
;
_shelx_res_checksum               20645
_shelx_hkl_file
;
   0   2   0  440.26   69.79
   0   2   0  478.35   70.59
   0   2   0  513.95   70.99
   0  -2   0  399.36   70.79
   0  -2   0  439.26   69.89
   0  -2   0  530.95   70.69
   0  -2   0  530.85   71.09
  -1  -2   0 2023.60  291.17
  -1  -2   0 2007.00  290.77
   1   2   0 1906.21  290.37
   1   2   0 1955.90  290.67
  -1  -2   0 2016.60  290.47
  -1  -2   0 1876.81  290.67
   2   2   0 1015.30  158.88
   2   2   0 1051.29  159.48
  -2  -2   0 1051.59  159.08
  -2  -2   0 1085.29  159.48
  -2  -2   0 1129.79  159.58
  -2  -2   0 1123.19  160.18
  -2  -2   0  947.91  158.88
  -2   2   0 1114.19  158.98
  -2   2   0 1061.69  157.98
   2   2   0 1050.19  159.98
   2  -2   0 1122.99  158.98
   2  -2   0 1090.89  158.08
   2  -2   0 1057.99  157.98
   2  -2   0  984.50  159.38
   2   2   0 1177.08  159.98
   2   2   0 1026.10  159.38
   2  -2   0 1148.09  158.38
  -2   2   0  998.20  158.88
  -3  -2   0 1375.26  211.88
  -3  -2   0 1489.35  211.48
   3   2   0 1455.45  211.68
   3   2   0 1411.66  211.28
   3   2   0 1455.15  212.08
   3   2   0 1520.75  211.28
  -3  -2   0 1346.67  211.08
  -3  -2   0 1387.56  211.58
  -3  -2   0 1332.87  210.38
   3   1   0  691.23  108.69
  -3  -1   0  776.12  108.99
   3   1   0  733.33  108.69
  -3  -1   0  637.24  107.99
   3   1   0  801.82  107.19
   3   1   0  674.73  108.69
   3   1   0  709.33  108.19
  -3  -1   0  780.12  107.19
  -3  -1   0  674.83  108.49
  -3  -1   0  671.23  108.49
  -3   0   0    0.50    4.10
   0  -3   0    2.70    2.70
   0  -3   0    0.20    4.90
   3   0   0    5.20    5.20
   0  -3   0    0.80    4.70
  -3   0   0    5.70    4.90
  -3   0   0    3.90    4.50
  -3   0   0    0.00    4.20
   0   3   0    0.50    2.30
   0   3   0   -3.30    4.60
   3   0   0    9.70    5.90
   3   0   0    0.90    3.80
   0  -3   0   -1.70    3.30
   0  -3   0   -1.90    2.20
   0   3   0    2.30    4.90
   0   3   0   -0.20    2.40
   0   3   0    5.60    4.60
  -1  -3   0 2099.99  311.17
  -1  -3   0 1963.50  311.97
   1   3   0 2067.09  312.37
   1   3   0 2234.18  310.87
   1   3   0 2166.58  311.87
  -1  -3   0 2054.89  311.77
  -1  -3   0 2107.89  312.47
   1   3   0 2135.69  312.17
  -1  -3   0 2218.78  310.97
   1   3   0 1959.00  311.07
  -2  -3   0  278.27   43.10
  -2  -3   0  289.97   45.00
  -2  -3   0  260.47   43.60
  -2  -3   0  272.67   43.90
  -2  -3   0  293.17   44.10
   2   3   0  250.17   42.70
   2   3   0  291.97   44.30
   2   3   0  279.77   43.90
   2   3   0  292.67   43.70
   2   3   0  290.17   45.20
  -3  -3   0  206.78   34.90
  -3  -3   0  222.48   36.80
   3  -3   0  213.28   34.80
  -3   3   0  218.68   34.60
  -3   3   0  194.88   33.00
  -3  -3   0  185.48   35.20
  -3  -3   0  209.58   35.00
   3   3   0  226.78   35.00
   3   3   0  198.68   35.60
   3   3   0  218.98   35.50
   3   3   0  241.98   37.00
   3   3   0  210.38   34.80
  -3  -3   0  210.18   35.50
   3  -3   0  217.48   34.60
  -3   3   0  243.28   35.50
   3  -3   0  224.68   33.20
   3  -3   0  232.98   33.20
   3  -3   0  220.38   33.50
  -4  -3   0  461.05   81.69
   4   3   0  541.05   81.29
  -4  -3   0  535.85   83.69
  -4  -3   0  521.85   82.69
  -4  -3   0  566.84   82.79
   4   3   0  540.85   83.49
   4   3   0  500.85   82.49
   4   3   0  507.45   82.29
  -4  -3   0  604.14   81.69
   4   3   0  543.05   81.99
   4   2   0  432.56   63.89
  -4  -2   0  399.26   61.59
   4   2   0  403.36   64.09
  -4  -2   0  406.66   63.29
  -4  -2   0  386.06   62.99
  -4  -2   0  400.46   64.19
  -1   4   0 1291.37  185.38
  -1   4   0 1293.27  187.68
   4   1   0  982.40  187.78
   1  -4   0 1339.77  187.48
  -1   4   0 1245.08  188.48
   1  -4   0 1271.57  185.58
  -1   4   0 1342.97  187.38
   1  -4   0 1225.18  188.38
   0  -4   0  445.96   69.99
   0  -4   0  434.46   71.79
   0   4   0  432.26   71.99
   0   4   0  476.65   69.89
   0   4   0  496.85   71.59
   0  -4   0  419.26   71.99
   0  -4   0  511.25   70.29
   0   4   0  505.85   70.29
   0   4   0  437.86   71.79
   4  -1   0  810.22  129.89
   4  -1   0  874.11  131.19
   4  -1   0  899.91  130.09
   4  -1   0  870.11  131.59
  -4   1   0  919.01  130.19
  -4   1   0  877.81  130.39
   4  -1   0  822.72  128.69
  -4   1   0  925.91  131.79
   4  -2   0  428.66   61.19
   4  -2   0  358.06   60.99
   4  -2   0  439.86   62.59
  -4   2   0  405.36   62.19
   4  -2   0  462.35   61.49
  -4   2   0  353.16   60.99
   4  -2   0  409.96   62.39
  -4  -4   0   24.90   10.00
   4  -4   0   24.40    6.20
  -4  -4   0   10.70    9.10
   4   4   0   36.40   11.90
   4  -4   0   25.50    6.70
   4   4   0   34.10    9.90
  -4   4   0   19.10    8.80
   4   4   0    5.00    7.60
   4  -4   0   22.20    8.20
   4   4   0   29.20   10.40
  -4   4   0   19.20    8.30
  -4   4   0   15.60    5.50
  -4  -4   0   27.70    9.10
   4  -4   0   15.40    8.10
  -4  -4   0   23.20   10.70
  -4  -4   0   12.10    7.60
   4  -4   0   29.40    6.20
   4   4   0   21.50    7.80
  -5  -4   0  126.59   23.40
   5   4   0  125.29   22.80
  -4   5   0   79.19   18.90
   5   4   0   94.49   20.00
   4  -5   0   76.09   16.50
   4  -5   0   88.19   19.90
   5   4   0  116.09   22.40
  -5  -4   0   89.29   20.90
  -5  -4   0   93.19   22.60
   5   4   0   78.89   21.60
  -5  -4   0  127.29   20.50
   5   4   0  112.99   20.00
   4  -5   0   85.19   16.70
  -5  -4   0  115.09   21.60
  -4   5   0   77.59   16.20
   4  -5   0   92.09   19.70
   4  -5   0   84.69   16.10
  -4   5   0   94.69   17.10
  -5  -3   0   37.80   10.00
   5   3   0   48.30   13.30
   5   3   0   46.20   10.50
   5   3   0   63.49   15.00
  -5  -3   0   31.60   11.20
   5   3   0   22.90   10.10
   5   3   0   42.70   11.70
  -5  -3   0   17.50    9.90
  -5  -3   0   37.00   13.00
  -5  -3   0   40.50   12.70
   2  -5   0   66.39   15.40
  -2   5   0   81.09   15.80
   2  -5   0   92.29   15.50
   2  -5   0   80.79   18.30
   2  -5   0   83.69   16.60
  -2   5   0   88.89   16.80
  -2   5   0   73.79   18.20
  -5  -1   0  736.33  118.69
   5   1   0  772.62  118.89
  -5  -1   0  852.81  119.39
   5   1   0  716.53  117.69
   5   1   0  758.02  118.49
  -5  -1   0  783.92  115.69
  -5  -1   0  775.42  118.49
   5   1   0  832.42  115.69
   5   1   0  729.83  118.89
   0  -5   0   -2.20    6.40
   5   0   0   -6.70    4.90
  -5   0   0   -2.20    5.70
   0   5   0   -1.00    3.30
   0  -5   0    6.40    4.40
   0   5   0   13.20    8.30
   0   5   0   -1.70    6.50
  -5   0   0   -5.50    5.50
  -5   0   0   -5.10    5.60
   5   0   0    1.20    7.50
   0   5   0   -1.10    5.60
   0  -5   0    8.30    7.00
   5   0   0   -3.10    5.20
  -5   0   0   11.60    9.00
   0  -5   0   -1.60    3.30
   5   0   0   -0.10    6.30
   0  -5   0    5.40    7.60
  -5   2   0  545.75   80.29
   5  -2   0  522.95   80.19
   5  -2   0  524.55   78.99
   5  -2   0  563.94   81.89
   5  -2   0  593.24   80.09
   5  -2   0  521.35   78.59
   5  -2   0  481.25   80.29
  -5   2   0  476.25   78.39
   3   5   0  160.08   30.60
  -3  -5   0  169.28   30.20
  -3  -5   0  185.48   29.90
  -3  -5   0  167.18   31.70
   3   5   0  149.88   28.40
   3   5   0  172.38   30.00
   3   5   0  137.49   26.20
  -3  -5   0  120.19   27.50
  -3  -5   0  118.19   26.40
   3   5   0  187.38   30.30
   5  -4   0  100.49   16.10
   5  -4   0  103.99   16.30
  -4  -5   0  116.09   22.70
  -4  -5   0   76.99   18.80
  -4  -5   0   76.09   20.30
  -5   4   0  118.79   19.90
   4   5   0   94.59   21.20
   4   5   0   64.89   21.00
   5  -4   0  111.29   19.70
  -4  -5   0   89.29   22.70
   5  -4   0   96.09   20.40
   5  -4   0  117.29   19.10
   4   5   0  102.09   21.70
   4   5   0   69.99   19.90
   4   5   0   85.99   19.00
  -4  -5   0   83.49   19.90
  -5   5   0  177.08   30.90
   5   5   0  158.28   30.80
  -5   5   0  166.08   31.10
   5  -5   0  156.58   26.50
   5  -5   0  174.98   30.70
   5  -5   0  181.88   27.50
   5   5   0  194.88   36.00
   5   5   0  164.98   32.60
   5   5   0  173.68   31.40
   5  -5   0  181.78   32.20
  -5  -5   0  177.28   35.20
  -5   5   0  176.48   27.40
  -5  -5   0  183.38   31.80
  -5  -5   0  140.09   31.60
  -5  -5   0  207.78   35.10
  -5  -5   0  155.28   31.20
   5  -5   0  138.59   26.50
   5   5   0  163.48   32.60
   5  -6   0  597.44   92.99
   5  -6   0  568.04   95.79
  -5   6   0  550.04   92.99
  -5   6   0  621.34   93.59
   5  -6   0  721.93   96.99
   5  -6   0  675.13   93.49
  -5   6   0  704.53   96.69
   5  -6   0  588.14   93.39
  -4   6   0   14.00    6.40
  -6  -4   0   15.80    9.70
   4  -6   0   15.60    8.90
   6   4   0   10.40   10.90
   6   4   0   18.10   11.50
   6   4   0   22.10   10.40
  -4   6   0   19.70    7.20
  -6  -4   0   19.90   10.30
  -6  -4   0   21.20   12.70
   4  -6   0   25.80    5.50
  -4   6   0   28.70   10.80
   6   4   0   17.90    8.60
   4  -6   0   18.90    7.30
   4  -6   0   18.10    4.10
  -6  -4   0   14.80    7.90
   4  -6   0   13.80    6.40
   6   4   0   23.20   11.10
   4  -6   0   19.90    7.30
  -6  -4   0   17.90    9.70
   4  -6   0   30.20   11.00
   2  -6   0  573.34   84.39
  -2   6   0  526.45   83.59
  -2   6   0  488.35   81.09
   2  -6   0  523.85   82.29
   2  -6   0  601.74   81.99
  -2   6   0  565.94   81.79
  -2   6   0  512.75   81.99
   2  -6   0  500.05   80.59
   0  -6   0  445.26   64.99
   0   6   0  456.15   67.19
   0   6   0  379.46   67.79
   0  -6   0  385.16   65.09
   0   6   0  480.45   68.39
   0  -6   0  415.96   68.19
   0  -6   0  448.86   67.19
   0   6   0  445.06   65.19
   0  -6   0  390.06   67.89
  -2  -6   0  546.25   80.99
   2   6   0  521.65   82.79
  -2  -6   0  536.35   81.59
   2   6   0  520.75   80.39
   2   6   0  566.44   83.69
   2   6   0  494.85   81.19
  -2  -6   0  538.65   82.79
  -2  -6   0  544.75   83.59
   2   6   0  483.15   83.49
  -2  -6   0  551.74   84.69
  -3  -6   0  931.01  152.48
  -3  -6   0  984.20  154.98
  -3  -6   0  931.51  153.58
   3   6   0 1102.99  151.78
   3   6   0 1022.90  153.88
   3   6   0 1090.29  152.98
  -3  -6   0  957.10  153.38
   3   6   0 1138.09  154.28
   3   6   0  928.71  154.38
  -3  -6   0  985.60  151.78
  -4  -6   0   20.80   10.80
  -4  -6   0   10.10    7.90
   6  -4   0   16.70    9.30
   4   6   0   14.20    9.40
  -4  -6   0   25.60   13.60
   6  -4   0   35.10    8.70
   6  -4   0   12.70    7.80
  -4  -6   0   32.80   13.00
   4   6   0    8.90    8.80
  -6   4   0   13.90    8.30
   4   6   0   18.10   12.20
  -4  -6   0   17.60   10.60
   4   6   0   39.00   12.30
   6  -4   0   16.60    5.70
   6  -4   0   24.00    6.10
  -6   4   0   14.00    7.00
  -6   4   0   13.30    7.20
   4   6   0   27.50    8.50
  -5  -6   0  529.55   94.19
   5   6   0  600.24   96.59
   5   6   0  549.35   94.19
  -5  -6   0  700.53   94.99
  -5  -6   0  651.83   95.29
   5   6   0  604.94   93.09
   5   6   0  632.94   95.39
   5   6   0  645.94   94.59
  -5  -6   0  523.65   95.49
  -5  -6   0  581.84   95.09
   6  -6   0   -5.70    6.90
   6   6   0   13.00    9.60
   6   6   0    6.40   10.00
   6   6   0    4.30    7.30
   6  -6   0   -2.30    6.20
  -6   6   0    3.50    6.80
   6   6   0    5.00    9.00
   6   6   0    7.20    8.10
  -6  -6   0   14.50    9.80
   6  -6   0   -3.40    4.30
   6  -6   0    1.30    4.20
  -6   6   0    8.00    5.70
  -6  -6   0    2.70    9.90
  -6  -6   0   12.40    8.80
   6  -6   0    5.00    4.60
  -6  -6   0    5.50   11.90
  -6  -6   0    3.50    8.30
   6  -7   0  255.87   43.10
   7   6   0  125.99   39.30
   7   6   0  160.58   41.60
  -6   7   0  243.58   35.60
  -6   7   0  223.38   36.30
   6  -7   0  214.78   35.30
   6  -7   0  217.88   35.90
   6  -7   0  230.68   41.10
  -6   7   0  271.17   42.70
   6  -7   0  244.68   35.80
  -5   7   0  368.06   59.59
   5  -7   0  341.47   62.79
   5  -7   0  412.26   63.69
   5  -7   0  367.86   60.89
   5  -7   0  421.16   57.99
  -5   7   0  371.06   60.09
  -5   7   0  425.16   63.79
   5  -7   0  336.87   59.99
   5  -7   0  386.16   59.89
   5  -7   0  397.86   58.59
   3  -7   0  331.57   49.99
   3  -7   0  298.77   52.09
  -3   7   0  299.97   47.20
  -3   7   0  286.57   51.59
   3  -7   0  294.87   46.60
  -3   7   0  306.07   46.60
   3  -7   0  250.67   45.60
  -2   7   0   74.59   21.50
   2  -7   0   76.79   17.00
   2  -7   0  130.29   24.20
  -2   7   0   97.29   19.60
   2  -7   0   89.59   19.10
  -2   7   0  116.79   19.90
  -2   7   0   71.79   17.10
   2  -7   0   99.99   20.80
   7   1   0 1310.87  225.68
   1  -7   0 1598.14  223.18
   1  -7   0 1603.04  225.98
   1  -7   0 1668.63  224.78
  -7  -1   0 1362.96  225.98
  -1   7   0 1634.64  224.78
  -1   7   0 1671.43  223.48
   7   1   0 1499.95  221.28
  -1   7   0 1607.14  226.88
  -7  -1   0 1465.85  221.28
  -1   7   0 1507.65  225.08
  -7  -1   0 1365.66  225.18
   7   1   0 1319.87  225.68
   7   1   0 1475.55  224.58
   1  -7   0 1547.55  226.68
   7   1   0 1270.77  224.78
   0   7   0    1.10    4.70
   0   7   0    1.30    6.50
   7   0   0    3.70    9.10
   0  -7   0   -1.80    7.90
   0  -7   0   -8.30    5.30
   7   0   0    4.90    7.70
  -7   0   0   -1.70    5.60
   0  -7   0    9.60    9.10
   0   7   0    0.10    3.80
   0   7   0   13.00    9.70
   7   0   0   -8.50    5.40
   0  -7   0    1.80    4.90
   0   7   0   -7.70    6.90
   7   0   0  -10.10    7.70
  -7   0   0    4.00    8.30
  -7   1   0 1427.06  227.78
  -1  -7   0 1667.23  228.88
  -1  -7   0 1642.84  228.78
   1   7   0 1596.14  228.58
   1   7   0 1650.53  224.98
   7  -1   0 1338.37  225.38
   7  -1   0 1351.76  226.88
   1   7   0 1636.34  224.88
  -1  -7   0 1698.43  225.38
  -7   1   0 1370.26  225.58
   1   7   0 1560.94  228.18
   7  -1   0 1313.07  224.88
  -7   1   0 1383.26  225.48
   7  -1   0 1276.47  227.18
  -1  -7   0 1590.74  224.98
  -1  -7   0 1688.43  227.38
   2   7   0   68.99   18.30
  -2  -7   0   82.49   20.40
   2   7   0  105.79   22.90
   2   7   0   81.89   16.40
  -2  -7   0   63.79   16.10
   2   7   0   77.19   17.10
  -2  -7   0   97.99   21.60
  -2  -7   0   98.59   21.70
   2   7   0   66.29   19.70
  -3  -7   0  281.17   46.80
   3   7   0  309.97   46.30
  -3  -7   0  322.27   52.99
   3   7   0  240.78   46.80
   3   7   0  327.47   49.90
  -3  -7   0  276.07   50.79
  -3  -7   0  326.87   54.59
   3   7   0  233.88   49.99
  -3  -7   0  315.97   48.10
   3   7   0  307.37   56.99
  -5  -7   0  393.76   67.39
   5   7   0  430.26   69.09
  -5  -7   0  461.05   69.19
  -5  -7   0  395.56   68.89
  -5  -7   0  378.96   68.59
   5   7   0  394.36   70.39
   7  -5   0  586.84   69.29
   5   7   0  424.96   67.09
   5   7   0  421.46   69.19
  -5  -7   0  410.16   70.79
   5   7   0  372.86   67.99
  -6  -7   0  214.58   39.40
  -6  -7   0  211.38   35.60
   7  -6   0  130.39   24.80
   7  -6   0  101.79   25.80
   6   7   0  214.58   34.60
   6   7   0  184.98   36.00
   7  -6   0  145.19   30.30
  -6  -7   0  252.27   35.30
   7  -6   0  138.79   24.20
  -7   6   0  102.49   27.80
  -6  -7   0  243.98   35.00
  -7   6   0  125.99   28.00
  -7   6   0  126.79   26.30
   7  -6   0  129.69   28.00
   6   7   0  240.08   37.40
   6   7   0  224.28   32.10
  -7  -7   0  358.56   63.09
  -7  -7   0  387.16   65.09
   7   7   0  398.16   58.49
  -7   7   0  345.37   55.59
  -7  -7   0  337.97   58.69
   7   7   0  322.37   61.39
  -7  -7   0  283.77   61.59
   7  -7   0  332.47   58.69
   7  -7   0  311.77   52.49
   7  -7   0  316.27   51.89
   7   7   0  336.67   55.89
   7  -7   0  343.37   51.89
  -7   7   0  347.67   53.09
   7  -7   0  304.97   54.99
   7   7   0  354.76   59.59
   8   7   0   72.99   26.20
  -7   8   0  151.78   32.60
   7  -8   0  143.29   24.50
  -8  -7   0   82.89   26.40
  -7   8   0  167.38   26.80
   7  -8   0  143.59   29.90
   7  -8   0  139.69   24.40
   7  -8   0  134.99   29.90
   7  -8   0  182.58   26.40
   6  -8   0  361.96   56.49
  -6   8   0  426.96   61.09
   6  -8   0  369.16   54.99
   6  -8   0  393.96   60.39
   8   6   0  304.77   62.29
   6  -8   0  366.06   57.29
   6  -8   0  388.46   53.79
   8   6   0  298.27   60.69
  -8  -6   0  301.57   57.69
   6  -8   0  384.56   63.89
   8   6   0  272.07   59.19
  -6   8   0  344.87   55.59
   6  -8   0  396.86   56.09
  -6   8   0  318.57   55.79
  -8  -6   0  321.37   66.29
   5  -8   0  140.99   25.50
   5  -8   0  166.78   32.30
   5  -8   0  118.49   25.90
  -5   8   0  159.88   31.10
  -5   8   0  129.69   25.00
  -5   8   0  140.79   25.80
   5  -8   0  136.29   29.80
   8   3   0  182.28   38.40
   8   3   0  204.38   33.20
   8   3   0  204.38   39.40
  -8  -3   0  220.68   41.00
   8   3   0  220.18   40.90
  -8  -3   0  226.18   41.30
  -8  -3   0  179.38   32.90
   8   3   0  277.37   43.90
   2  -8   0  608.14   91.59
  -2   8   0  545.95   87.49
   2  -8   0  574.74   88.39
  -2   8   0  537.85   88.89
   2  -8   0  640.14   90.19
  -2   8   0  634.84   91.89
   2  -8   0  558.64   86.99
  -2   8   0  521.75   87.99
  -1   8   0  360.36   53.09
  -1   8   0  380.46   57.59
   1  -8   0  302.47   54.29
  -1   8   0  359.56   54.89
  -1   8   0  314.97   55.19
   1  -8   0  385.06   57.89
   1  -8   0  350.86   56.39
  -1   8   0  310.37   50.39
   1  -8   0  358.86   52.79
   0  -8   0 1181.98  177.38
   0   8   0 1285.27  179.88
   8   0   0 1169.88  179.28
   0   8   0 1313.27  182.18
  -8   0   0 1259.07  181.98
   8   0   0 1257.47  178.88
  -8   0   0 1236.68  179.88
   0   8   0 1159.68  176.18
   0   8   0 1080.39  179.98
   0  -8   0 1180.68  180.88
   0  -8   0 1092.99  179.08
   0  -8   0 1349.07  182.58
   8   0   0 1110.49  180.88
   0   8   0 1059.99  177.08
  -1  -8   0  372.86   58.79
   1   8   0  364.56   53.59
   1   8   0  301.17   58.69
  -1  -8   0  363.36   58.49
  -1  -8   0  354.16   56.39
   1   8   0  315.37   55.69
  -1  -8   0  325.47   53.59
   1   8   0  332.17   53.39
   1   8   0  345.57   60.59
   2   8   0  579.94   89.79
  -2  -8   0  551.04   89.29
  -2  -8   0  533.95   89.89
  -2  -8   0  595.74   88.39
   2   8   0  613.94   89.89
   2   8   0  515.95   85.69
   2   8   0  566.64   85.29
  -2  -8   0  513.15   86.49
   2   8   0  577.44   88.29
   8  -3   0  190.58   35.20
  -8   3   0  192.18   34.30
   8  -3   0  203.68   31.20
   8  -3   0  167.08   30.80
   8  -3   0  246.08   40.40
   8  -3   0  186.08   29.90
   8  -3   0  165.78   35.10
  -5  -8   0  153.28   28.40
   5   8   0  108.69   24.60
   5   8   0   71.69   26.50
  -5  -8   0  131.09   31.30
   5   8   0  206.38   32.90
  -5  -8   0  134.29   28.80
   5   8   0  148.79   31.30
  -5  -8   0  128.39   29.60
   6   8   0  332.57   51.99
  -8   6   0  305.47   49.80
  -8   6   0  304.57   54.09
   8  -6   0  297.47   50.49
  -8   6   0  293.57   50.59
   8  -6   0  305.17   50.79
  -6  -8   0  375.56   58.99
   8  -6   0  273.17   48.00
  -6  -8   0  366.46   57.99
   6   8   0  355.26   54.69
   8  -6   0  280.27   47.90
   6   8   0  415.76   60.29
   8  -6   0  320.47   55.09
   6   8   0  361.76   59.29
  -6  -8   0  303.97   59.29
  -6  -8   0  405.26   56.29
   7   8   0  156.98   29.10
   8  -7   0   80.79   17.80
  -8   7   0   87.99   19.70
   8  -7   0  111.49   23.40
   8  -7   0   76.69   19.80
   7   8   0  135.69   25.50
  -7  -8   0  108.09   31.30
   7   8   0  143.69   29.10
  -8   7   0   62.99   20.50
   7   8   0  179.98   31.10
   8  -7   0   94.69   18.10
  -7  -8   0  141.99   27.00
   8   8   0  184.78   33.40
   8   8   0  157.98   32.60
   8   8   0  112.89   31.90
   8  -8   0  128.49   25.40
   8  -8   0  150.38   32.30
  -8  -8   0  176.98   33.90
   8  -8   0  165.08   27.70
  -8  -8   0  143.09   36.70
   8  -8   0  138.89   30.90
   8  -8   0  133.19   25.20
  -8   8   0  140.69   27.10
   8  -9   0   -7.20    7.10
   8  -9   0   -0.40    5.70
  -9  -8   0   10.10   10.50
   9   8   0   16.90   13.50
  -8   9   0   -4.60    8.30
  -8   9   0   -3.00    5.20
   9   8   0   25.40   12.70
   8  -9   0   -3.50    4.10
   9   8   0   18.30   11.10
  -9  -8   0    7.00   13.80
   8  -9   0   -3.60    9.40
   8  -9   0    1.20    3.50
   8  -9   0    5.70    5.20
  -9  -7   0  196.18   58.99
   7  -9   0  339.17   49.20
   7  -9   0  316.67   53.29
  -7   9   0  319.47   51.29
  -7   9   0  336.57   52.49
   7  -9   0  333.57   50.09
   7  -9   0  331.27   59.89
  -7   9   0  359.76   59.99
   7  -9   0  279.67   57.19
   7  -9   0  332.97   51.39
  -9  -6   0  163.28   27.60
   9   6   0  160.88   28.10
   6  -9   0  138.49   25.40
  -9  -6   0  186.78   36.80
   6  -9   0   92.39   22.10
  -6   9   0  101.69   22.70
  -6   9   0   89.89   26.50
   9   6   0  167.38   31.20
   6  -9   0  128.09   29.30
   9   6   0  176.78   33.60
   6  -9   0   89.49   26.00
  -6   9   0  102.99   23.20
   5  -9   0  790.42  120.89
   5  -9   0  814.42  124.09
  -5   9   0  752.02  119.79
   5  -9   0  801.22  119.79
  -5   9   0  748.43  123.29
   5  -9   0  823.32  120.19
   5  -9   0  794.22  123.79
  -5   9   0  771.02  119.79
   9   4   0    2.90    8.50
   9   4   0   20.90    8.10
   9   4   0   34.70   15.30
   9   4   0   22.80   11.80
  -9  -4   0   19.70    8.60
  -4   9   0    7.30    7.00
   4  -9   0    3.40    6.40
  -4   9   0    1.30    7.30
   4  -9   0    5.10    6.10
   4  -9   0    2.90   10.40
  -4   9   0    8.30   10.80
   4  -9   0    3.50   10.10
   4  -9   0   -1.10    6.90
  -9  -4   0   20.10   13.10
   9   2   0  432.86   67.69
   9   2   0  425.96   60.49
  -2   9   0  391.36   70.09
   2  -9   0  322.57   62.99
  -9  -2   0  408.76   66.59
  -9  -2   0  472.35   60.79
   2  -9   0  347.67   64.99
   9   2   0  436.46   65.49
   9   2   0  421.86   66.89
  -2   9   0  395.86   63.79
  -9  -2   0  519.25   69.09
  -2   9   0  340.37   63.89
  -2   9   0  346.07   62.39
   2  -9   0  346.37   61.79
   2  -9   0  378.26   70.29
   9   2   0  392.76   69.99
   1  -9   0  634.54  100.79
  -1   9   0  617.34   95.89
   1  -9   0  650.73   99.69
  -1   9   0  651.33   93.19
  -1   9   0  634.64   98.79
   1  -9   0  569.04   95.29
   1  -9   0  605.24   97.59
  -1   9   0  723.93  101.39
  -1   9   0  574.24   97.49
   0   9   0   -2.90    7.80
   0   9   0   -2.40    3.90
   0  -9   0    0.80    4.90
   0  -9   0  -10.10    7.00
   0  -9   0    4.20    9.50
   9   0   0   15.80    8.70
   9   0   0  -14.20    5.70
   0   9   0   -4.90    3.90
  -9   0   0   -2.50    7.30
   9   0   0   -2.40    8.10
   9   0   0   -8.70    7.20
  -9   0   0   -7.50    6.00
   0  -9   0    4.20    7.10
   0   9   0   -6.00    6.30
  -9   0   0   -6.00    8.10
  -9   1   0  366.86   76.79
  -1  -9   0  572.74   76.79
  -1  -9   0  617.14   82.39
   1   9   0  628.54   80.39
  -1  -9   0  591.44   82.39
   9  -1   0  356.06   78.09
   1   9   0  584.94   76.59
   1   9   0  646.74   82.79
   9  -1   0  374.76   76.49
   9  -1   0  380.46   75.99
  -9   1   0  432.76   79.99
   1   9   0  560.64   81.09
  -1  -9   0  582.14   79.89
   9  -2   0  418.96   61.89
   9  -2   0  372.16   63.69
   9  -2   0  436.06   65.99
  -2  -9   0  404.76   64.09
   2   9   0  338.27   60.39
  -2  -9   0  413.56   65.49
   2   9   0  296.57   64.49
   9  -2   0  420.96   60.99
   2   9   0  336.57   66.69
  -2  -9   0  272.57   65.09
  -9   2   0  480.15   62.89
   2   9   0  436.96   65.79
  -2  -9   0  324.87   60.39
   9  -2   0  469.35   61.59
   2   9   0  362.06   60.09
  -4  -9   0   -8.10    9.20
  -4  -9   0    3.20    9.40
   9  -4   0   17.90   11.00
   4   9   0   -1.50    7.60
   4   9   0   -1.20    8.60
   9  -4   0   12.10    6.00
  -4  -9   0   -5.40    6.30
   9  -4   0   16.30    6.80
   9  -4   0   18.00    7.10
  -9   4   0   16.50    8.70
   9  -4   0    8.70    9.00
   4   9   0    7.10    9.70
   9  -4   0   24.70   13.10
   4   9   0   17.20    8.00
  -4  -9   0   -4.20    7.50
  -9   6   0  170.98   27.90
   6   9   0   87.69   30.30
   9  -6   0  151.48   23.70
  -6  -9   0   86.09   31.60
   6   9   0  125.19   32.50
   9  -6   0  147.69   31.20
   9  -6   0  143.49   25.40
   9  -6   0  151.78   28.20
  -6  -9   0  104.19   29.80
   9  -6   0  160.68   30.00
  -9   6   0  109.49   28.40
   6   9   0  134.69   31.80
  -9   6   0  198.98   29.90
   9  -6   0  151.68   23.90
   9  -6   0  168.48   35.10
   9  -7   0  163.58   29.10
  -7  -9   0  318.67   55.99
  -9   7   0  186.78   34.90
   9  -7   0  213.68   36.30
   9  -7   0  165.38   29.30
  -9   7   0  173.98   32.70
   9  -7   0  169.28   33.70
  -7  -9   0  307.47   43.90
   9  -7   0  179.08   29.80
   9  -7   0  197.78   37.80
   8   9   0    3.50    9.90
   8   9   0   -3.40   10.80
   9  -8   0   13.70    6.10
   9  -8   0   14.40   12.20
  -9   8   0   19.90   10.00
   9  -8   0   30.80   12.70
  -8  -9   0    2.70   12.60
   9  -8   0   13.80    6.80
   8   9   0   11.50   13.20
  -8  -9   0    2.20   11.10
   9  -8   0   18.30    9.20
  -9  -9   0  180.78   37.50
   9  -9   0  178.88   35.60
  -9  -9   0  157.68   40.40
   9   9   0  140.79   33.60
   9  -9   0  154.38   28.90
   9   9   0  245.78   43.60
  -9   9   0  150.98   34.50
  10   9   0   71.39   25.00
  10   9   0   82.69   21.60
 -10  -9   0  103.29   23.60
 -10  -9   0   38.70   21.50
   9 -10   0   31.20   17.50
 -10  -8   0  110.39   37.00
  10   8   0  175.78   37.20
  10   8   0  234.98   38.10
  10   8   0  108.09   34.60
 -10  -8   0  227.08   38.20
  -7  10   0    9.00    7.50
 -10  -7   0   14.80   10.60
 -10  -7   0   25.30   20.40
   7 -10   0   -1.60    4.60
   7 -10   0    0.90    6.60
  10   7   0   18.00   14.30
  10   7   0   28.30   12.70
   7 -10   0   23.90   12.40
  -6  10   0  216.08   32.20
   6 -10   0  140.19   30.10
   6 -10   0  125.39   33.40
  -6  10   0  155.48   29.30
   6 -10   0  152.88   29.00
  10   5   0  175.48   38.40
 -10  -5   0  163.68   38.50
  10   5   0  191.78   34.10
 -10  -5   0  196.38   33.90
  10   5   0  159.08   37.00
   4 -10   0   92.59   22.10
  -4  10   0  104.19   23.10
   4 -10   0  121.99   25.20
   4 -10   0  108.69   24.30
   4 -10   0  108.09   26.80
  -4  10   0  100.69   22.70
  -3  10   0  120.19   24.30
  10   3   0   62.09   23.30
   3 -10   0  110.59   21.00
   3 -10   0  150.38   29.60
  -3  10   0  105.59   22.80
  10   3   0   51.19   21.20
   3 -10   0  120.49   25.80
   3 -10   0  133.19   24.70
   2 -10   0  124.99   33.10
  -2  10   0  173.08   33.70
   2 -10   0  165.58   29.40
   2 -10   0  145.09   31.10
  -2  10   0  185.18   32.70
  -2  10   0  149.99   29.60
   2 -10   0  155.78   33.30
  -1  10   0    2.80    7.60
  -1  10   0   11.80    7.00
  10   1   0   68.09   19.00
   1 -10   0    8.30    8.80
  10   1   0   61.99   15.60
   1 -10   0   14.80   12.00
  10   1   0   80.59   18.20
   1 -10   0    1.60    5.90
  -1  10   0   -4.70    8.70
 -10  -1   0   84.39   16.70
 -10  -1   0   84.09   19.30
   1 -10   0    6.70   10.20
   0  10   0  765.02  126.29
   0  10   0  805.62  125.49
   0 -10   0  832.22  123.09
   0 -10   0  757.62  127.09
   0 -10   0  736.23  125.09
   0  10   0  816.12  120.99
   0  10   0  894.21  123.29
   0 -10   0  799.12  127.89
  -1 -10   0   23.20   14.80
  10  -1   0   57.69   18.70
  10  -1   0   69.69   18.00
 -10   1   0   62.69   17.80
 -10   1   0   97.79   19.10
  10  -1   0   59.89   19.40
  -1 -10   0   30.90   17.50
  10  -1   0   89.99   18.40
  10  -1   0   94.89   18.60
  -2 -10   0  157.38   34.70
  -2 -10   0  114.79   27.20
   2  10   0  130.29   33.10
   2  10   0  155.88   28.60
  -2 -10   0  219.48   37.00
   2  10   0  175.68   34.40
   2  10   0  137.69   28.00
  -2 -10   0  196.68   39.60
 -10   3   0   51.09   20.10
   3  10   0  155.68   25.40
   3  10   0  175.48   31.70
  -3 -10   0  122.69   28.20
  -3 -10   0  152.18   32.60
  -3 -10   0  108.69   25.30
  10  -3   0   57.69   21.40
   3  10   0  101.49   21.00
  -3 -10   0  156.08   25.00
   4  10   0  137.69   26.60
  -4 -10   0  110.99   30.00
  -4 -10   0  111.69   28.50
   4  10   0  110.79   27.90
   4  10   0  106.69   22.80
  -4 -10   0   99.39   26.70
  10  -5   0  170.08   34.60
 -10   5   0  184.98   34.50
  10  -5   0  151.88   27.40
  10  -5   0  158.88   27.80
  10  -5   0  168.18   30.30
  10  -5   0  196.28   38.90
  10  -5   0  180.48   28.80
  10  -5   0  188.28   35.50
 -10   6   0   45.30   14.20
  10  -6   0   27.00    9.80
  -6 -10   0  120.09   31.70
  10  -6   0   33.40   12.80
  10  -6   0   18.20    7.30
  10  -6   0   22.30    6.90
  10  -6   0   11.70   11.50
  10  -6   0   22.70   14.80
  10  -6   0   15.10    6.00
 -10   6   0    2.80    7.80
 -10   7   0    4.70    8.60
   7  10   0   10.60   10.70
  10  -7   0    5.10   11.00
  10  -7   0   23.00    6.50
  -7 -10   0   12.10   15.10
  10  -7   0   -1.60    7.60
  10  -7   0   19.70    6.30
 -10   7   0   31.60   13.30
  10  -7   0    9.40    9.50
  -7 -10   0   -2.50    8.20
  10  -8   0  192.98   38.30
  10  -8   0  156.58   33.90
   9  10   0   27.10   13.80
  -9 -10   0   32.60   22.90
  -9 -10   0   55.09   19.90
  10  -9   0   58.39   17.40
   9  10   0   47.90   19.30
  10  10   0  152.58   38.20
  10  10   0  143.09   34.00
  10 -10   0  131.79   33.70
 -10 -10   0  183.48   37.40
 -10 -10   0  199.98   47.90
  11  10   0   -9.20    9.50
  10 -11   0    7.20   12.50
 -11 -10   0   15.70   18.70
  11  10   0   10.70   12.30
 -11 -10   0    0.60   10.20
 -11  -9   0  138.19   36.20
   9 -11   0  329.27   46.70
  11   9   0  183.88   38.90
  11   9   0  151.98   40.30
 -11  -9   0  173.08   45.30
 -11  -8   0   14.30   11.20
 -11  -8   0   -1.40   14.80
  11   8   0   14.90   14.70
  11   8   0    7.10   10.50
   8 -11   0   12.50    9.00
   8 -11   0    4.60   12.70
  11   7   0    4.60    9.40
   7 -11   0   -1.10   10.00
   7 -11   0   -5.80    7.10
  11   7   0   18.30   14.00
 -11  -7   0   22.10   17.30
 -11  -7   0   -4.90    7.70
  -6  11   0   14.00    9.20
  11   6   0  -14.70    7.00
  11   6   0  -12.00    6.40
   6 -11   0   26.80   14.50
  11   6   0   -2.00    6.60
   6 -11   0    1.40    8.20
 -11  -6   0   -2.10    7.80
  11   5   0   38.90   10.50
  11   5   0   48.40   18.40
   5 -11   0    1.60    7.30
  -5  11   0    1.30    8.40
   5 -11   0   24.60   13.50
 -11  -5   0   63.79   13.80
  11   5   0   36.00   16.20
 -11  -5   0   21.20   16.30
  -5  11   0   17.60    9.60
   5 -11   0   12.30    9.60
  11   4   0  111.29   29.00
  11   4   0   96.49   20.30
 -11  -4   0  112.69   21.10
  11   4   0   88.99   27.00
 -11  -4   0  112.99   29.40
  11   3   0   -8.10    8.60
  11   3   0   12.00    9.90
  -3  11   0   14.80   11.40
 -11  -3   0    3.90    4.70
  -3  11   0   13.10    8.80
   3 -11   0   18.10    9.60
  11   3   0    5.70    4.30
   3 -11   0   17.30   10.80
   3 -11   0   14.80   11.30
 -11  -3   0   -1.90    9.40
   2 -11   0  106.19   23.10
   2 -11   0   75.59   25.80
  -2  11   0  109.69   21.70
   2 -11   0  105.89   25.70
  -2  11   0   90.59   23.40
  -2  11   0   80.29   22.10
  11   1   0   60.59   17.10
  11   1   0   60.69   20.30
 -11  -1   0   67.19   20.00
   1 -11   0   41.10   15.30
 -11  -1   0   21.80   13.90
  -1  11   0   63.39   15.50
  -1  11   0   89.29   21.20
  11   1   0   40.10   16.80
   1 -11   0   62.59   20.40
   1 -11   0   85.69   22.00
  -1  11   0  107.79   21.70
  11   0   0    3.30    9.30
   0 -11   0   18.40   13.00
   0  11   0    9.40   11.00
   0 -11   0   -9.40    9.40
   0  11   0    0.60    3.80
  11   0   0   -6.40    5.30
   0  11   0    9.50    7.40
 -11   0   0   -5.30    7.20
   0  11   0   -0.80    8.20
   0 -11   0   12.90    9.70
  11   0   0    7.80    9.80
 -11   0   0   -1.90    7.20
  -1 -11   0   87.79   25.00
  11  -1   0   60.59   17.20
   1  11   0   69.69   14.20
  -1 -11   0   72.19   19.70
 -11   1   0   62.89   17.10
  11  -1   0   43.30   18.40
  11  -1   0   59.79   16.80
 -11   1   0   52.59   17.10
   1  11   0   99.79   18.00
  11  -1   0   44.10   17.30
  -1 -11   0   63.79   21.10
   1  11   0   29.80   16.20
   2  11   0   94.79   21.20
   2  11   0  140.59   23.30
  -2 -11   0  114.09   28.60
  -2 -11   0   96.59   28.80
   2  11   0   78.09   24.00
  11  -3   0   -8.50    7.00
  11  -3   0   -0.60    9.00
   3  11   0   16.10    7.40
  -3 -11   0   -2.00    9.50
   3  11   0    6.10    8.30
  11  -3   0    0.50    6.00
 -11   3   0   -9.10    6.20
  -3 -11   0    0.80    9.50
  -3 -11   0   -6.50   10.50
   3  11   0    5.10    9.60
  11  -3   0    1.30    6.10
  11  -3   0    2.70    7.80
  11  -4   0  106.19   24.90
  -4 -11   0   47.60   22.20
  11  -4   0   95.89   25.40
  11  -4   0  115.59   21.10
  11  -4   0  109.39   17.90
  11  -4   0   93.99   20.90
  11  -4   0   84.19   19.40
 -11   4   0  126.39   24.50
  -5 -11   0   25.10   14.90
  11  -5   0   40.70   10.80
   5  11   0   19.80   13.10
  11  -5   0   36.70   15.50
  11  -5   0   41.10    9.50
  11  -5   0   62.69   17.80
 -11   5   0   48.90   14.50
  11  -5   0   39.10   11.20
  11  -5   0   36.30   10.30
  11  -5   0   57.19   10.90
  -5 -11   0  -11.70   13.40
   5  11   0   29.60   14.20
  11  -5   0   42.30   16.60
   5  11   0    3.30    9.40
  -6 -11   0   14.90   14.80
  11  -6   0    7.50    9.40
  11  -6   0    0.00    9.80
  11  -6   0   -1.10    4.50
  11  -6   0    0.50    5.50
   6  11   0   23.40    9.80
  11  -6   0    9.10    4.70
  11  -6   0   -5.00    9.00
   6  11   0    5.90   12.30
  -6 -11   0   17.50   15.40
 -11   6   0   -2.00    8.60
   7  11   0   10.30   11.60
  11  -7   0   -1.70    9.60
  -7 -11   0   -5.70   13.30
  11  -7   0    7.40    8.00
  11  -7   0    1.00   11.50
   7  11   0    2.60    7.90
  11  -7   0   -5.50    8.40
 -11   7   0   -4.70    7.30
   8  11   0   24.30   14.50
   8  11   0   11.80   11.20
  -8 -11   0   35.90   26.20
  11  -8   0   21.00   11.20
  11  -8   0   19.10   13.90
  -8 -11   0   23.90   19.20
  -9 -11   0  310.47   59.89
  -9 -11   0  246.58   50.79
   9  11   0  275.17   47.50
   9  11   0  237.28   52.39
  11  -9   0  192.48   44.10
  10  11   0    7.60   10.40
  11 -10   0    5.80   10.50
 -10 -11   0   62.09   27.30
  10  11   0   22.30   16.30
 -10 -11   0   13.00   12.50
 -11 -11   0   -8.00   10.50
  11  11   0   15.80   17.10
  11 -11   0   -9.60    9.80
 -11 -11   0    0.70   18.20
  11  11   0   -6.30   10.40
 -12 -11   0   53.89   27.80
 -12 -11   0   22.30   16.20
  11 -12   0   32.90   16.80
  12  11   0   34.20   17.50
  12  11   0   21.80   18.20
  12  10   0   35.30   18.00
  10 -12   0   41.90   19.80
 -12 -10   0   31.50   14.90
 -12 -10   0   16.00   21.00
  12  10   0   16.50   17.70
 -12  -9   0   19.90   12.70
  12   9   0    0.70   11.60
  12   9   0   -1.50   12.80
 -12  -9   0  -15.50   14.00
   9 -12   0   -3.30   10.60
 -12  -8   0   65.59   27.40
   8 -12   0  113.39   26.60
  12   8   0   43.60   21.70
 -12  -8   0   61.29   19.30
  12   8   0   50.19   19.30
 -12  -7   0  123.69   36.80
   7 -12   0  197.98   36.50
  12   7   0  100.39   29.40
  12   7   0   65.19   28.00
 -12  -7   0  106.39   26.20
   7 -12   0  185.18   29.70
   6 -12   0   88.89   23.70
 -12  -6   0   36.70   13.80
 -12  -6   0   28.00   18.70
  12   6   0   34.70   18.50
  12   6   0   48.60   19.60
   6 -12   0   51.99   16.00
 -12  -5   0   11.20   22.10
  12   5   0   13.30   11.60
 -12  -5   0   10.20    8.10
   5 -12   0   15.40   11.70
  12   5   0  -13.40    8.40
   5 -12   0   30.00   15.50
  -4  12   0   23.80   11.00
 -12  -4   0    9.70    6.80
  12   4   0   14.10   12.70
   4 -12   0   29.40   14.10
  -4  12   0    4.30    9.80
  12   4   0   -1.20    9.60
 -12  -4   0    4.40   13.00
   4 -12   0   33.90   18.10
  12   3   0  133.59   32.50
 -12  -3   0   96.59   28.90
  12   3   0  141.99   30.90
 -12  -2   0   44.80   17.90
 -12  -2   0   18.00   12.60
   2 -12   0   26.80   12.30
  12   2   0   17.20   14.40
  -2  12   0   22.80   11.60
   2 -12   0   21.50   13.70
  12   2   0   17.30   13.20
   2 -12   0   22.80   15.30
  -2  12   0   27.70   10.90
  -2  12   0   10.20   12.20
  12   2   0   16.20   12.70
  12   1   0   72.99   21.10
 -12  -1   0   57.99   20.20
  -1  12   0   55.79   18.00
   1 -12   0   52.19   21.80
  12   1   0   96.49   20.70
  12   1   0   97.29   24.40
 -12  -1   0   90.59   20.20
   1 -12   0   26.40   17.40
   1 -12   0   39.50   16.40
  -1  12   0   37.40   13.90
  12   0   0  236.28   40.20
  12   0   0  151.58   40.10
 -12   0   0  203.18   40.90
 -12   0   0  204.38   38.80
  12   0   0  189.78   42.90
   1  12   0   54.09   13.40
  12  -1   0   98.79   22.20
   1  12   0   35.80   16.20
  -1 -12   0   56.19   20.00
  -1 -12   0   30.20   16.40
  12  -1   0   47.40   16.60
  12  -1   0   38.50   14.80
 -12   1   0  107.89   21.20
  -1 -12   0   56.09   21.20
  12  -1   0   40.20   18.40
   1  12   0   42.60   13.30
  12  -2   0   13.00   11.60
  -2 -12   0   13.00   12.10
  -2 -12   0   45.70   20.40
  -2 -12   0   27.30   15.80
  12  -2   0   22.40   12.00
   2  12   0    6.10   12.00
   2  12   0   20.90    9.00
  12  -2   0   24.80   11.20
   2  12   0    3.80    8.00
 -12   2   0   18.80   10.80
 -12   3   0   85.59   17.80
  -3 -12   0   -2.10   13.40
  12  -3   0  102.29   21.80
  -3 -12   0   -2.10   10.40
  -3 -12   0    3.10   10.30
  12  -3   0  116.89   27.10
  12  -3   0  106.49   17.10
  -4 -12   0   14.60   14.90
   4  12   0   27.60   12.80
  12  -4   0   16.80    8.50
 -12   4   0   13.80   10.40
   4  12   0   16.60    9.30
  -4 -12   0   -7.20   11.50
  12  -4   0   -4.30    9.90
  12  -4   0   18.20   15.00
   4  12   0    8.90   11.80
  -5 -12   0   30.80   16.50
  -5 -12   0   32.10   19.50
   5  12   0   37.10   16.10
   5  12   0   31.40   13.90
 -12   5   0    1.20    9.70
  12  -5   0   15.90    7.90
  12  -5   0    8.70   12.50
   5  12   0   26.90   11.50
  -6 -12   0   69.59   23.30
   6  12   0   73.39   18.40
   6  12   0   51.79   20.50
 -12   6   0   43.50   16.30
  12  -6   0   55.59   22.20
  12  -6   0   45.70   17.70
  -6 -12   0   76.09   26.70
  12  -6   0   49.60   12.80
   7  12   0  154.58   28.90
  12  -7   0  108.59   22.10
 -12   7   0   93.69   27.20
  12  -7   0   89.19   29.90
  -7 -12   0  207.58   38.60
  -7 -12   0  165.18   41.80
   7  12   0  144.89   35.70
  12  -7   0  143.39   33.30
   8  12   0  164.58   32.30
  -8 -12   0  145.69   41.40
  -8 -12   0  117.39   35.70
   8  12   0  162.18   38.60
  -9 -12   0   -1.20   17.10
  -9 -12   0   -4.20   12.20
  12  -9   0   12.00   13.60
   9  12   0    2.70   12.70
   9  12   0  -17.30    5.90
  10  12   0   38.30   22.00
  12 -10   0   17.40   13.80
  10  12   0   38.20   16.80
 -10 -12   0   20.80   16.90
 -10 -12   0   20.30   22.50
  11  12   0   18.60   13.30
 -11 -12   0   -1.10   13.60
 -11 -12   0   13.90   21.00
  11  12   0   50.69   22.90
  12  12   0    5.70   14.90
 -12 -12   0   44.50   28.10
 -12 -12   0   46.50   20.20
  12  12   0   21.00   16.00
  13  12   0    8.10   18.60
  13  12   0   -0.60   13.10
 -13 -12   0   20.50   22.90
 -13 -11   0   -3.40   20.30
  13  11   0   34.10   19.20
  11 -13   0   26.90   17.30
  13  11   0   10.40   14.20
  10 -13   0   13.80   14.60
 -13 -10   0   16.80   21.40
  13  10   0   14.90   16.70
  13  10   0   14.40   14.70
  13   9   0   27.10   16.20
  13   9   0   30.30   18.50
 -13  -9   0  -10.90   17.20
   9 -13   0    6.10   13.50
 -13  -8   0   76.39   27.40
   8 -13   0   10.00   14.40
  13   8   0   36.40   18.30
  13   8   0   39.00   18.10
  13   7   0  104.89   27.00
   7 -13   0   30.80   19.40
 -13  -7   0   83.49   29.90
  13   7   0  104.79   28.70
   6 -13   0  208.88   31.20
  13   6   0   30.90   21.00
  13   6   0   36.80   20.60
   6 -13   0  244.18   39.90
  13   5   0   70.69   23.00
  13   5   0   59.79   21.30
 -13  -5   0   57.89   22.60
   5 -13   0   50.69   21.60
   4 -13   0    0.00   11.80
  13   4   0   15.90   13.50
 -13  -4   0   50.69   20.30
   4 -13   0   -4.30   10.50
  13   4   0   21.70   14.90
   3 -13   0   25.20   14.60
 -13  -3   0   24.80   15.60
  13   3   0    6.90   10.80
  -3  13   0   -7.10    9.10
  13   3   0   10.30   12.40
  -3  13   0   -2.00    7.20
   3 -13   0   -5.30   10.10
 -13  -2   0   52.59   17.70
   2 -13   0    4.80   13.10
  13   2   0   61.59   20.60
 -13  -2   0   59.99   21.60
  13   2   0   38.30   15.60
 -13  -1   0   48.20   15.70
   1 -13   0   17.70   15.00
 -13  -1   0   33.40   17.00
  -1  13   0   -0.30    6.80
  13   1   0   48.10   19.40
  13   1   0   27.60   15.00
  13   1   0   20.80   12.30
   1 -13   0   -8.40   10.50
  -1  13   0    4.50    9.90
 -13   0   0    1.70    9.00
   0 -13   0    1.80   13.20
  13   0   0    0.30   10.60
  13   0   0    6.60    9.50
   0  13   0   -1.40    9.80
   0  13   0    7.80    8.60
 -13   0   0   10.30   11.00
   0 -13   0   -6.50    9.30
  13   0   0   -2.10   10.70
  13  -1   0   39.60   16.70
   1  13   0    0.10    9.60
   1  13   0   12.50    8.30
  -1 -13   0   22.60   14.30
 -13   1   0   32.00   12.90
  -1 -13   0   -3.40    9.60
  13  -1   0   17.90   11.60
  -2 -13   0    0.90   11.30
  13  -2   0   31.20   16.40
  -2 -13   0   10.30   12.00
   2  13   0   -1.90    7.10
   2  13   0    5.90   11.60
  -2 -13   0    4.00   12.30
  13  -2   0   55.19   14.10
 -13   2   0   49.90   14.60
  -3 -13   0   -3.90   13.80
   3  13   0   -1.50    6.20
  -3 -13   0    0.80   11.80
  -3 -13   0   -4.90   10.00
   3  13   0   -1.30   10.10
  13  -3   0   36.70   11.60
  13  -3   0   40.90   16.60
 -13   3   0   26.50   12.80
   4  13   0   40.30   17.30
  -4 -13   0   -7.40   13.60
 -13   4   0   19.60   11.80
  13  -4   0   25.30   16.30
  -4 -13   0   43.80   21.50
   4  13   0   -3.60    8.40
  13  -4   0   21.50    9.40
  13  -5   0   66.19   14.40
   5  13   0   33.80   14.50
 -13   5   0   67.49   18.00
  -5 -13   0   19.60   18.40
  13  -5   0   64.79   21.90
  -5 -13   0   23.00   21.80
   5  13   0   41.80   19.80
  -6 -13   0  226.08   50.69
  -6 -13   0  159.48   42.70
   6  13   0  214.18   47.60
   6  13   0  204.48   39.30
 -13   7   0   96.49   24.50
  13  -7   0   98.89   28.90
  -7 -13   0   49.70   28.20
   7  13   0   33.30   18.60
  13  -7   0  129.39   17.80
  -7 -13   0   78.59   26.00
   7  13   0   52.49   23.90
   8  13   0    7.00   13.20
  13  -8   0   33.30   19.50
   8  13   0    0.40   10.50
  -8 -13   0    8.40   22.00
  -8 -13   0   -4.60   13.60
  13  -9   0   -0.40   14.60
  -9 -13   0    6.80   14.40
   9  13   0    7.40   12.90
   9  13   0   -1.80   11.40
  -9 -13   0    0.30   21.30
  13 -10   0   13.80   17.60
  10  13   0   11.70   12.90
  10  13   0   41.80   20.50
 -10 -13   0  -12.30   14.80
 -10 -13   0  -13.70    8.60
  11  13   0   13.90   15.10
  11  13   0   18.90   18.10
 -11 -13   0   27.70   18.50
 -11 -13   0   56.79   26.70
  13 -11   0    4.90   14.30
 -12 -13   0   11.80   15.50
  13 -12   0   27.70   17.90
 -12 -13   0    0.40   24.40
  12  13   0   21.20   19.10
  12  13   0   -2.70   12.80
  13  13   0   -5.40   13.30
  13  13   0   -1.20   15.10
 -13 -13   0  -22.40   13.60
  14  13   0   27.20   19.60
 -14 -13   0   66.49   37.40
  14  13   0   20.90   21.80
 -14 -12   0   16.90   25.80
  14  12   0   -0.70   14.40
  14  12   0   10.40   15.10
  11 -14   0   20.80   16.70
  14  11   0   -1.40   12.30
 -14 -11   0  -26.10   16.60
  14  10   0   39.60   21.50
 -14 -10   0   56.29   27.70
  14  10   0   23.10   19.10
  14   9   0   -9.00   12.10
   9 -14   0   25.70   18.70
  14   9   0   10.50   13.10
 -14  -9   0    9.50   22.10
 -14  -8   0   -4.40   15.00
  14   8   0   -3.80   12.00
   8 -14   0    1.50   14.90
  14   8   0   13.40   14.30
  14   7   0   15.00   13.90
  14   7   0    4.60   12.60
 -14  -7   0   30.90   21.80
   7 -14   0   -3.90   10.90
 -14  -6   0    3.60   14.40
  14   6   0   24.70   16.40
  14   6   0   -1.40   11.60
   6 -14   0   36.00   18.80
   6 -14   0    3.60   13.60
  14   5   0  145.89   34.70
 -14  -5   0  147.69   36.80
  14   5   0  107.29   28.00
   5 -14   0   52.09   25.50
  14   4   0    4.50   11.40
   4 -14   0   53.89   21.80
  14   4   0   20.20   15.30
 -14  -4   0   15.20   15.50
   4 -14   0   39.70   18.20
 -14  -3   0   -4.20   11.60
  14   3   0   25.20   15.50
 -14  -3   0    2.20   13.10
   3 -14   0    7.60   14.20
   3 -14   0   12.10   14.80
  14   3   0   -3.60   10.10
  14   2   0    8.60   13.40
 -14  -2   0   36.10   16.20
  14   2   0   63.79   22.20
  -2  14   0    1.90   11.20
   2 -14   0   -3.10   12.50
   2 -14   0   24.50   19.60
 -14  -2   0   40.90   18.00
  -1  14   0   18.40    9.80
  -1  14   0   17.20   12.70
   1 -14   0  -12.90   13.00
 -14  -1   0   32.70   14.00
   1 -14   0   26.50   17.50
  14   1   0   24.70   16.20
  14   1   0   33.30   14.60
 -14  -1   0   42.60   18.50
  14   0   0   17.10   15.30
  14   0   0   25.60   13.20
 -14   0   0    7.30   11.40
   0 -14   0   36.40   18.30
   0  14   0    2.10   11.30
   0 -14   0    3.00   14.30
 -14   0   0   -0.80   10.00
   0  14   0   15.60   10.50
 -14   1   0   31.60   14.30
  -1 -14   0   -0.20   12.00
  -1 -14   0    5.10   13.50
  14  -1   0   34.10   13.10
   1  14   0    3.10   12.10
  14  -1   0   27.40   16.80
   1  14   0   -3.70    7.00
   2  14   0    4.90    8.40
  14  -2   0   17.70   15.70
   2  14   0   19.10   13.30
  -2 -14   0   13.20   16.80
 -14   2   0   46.80   15.30
  14  -2   0   24.50   11.60
  -2 -14   0   -8.60   10.60
   3  14   0   27.40   16.80
  -3 -14   0    1.30   17.30
 -14   3   0   16.00   13.30
  -3 -14   0   21.40   17.20
  14  -3   0   -6.00    9.30
   3  14   0   30.50   12.30
  14  -4   0   11.10    9.50
  -4 -14   0   29.80   22.60
  14  -4   0   22.10   16.40
  -4 -14   0   51.29   24.10
   4  14   0   41.10   20.60
   4  14   0   35.60   13.20
  -5 -14   0   28.40   21.30
  14  -5   0  137.59   31.10
  -5 -14   0   62.39   27.00
   5  14   0   34.30   14.90
   5  14   0   31.40   19.30
   6  14   0    0.20   10.60
  -6 -14   0   11.50   17.00
  14  -6   0   -4.20    9.80
   6  14   0   24.70   17.80
  14  -6   0    5.70    6.50
  -6 -14   0   12.20   20.80
   7  14   0    5.30   11.20
  -7 -14   0   12.70   15.20
   7  14   0   13.30   18.10
  14  -7   0   13.20   14.50
  -7 -14   0   20.30   22.00
  14  -8   0   10.80   15.80
   8  14   0    4.10    9.50
   8  14   0   14.70   16.00
  -8 -14   0    0.10   18.00
  -8 -14   0    1.60   13.70
   9  14   0   12.40   11.40
  -9 -14   0  -10.30   18.20
  14  -9   0   21.10   18.90
  -9 -14   0   32.20   20.50
   9  14   0    2.20   15.20
  14 -10   0    7.00   17.10
  10  14   0   11.70   12.70
 -10 -14   0   -1.30   21.00
 -10 -14   0    3.50   16.50
  10  14   0    9.10   16.30
  11  14   0    6.80   16.70
 -11 -14   0   18.10   17.90
  11  14   0  -18.10    9.40
  14 -11   0   -6.30   13.10
  12  14   0  -10.20   22.00
  14 -12   0  -28.20    7.10
 -12 -14   0   21.90   18.10
  12  14   0  -10.40   11.80
 -12 -14   0   23.00   24.90
  13  14   0   20.50   17.80
 -13 -14   0   44.20   30.40
  13  14   0   19.00   20.10
  14 -13   0   38.10   24.40
  14  14   0    9.60   16.90
  14 -14   0   28.80   23.00
  14  14   0  -15.10   10.40
 -14 -14   0   -9.20   21.70
  14 -15   0    3.80   17.60
  15  14   0   -8.00   13.50
 -15 -14   0   27.60   27.70
  15  14   0    4.20   16.20
 -15 -13   0   34.90   30.60
  15  13   0  -10.80   16.10
  15  13   0  -13.80   12.20
 -15 -12   0  -34.20   17.40
  15  12   0   -3.40   15.00
  15  12   0   -7.40   14.20
  11 -15   0   -1.30   15.70
 -15 -11   0    8.50   21.30
  15  11   0  -15.80   11.40
  15  11   0   17.60   15.70
  10 -15   0   17.20   17.60
  15  10   0   -1.00   11.10
 -15 -10   0  -10.50   18.10
   9 -15   0    9.10   15.70
 -15  -9   0    9.60   21.00
  15   9   0   10.00   15.40
  15   9   0    4.60   15.20
  15   8   0   -1.40   13.20
 -15  -8   0    1.90   18.00
  15   8   0    1.30   11.70
   8 -15   0    4.60   16.70
  15   7   0   38.80   19.20
  15   7   0   51.49   21.30
 -15  -7   0   10.10   19.30
   7 -15   0   -4.50   14.00
   6 -15   0    4.50   17.00
  15   6   0   40.00   20.80
  15   6   0   16.70   16.50
 -15  -6   0   28.30   20.40
 -15  -5   0   18.50   16.90
  15   5   0   -7.30   12.50
   5 -15   0   -7.00   16.00
   5 -15   0  -11.20   12.00
  15   5   0   -4.50   12.10
 -15  -4   0  176.68   37.20
  15   4   0   96.79   28.30
   4 -15   0   46.30   26.50
   4 -15   0   69.69   26.50
  15   4   0  107.89   28.70
  15   3   0   32.80   16.70
  15   3   0   34.70   19.70
   3 -15   0   98.89   27.30
 -15  -3   0   42.60   21.80
   3 -15   0  120.99   31.80
  -2  15   0   59.79   17.20
   2 -15   0   62.09   23.00
   2 -15   0   41.10   22.10
 -15  -2   0   28.60   19.20
  15   2   0   38.80   18.90
  15   2   0   15.70   17.20
 -15  -1   0  152.98   35.40
  15   1   0  113.39   33.40
  15   1   0  120.79   31.20
  15   0   0    0.00   10.40
   0  15   0    8.80   13.30
  15   0   0   10.00   14.50
   0 -15   0   -0.80   14.10
   0 -15   0    8.50   15.50
   0  15   0   -5.90    8.30
 -15   0   0   -9.20   12.30
  15  -1   0   96.99   20.50
   1  15   0   19.00   16.30
  15  -1   0  102.89   28.10
  -1 -15   0   21.10   18.10
   1  15   0   35.70   14.90
  -1 -15   0   46.50   22.90
   2  15   0   72.79   23.60
   2  15   0   37.90   15.00
  15  -2   0   33.80   15.10
  -2 -15   0   70.69   27.40
  15  -2   0   16.20   18.70
  -2 -15   0   43.70   22.40
   3  15   0  122.69   24.10
  -3 -15   0   76.79   28.60
  -3 -15   0  115.99   33.50
   3  15   0   92.49   27.50
  15  -3   0   27.80   22.10
   4  15   0   84.69   29.00
  15  -4   0  132.49   23.20
  -4 -15   0   77.49   29.30
  15  -4   0  155.88   35.50
   4  15   0   59.99   21.10
  -4 -15   0   61.19   30.20
   5  15   0   -1.10    9.80
  15  -5   0   -0.50   13.10
   5  15   0  -17.90   12.70
  -5 -15   0   11.50   18.60
  -5 -15   0    5.00   20.20
  -6 -15   0   29.80   22.00
   6  15   0   60.89   23.40
  15  -6   0   38.80   19.40
  -6 -15   0   25.60   23.30
   6  15   0   22.70   12.90
  15  -7   0   35.10   20.00
   7  15   0   27.30   13.30
  -7 -15   0    2.10   18.50
  -7 -15   0   17.30   17.80
   7  15   0   -2.90   13.80
   8  15   0   11.90   13.40
  -8 -15   0   28.20   21.10
  15  -8   0    3.30   14.00
   8  15   0   -1.40   14.20
  -8 -15   0   12.90   23.50
   9  15   0    4.50   10.80
   9  15   0   -2.20   15.70
  -9 -15   0  -17.30   17.20
  -9 -15   0   -1.00   15.50
  15  -9   0    2.40   16.50
  15 -10   0   -1.20   14.80
  10  15   0   10.80   17.40
  10  15   0   -6.90   11.70
 -10 -15   0  -22.30   18.00
 -10 -15   0   21.50   18.60
 -11 -15   0   37.90   28.90
 -11 -15   0    8.50   18.30
  11  15   0   -7.50   19.50
 -12 -15   0   -1.50   23.00
  12  15   0   31.00   22.60
  15 -12   0   13.50   17.90
 -12 -15   0   -7.20   15.40
  12  15   0    2.40   13.40
 -13 -15   0   47.70   33.00
  13  15   0  -14.20   11.50
  15 -13   0    7.90   17.00
  13  15   0   -4.40   16.10
 -14 -15   0    2.20   24.70
  14  15   0   25.50   18.80
  15 -14   0    8.30   17.80
  14  15   0   -7.80   13.30
  15  15   0    6.60   15.60
 -15 -15   0    2.70   29.30
  15  15   0    5.90   16.10
  15 -15   0   14.40   21.00
  16  15   0   20.90   21.50
 -16 -15   0  -25.90   26.70
  15 -16   0   31.90   26.50
  16  15   0   12.30   22.10
  16  14   0   16.70   20.00
  16  14   0    2.40   14.90
 -16 -14   0   -6.80   25.90
  16  13   0   -5.00   15.00
 -16 -13   0   -2.30   26.50
  16  13   0    7.70   17.30
 -16 -12   0   11.90   26.70
  16  12   0    4.40   15.10
  16  12   0   26.60   20.70
  16  11   0   14.90   16.50
  16  11   0    7.20   17.00
  11 -16   0   13.70   27.90
 -16 -11   0   14.20   23.20
  16  10   0   18.10   18.50
  16  10   0    6.90   15.50
 -16 -10   0   20.90   23.70
  10 -16   0   10.30   18.70
  16   9   0   -6.20   12.60
  16   9   0   10.80   14.50
   9 -16   0   -2.50   14.00
 -16  -9   0   10.40   23.70
  16   8   0    2.40   16.00
   8 -16   0   23.60   20.30
 -16  -8   0   17.90   22.30
  16   8   0   23.10   29.80
   7 -16   0   36.90   23.30
  16   7   0    2.80   14.80
  16   7   0   14.20   16.50
 -16  -7   0   11.30   20.00
   6 -16   0  175.38   39.40
  16   6   0    3.60   14.70
 -16  -6   0   -0.80   17.00
  16   6   0    3.10   14.80
  16   5   0   19.50   16.90
 -16  -5   0   30.20   20.80
  16   5   0   40.70   19.00
   5 -16   0   53.19   25.40
  16   4   0   33.10   18.50
 -16  -4   0   33.20   21.10
   4 -16   0   19.50   19.30
   4 -16   0   17.60   18.40
  16   4   0   70.09   25.50
  16   3   0  103.79   33.00
  16   3   0  112.69   30.60
 -16  -3   0  117.39   33.30
 -16  -2   0    1.50   14.20
  16   2   0   28.00   20.20
   2 -16   0   76.49   28.40
  16   2   0   34.60   17.50
   2 -16   0   48.10   21.90
  -2  16   0   73.79   20.80
  16   1   0   18.10   14.20
  -1  16   0  -11.30    8.80
 -16  -1   0   32.30   22.00
   1 -16   0    4.80   15.40
  16   1   0   20.30   17.00
   1 -16   0    1.80   14.80
   0 -16   0  250.67   52.29
   0  16   0  160.78   37.00
   0 -16   0  216.78   49.70
   1  16   0   -5.50   12.40
  16  -1   0   30.40   18.70
  16  -1   0   56.39   16.90
  -1 -16   0    4.20   15.60
   1  16   0    0.10    9.00
  -1 -16   0  -12.20   15.90
  -2 -16   0  129.39   37.70
   2  16   0   80.19   22.50
   2  16   0  130.49   33.20
  -2 -16   0   80.89   32.50
  16  -3   0   85.79   27.70
  16  -3   0   87.09   19.80
  -3 -16   0   39.60   24.60
   3  16   0   30.20   15.70
   3  16   0   29.70   17.50
  -3 -16   0   47.90   27.60
  16  -4   0   30.80   19.70
   4  16   0   16.30   12.70
  -4 -16   0   62.39   27.10
  16  -4   0    5.80    8.60
  -4 -16   0   -3.40   19.30
   4  16   0   62.19   23.50
   5  16   0   48.90   23.90
  -5 -16   0    5.70   22.60
   5  16   0   16.70   13.90
  16  -5   0   52.49   24.60
  16  -5   0   53.89   14.50
  -5 -16   0   21.70   22.00
  -6 -16   0  177.98   44.20
  -6 -16   0   81.99   37.60
   6  16   0  110.39   37.10
   6  16   0  154.58   32.30
   7  16   0   13.20   16.90
   7  16   0   39.60   17.40
  -7 -16   0   34.40   23.10
  -7 -16   0   27.50   27.40
  16  -7   0   42.00   22.60
   8  16   0   15.70   17.90
  -8 -16   0    5.50   19.20
  16  -8   0   -0.60   14.50
   8  16   0   60.09   18.70
   9  16   0    7.20   14.90
  -9 -16   0  -16.40   11.40
   9  16   0   -2.60   14.20
  -9 -16   0   -4.80   21.60
  10  16   0    7.80   14.20
 -10 -16   0    6.40   18.60
 -10 -16   0   -0.10   23.70
  16 -10   0    9.20   19.40
  11  16   0    8.60   16.80
 -11 -16   0   14.60   19.20
  11  16   0   -2.20   12.80
  16 -11   0   48.80   27.20
 -11 -16   0   -4.30   23.10
  12  16   0    1.40   17.10
  12  16   0  -16.00   11.90
 -12 -16   0    8.60   18.70
 -12 -16   0  -17.20   20.50
  16 -12   0   21.10   20.50
  13  16   0   20.90   16.20
  13  16   0   -7.00   14.90
 -13 -16   0   17.00   29.40
  16 -13   0   -9.30   11.70
  16 -14   0   11.00   24.60
 -14 -16   0  -30.60   20.60
  14  16   0    2.40   14.80
  14  16   0    8.80   15.60
 -15 -16   0   35.10   34.60
  15  16   0   -4.70   17.30
  15  16   0   -4.60   19.00
  16 -15   0    3.00   20.70
 -17 -14   0    5.70   26.10
  17  14   0   24.30   21.30
  17  14   0    0.00   20.10
  17  13   0   14.90   21.90
 -17 -13   0   51.19   33.40
  17  13   0   37.60   23.80
 -17 -12   0   -7.50   20.70
  17  12   0   -4.90   13.90
  17  12   0   -4.50   16.40
  17  11   0   11.50   20.30
  17  11   0    9.00   16.00
 -17 -11   0   -5.30   24.10
  10 -17   0   -8.60   17.00
  17  10   0   18.40   18.80
  17  10   0    0.50   16.80
 -17 -10   0   12.40   26.10
  17   9   0    4.70   16.80
   9 -17   0   24.60   20.70
  17   9   0   -5.30   13.10
  17   8   0   10.70   15.50
   8 -17   0   -3.40   17.50
  17   8   0    8.90   15.10
 -17  -8   0    6.30   19.30
  17   7   0  -16.70   11.40
   7 -17   0   53.79   27.30
 -17  -7   0   -0.70   19.80
  17   7   0   -4.60   13.10
  17   6   0   13.80   15.40
   6 -17   0   -9.20   16.60
 -17  -6   0   -4.20   17.10
  17   5   0   33.90   19.90
 -17  -5   0   38.80   25.20
   5 -17   0   51.39   26.90
 -17  -4   0   62.99   25.40
   4 -17   0    8.20   18.80
  17   4   0    0.70   14.30
  17   4   0   53.99   24.10
  17   3   0   16.60   16.00
 -17  -3   0   24.80   19.00
   3 -17   0   79.19   27.60
   3 -17   0  111.09   34.50
  17   3   0   -1.90   14.60
  17   2   0    7.00   16.60
   2 -17   0    0.60   17.20
  -2  17   0    4.20   11.90
   2 -17   0   21.40   21.60
  17   2   0   25.90   17.00
  17   1   0   -6.70    9.60
  -1  17   0    7.80   11.50
   1 -17   0   -3.70   16.00
   1 -17   0   39.40   23.20
  17   1   0   -2.90   14.50
  17   0   0  -11.70   12.40
  17   0   0  -12.50    7.90
   0  17   0   -7.10    7.50
   0 -17   0   -9.60   17.10
   0 -17   0   20.90   19.10
  -1 -17   0   28.40   25.20
   1  17   0   33.90   14.30
  -1 -17   0    3.70   17.10
  17  -1   0   -1.30   10.40
  17  -1   0   -5.50   12.90
  17  -2   0   30.60   18.80
  17  -2   0   27.80   13.30
  -2 -17   0   17.50   19.80
   2  17   0   17.40   11.70
  -2 -17   0   -0.50   20.40
   3  17   0   75.49   20.00
  17  -3   0   15.80   18.50
  17  -3   0   22.90   12.10
  -3 -17   0   64.49   31.80
  -3 -17   0   60.99   27.40
   3  17   0   59.19   25.30
  17  -4   0   43.50   13.80
   4  17   0   25.70   20.80
  -4 -17   0   -9.20   17.40
  -4 -17   0   25.40   25.90
  17  -4   0   48.90   23.40
  -5 -17   0   60.39   27.60
   5  17   0    5.20   13.40
  -5 -17   0   57.29   31.50
   5  17   0   21.30   18.70
  17  -5   0   57.29   26.70
  -6 -17   0   36.00   23.30
   6  17   0   -8.80   13.30
   6  17   0   -4.80   11.30
  -6 -17   0   29.30   25.50
  17  -7   0   14.80   17.90
  -7 -17   0   20.70   22.80
  -7 -17   0   55.19   29.90
   7  17   0   23.10   21.80
   7  17   0   32.10   16.20
  17  -8   0    9.10   17.90
   8  17   0   14.20   23.00
  -8 -17   0    4.20   23.50
   8  17   0    3.20   16.90
   9  17   0   -5.90   10.30
  17  -9   0   19.80   21.50
  -9 -17   0  -17.80   17.30
 -10 -17   0   21.50   24.20
  17 -10   0    4.70   18.00
  10  17   0   10.00   21.50
 -10 -17   0  -12.80   22.50
  10  17   0  -23.90    8.50
  11  17   0   31.70   25.30
 -11 -17   0  -11.70   20.70
 -11 -17   0   22.30   21.60
  11  17   0    3.30   14.20
  17 -11   0  -19.00   15.80
  12  17   0   -3.10   19.80
  17 -12   0  -12.70   14.50
 -12 -17   0   21.70   30.00
  12  17   0   13.30   16.70
  13  17   0  -12.90   10.80
 -13 -17   0    6.40   30.30
  17 -13   0    2.70   18.70
  13  17   0   15.20   21.60
  14  17   0   24.50   19.40
 -14 -17   0   17.00   31.00
  17 -14   0  -14.70   15.10
  14  17   0  -23.80   14.10
  18  13   0   22.40   22.40
  18  13   0    1.80   18.10
 -18 -13   0   39.90   34.40
 -18 -12   0    4.80   28.20
  18  12   0   16.90   19.40
  18  12   0   -2.40   17.40
  18  11   0   27.50   21.80
  18  11   0    3.10   18.40
 -18 -11   0    2.90   25.70
  10 -18   0   -7.40   19.70
  18  10   0   -2.60   14.20
  18  10   0  -21.70   10.00
 -18 -10   0  -13.50   20.80
 -18  -9   0  -13.30   18.90
  18   9   0  -13.10   13.90
  18   9   0    4.30   15.70
   9 -18   0    7.10   20.00
  18   8   0  -20.10    9.90
   8 -18   0    0.00   19.60
  18   8   0   15.60   19.20
 -18  -7   0    0.40   21.10
   7 -18   0   26.00   26.20
  18   7   0   16.10   16.70
  18   7   0   38.90   23.60
  18   6   0    8.20   18.40
  18   6   0   -7.40   12.90
 -18  -6   0   16.60   21.20
   6 -18   0   16.10   20.70
  18   5   0  -17.70   11.10
   5 -18   0   -9.50   17.40
  18   5   0    0.60   14.30
 -18  -5   0   28.70   21.70
   4 -18   0  -11.40   18.20
  18   4   0   -1.30   13.40
  18   3   0   -5.30   11.60
  18   3   0   -9.30   11.80
   3 -18   0   -3.90   16.90
  18   2   0   -0.60   11.80
   2 -18   0   24.60   19.80
   2 -18   0  -11.20   19.40
  18   2   0  -11.50   11.00
  18   1   0   17.70   14.40
   1 -18   0  -13.50   14.60
  18   1   0    3.90   17.30
   1 -18   0    3.20   17.80
  -1  18   0   12.30   12.80
   0 -18   0   35.90   24.30
  18   0   0   13.90   15.10
  18   0   0   -3.70   10.60
   0  18   0   18.20   13.60
   0 -18   0   49.10   25.50
  18  -1   0   -2.00    9.50
  -1 -18   0  -16.00   16.80
   1  18   0   -7.50   10.00
  18  -1   0    1.60   16.20
  -1 -18   0   24.40   20.70
  -2 -18   0    1.40   18.40
  -2 -18   0    9.30   22.80
  18  -2   0  -14.90   12.30
   2  18   0   -0.60   10.80
  18  -2   0   12.30   11.70
  -3 -18   0   28.90   24.60
  -3 -18   0   -5.30   15.90
  18  -3   0   -3.80    7.30
  18  -3   0  -10.50    9.90
   3  18   0   10.00   11.90
  18  -4   0   15.90   20.60
   4  18   0   40.90   16.20
  -4 -18   0   66.39   30.20
  -4 -18   0   33.50   27.50
   4  18   0  -10.20   25.10
   5  18   0    7.40   12.50
  -5 -18   0   -1.50   16.60
  18  -5   0   -1.20   14.90
  -5 -18   0   -4.00   22.40
   5  18   0  -13.70   13.40
  -6 -18   0   41.00   27.60
  -6 -18   0   37.10   29.50
   6  18   0    9.80   14.70
  18  -6   0   29.60   23.50
   6  18   0    0.30   18.00
  -7 -18   0   15.70   23.60
  18  -7   0   19.60   19.50
  -7 -18   0    7.10   22.40
   7  18   0   15.00   18.90
   7  18   0   10.10   12.40
   8  18   0    6.70   13.00
  18  -8   0   -8.00   15.20
  -8 -18   0   32.60   24.80
  -8 -18   0   22.40   26.50
  18  -9   0   -7.50   17.20
  -9 -18   0   -9.10   24.90
  -9 -18   0   30.00   25.90
   9  18   0   12.70   16.20
   9  18   0    7.10   19.10
 -10 -18   0    5.60   21.70
  10  18   0  -10.10   15.30
  18 -10   0  -14.50   16.10
  10  18   0   37.00   19.30
 -10 -18   0    6.00   20.20
  11  18   0    9.80   21.10
 -11 -18   0   26.90   31.60
  11  18   0   11.60   17.10
 -11 -18   0   21.70   23.60
  18 -11   0   -0.60   18.40
  12  18   0  -12.20   19.50
  12  18   0    8.20   17.90
 -12 -18   0    4.60   25.60
  18 -12   0    3.20   20.50
 -13 -18   0   66.89   42.70
  18 -13   0  -14.50   17.60
  13  18   0   28.10   23.90
  13  18   0   -1.50   18.20
  19  11   0    6.10   19.00
  19  11   0   -0.60   16.30
 -19 -11   0   -4.50   23.40
 -19 -10   0   -5.40   22.60
  19  10   0   -9.90   16.20
  10 -19   0  -17.40   17.10
  19  10   0    0.20   15.00
  19   9   0    0.40   14.90
  19   9   0    3.70   16.80
 -19  -9   0   32.70   27.40
   9 -19   0   29.00   25.40
 -19  -8   0  -15.70   17.90
  19   8   0  -11.90   16.30
   8 -19   0   49.20   26.70
  19   8   0    0.50   15.60
  19   7   0  -18.10   10.30
  19   7   0   20.60   19.90
   7 -19   0   -6.30   15.30
  19   6   0    7.60   16.40
   6 -19   0  -10.10   19.30
  19   6   0   16.80   20.20
   5 -19   0   -1.00   18.50
  19   5   0    0.90   18.00
  19   5   0   20.70   18.30
  19   4   0    6.40   16.40
   4 -19   0   -1.90   15.40
  19   4   0  -21.70    9.90
  19   3   0   -0.60   13.20
   3 -19   0    1.90   20.90
  19   3   0   -5.80   14.70
  19   2   0   21.00   18.50
   2 -19   0   -5.30   17.70
  19   1   0   -6.90   10.00
   1 -19   0   10.90   21.80
  -1  19   0   17.50   14.50
   1 -19   0   33.10   25.20
  19   1   0    3.80   16.00
  19   0   0   -8.00    9.10
   0 -19   0   -3.70   16.70
   0  19   0   13.60   12.40
   0 -19   0  -18.00   14.40
  19   0   0    1.70   16.10
  19  -1   0    4.20   11.80
   1  19   0    5.40   12.60
  -1 -19   0  -14.80   15.70
  -1 -19   0    8.60   20.40
  19  -1   0   12.70   18.10
   2  19   0    7.20   10.60
  -2 -19   0   -4.80   15.30
  19  -2   0   -0.50   15.60
  -2 -19   0   -7.60   18.00
  19  -2   0    7.00   10.40
  -3 -19   0   -4.90   20.70
  19  -3   0  -19.10   11.00
   3  19   0   -6.80   11.80
   4  19   0   -6.00   11.80
  19  -4   0   -5.20   12.60
  -4 -19   0   19.90   25.60
  -4 -19   0   29.10   24.30
  -5 -19   0  -18.60   15.00
   5  19   0    8.50   13.30
  -5 -19   0  -12.30   18.50
  19  -5   0    5.20   19.20
  19  -6   0   10.00   19.40
  -6 -19   0  -16.90   20.10
   6  19   0   -3.50   20.10
  -6 -19   0    8.40   18.00
   6  19   0  -12.60   11.00
  19  -7   0   -3.60   17.80
  -7 -19   0  -12.00   18.20
  -7 -19   0    0.00   25.70
   7  19   0   -2.30   11.80
  19  -8   0   10.80   18.40
   8  19   0   -0.40   17.20
  -8 -19   0  -10.90   21.10
  -8 -19   0   -4.40   19.20
   8  19   0   15.80   14.00
  19  -9   0   -2.60   18.40
  -9 -19   0    7.40   27.90
   9  19   0    2.60   17.30
  -9 -19   0   11.40   25.50
   9  19   0    0.80   14.00
  10  19   0    2.40   15.10
 -10 -19   0   26.50   23.80
  10  19   0   -6.10   14.20
 -10 -19   0  -19.20   23.20
  19 -10   0   31.70   24.40
  19 -11   0  -20.80   16.40
 -11 -19   0   -0.90   19.10
  11  19   0   26.70   27.60
 -11 -19   0   -6.00   26.20
  11  19   0   35.60   19.80
  10 -20   0  -32.80   19.50
  20   9   0   10.90   18.10
 -20  -9   0   47.20   32.00
   9 -20   0  -18.30   19.80
  20   9   0  -16.90   15.00
  20   8   0   -4.70   15.90
   8 -20   0   -7.90   22.40
  20   8   0    0.10   18.80
   7 -20   0   27.80   28.20
  20   7   0    5.60   20.60
  20   7   0   12.00   18.60
  20   6   0    5.80   20.40
  20   6   0   -7.90   13.10
   6 -20   0    0.40   20.20
  20   5   0    4.80   16.50
   5 -20   0  -20.30   18.60
  20   5   0  -16.60   11.50
  20   4   0   -8.90   16.20
  20   4   0  -14.30   12.80
   4 -20   0    6.10   23.10
   3 -20   0  -12.70   16.80
  20   3   0   -1.90   13.30
  20   3   0    6.70   18.30
  20   2   0   -1.10   12.30
  20   2   0   -3.30   11.10
   2 -20   0    0.90   22.10
  -1  20   0    1.40   12.30
   1 -20   0   23.10   24.50
  20   1   0   -1.00   15.50
  20   1   0   14.70   14.00
   0  20   0  -12.00   10.30
   0 -20   0  -12.60   14.00
   0 -20   0   22.00   25.10
  20   0   0   -2.60   14.70
  20  -1   0   -8.10   13.50
  -1 -20   0   -3.20   21.30
  20  -1   0   21.00   16.00
   1  20   0    6.90   11.70
   2  20   0    4.40   13.20
  -2 -20   0    5.10   24.60
  20  -2   0   25.90   23.80
  -2 -20   0   13.00   19.10
  -3 -20   0   -7.50   18.20
  20  -3   0   -4.40   14.70
  -3 -20   0  -24.10   18.40
   3  20   0    0.60   11.60
   4  20   0  -14.30    9.20
  20  -4   0   20.80   22.20
  -4 -20   0   -5.30   18.80
  -4 -20   0   10.40   24.30
  -5 -20   0   -2.00   26.60
  20  -5   0   14.70   21.20
  -5 -20   0    4.40   22.70
   5  20   0   -3.50   11.70
   6  20   0   -6.00   12.00
  -6 -20   0   23.70   26.20
  -6 -20   0  -10.00   17.30
  20  -6   0  -12.90   16.50
   7  20   0  -10.00   12.60
  -7 -20   0  -28.80   13.50
  -7 -20   0  -16.80   20.60
  20  -7   0   -2.70   17.50
  -8 -20   0  -16.90   20.00
   8  20   0  -14.80   16.90
  20  -8   0   -4.00   18.10
   8  20   0   -7.80   12.30
  -8 -20   0    9.00   21.20
  -9 -20   0   36.80   28.70
  -9 -20   0   -8.50   20.30
  20  -9   0  -13.90   15.60
   9  20   0   -4.80   20.00
   9  20   0  -11.80   12.10
  10  20   0   31.00   24.40
 -10 -20   0   18.30   29.40
 -10 -20   0   29.30   28.80
  10  20   0   -7.40   15.10
  21   7   0  -15.10   17.80
  21   7   0    6.50   16.00
   7 -21   0  -18.90   22.80
  21   6   0   19.20   20.70
   6 -21   0  -13.20   23.50
  21   6   0    5.80   19.50
  21   5   0   -8.90   17.30
   5 -21   0  -19.40   16.80
  21   5   0    2.60   15.10
  21   4   0    3.90   15.30
   4 -21   0   41.40   29.20
  21   4   0    2.30   15.50
   3 -21   0   -9.00   21.30
  21   3   0    1.00   15.10
  21   3   0    0.30   15.80
  21   2   0    4.70   15.90
   2 -21   0    7.00   20.60
  21   2   0    9.40   16.60
  21   1   0   -6.20   16.50
   1 -21   0  -22.00   13.40
  21   1   0   -6.40   13.10
  21   0   0    8.90   20.50
   0  21   0    0.40   11.70
   0 -21   0   11.00   22.60
  -1 -21   0    7.00   22.60
   1  21   0    3.00   11.70
  -1 -21   0  -18.30   20.30
  21  -1   0    8.20   18.50
  21  -2   0  -10.80   15.80
   2  21   0    8.20   12.30
  -2 -21   0    1.00   24.60
  -2 -21   0   -9.00   21.80
  -3 -21   0  -19.50   19.90
  -3 -21   0   -3.80   24.30
  21  -3   0   25.00   21.00
   3  21   0   11.60   13.60
  21  -4   0  -14.90   12.70
  -4 -21   0  -35.50   21.70
  -4 -21   0   -2.20   24.10
   4  21   0   -0.90   12.40
  -5 -21   0    0.50   25.80
  -5 -21   0  -29.00   21.60
  21  -5   0   -7.50   13.20
   5  21   0    7.80   13.50
   6  21   0   -3.00   12.50
  -6 -21   0  -18.50   22.90
  -6 -21   0   -8.90   18.30
  21  -6   0   12.80   20.80
  -7 -21   0   -6.90   20.60
  -7 -21   0   32.50   31.30
  21  -7   0    6.40   20.30
   7  21   0   11.90   16.80
   4 -22   0   -3.20   25.90
  22   3   0    3.50   13.80
  22   3   0    1.20   18.40
   3 -22   0   18.40   26.00
  22   2   0   10.30   15.90
  22   2   0   -3.80   17.80
   2 -22   0   -7.00   24.20
  22   1   0  -18.60   13.90
   1 -22   0  -22.80   20.40
   0 -22   0   -8.20   23.50
   0  22   0   23.10   17.80
  22   0   0    8.60   18.70
  -1 -22   0   19.20   30.70
   1  22   0   -1.90   13.40
  22  -1   0   -6.10   18.00
  22  -2   0    1.40   20.30
   2  22   0   -3.60   12.50
  -2 -22   0    0.90   26.20
  -2 -22   0   30.50   27.60
  -3 -22   0   -0.30   20.40
   3  22   0   11.60   14.80
  -3 -22   0    4.00   26.30
  22  -3   0    5.30   20.80
   4  22   0    6.50   14.80
  -4 -22   0  -38.10   23.30
  -4 -22   0   -3.60   22.10
   2   1  -1 3967.00  528.75
  -2  -1  -1 3774.12  528.85
   1  -2  -1 3452.15  528.75
   2   1  -1 4003.30  529.75
  -2  -1  -1 3659.93  529.75
  -2  -1  -1 3983.70  529.95
  -1   2  -1 3287.77  529.25
   1  -2  -1 3260.97  528.55
  -1   2  -1 3263.47  528.75
  -2  -1  -1 3875.61  530.05
   2   1  -1 3936.41  530.45
  -1   2  -1 3329.07  529.35
   2   1   1 3785.22  529.25
  -2  -1   1 3895.21  528.75
   1  -2   1 3395.56  528.45
  -1   2   1 3215.78  528.55
   1  -2   1 3239.38  528.75
   1  -2   1 3343.47  528.45
  -2  -1   1 3952.00  529.65
   2   1   1 3947.81  528.85
   1  -2   1 3125.99  529.15
  -2  -1   1 3817.42  529.65
  -1   2   1 3149.19  528.65
   0   2  -1  369.56   56.89
   0   2  -1  381.66   58.79
   0  -2  -1  360.06   57.59
   0  -2  -1  362.86   58.09
   0   2  -1  381.06   57.59
   0  -2  -1  361.86   57.89
   0   2  -1  359.96   57.89
   0   2   1  373.16   57.99
  -2   0   1  485.45   58.39
   0   2   1  410.56   58.99
   0  -2   1  373.46   57.59
   0  -2   1  367.06   56.99
   0  -2   1  378.86   58.09
   0  -2   1  348.47   56.89
   0  -2   1  381.76   57.99
   0   2   1  346.07   57.09
   2   0   1  455.35   56.89
   0   2   1  423.06   57.89
  -1  -2  -1 3290.27  517.45
  -1  -2  -1 3299.87  516.85
   1   2  -1 3172.68  516.95
   2  -1  -1 3940.61  516.75
   2  -1  -1 3988.60  516.35
   1   2  -1 3274.67  517.65
   1   2  -1 3238.88  516.25
   2  -1  -1 3887.01  516.25
  -1  -2  -1 3242.08  517.35
   1   2  -1 3343.47  518.05
  -2   1   1 3872.81  516.85
  -1  -2   1 3208.48  517.05
   2  -1   1 3856.91  515.85
   2  -1   1 3704.63  516.35
   1   2   1 3242.98  516.35
  -2   1   1 3794.22  516.25
  -2   1   1 3787.22  516.65
  -1  -2   1 3213.98  517.35
  -2   1   1 3926.81  516.35
  -1  -2   1 3237.48  516.35
  -1  -2   1 3399.66  517.05
  -1  -2   1 3141.19  516.65
   1   2   1 3264.37  516.95
   2   2  -1  192.98   31.50
  -2   2  -1  147.59   30.20
   2  -2  -1  172.58   29.50
  -2  -2  -1  188.58   30.50
   2  -2  -1  199.18   29.20
   2  -2  -1  172.28   29.70
  -2   2  -1  211.68   31.10
   2   2  -1  236.38   31.40
   2  -2  -1  205.18   30.50
   2   2  -1  238.68   30.90
  -2  -2  -1  172.98   30.60
  -2   2  -1  198.98   29.80
   2  -2  -1  179.88   30.20
  -2  -2  -1  207.68   31.30
   2   2  -1  194.38   31.10
  -2  -2  -1  227.58   32.40
  -2   2   1  192.68   29.00
   2   2   1  181.88   31.60
  -2  -2   1  209.38   30.80
  -2   2   1  191.88   29.70
   2  -2   1  225.28   31.00
   2   2   1  170.48   31.00
  -2   2   1  208.18   30.00
   2  -2   1  222.18   29.20
   2  -2   1  212.08   29.80
   2   2   1  213.18   30.60
  -2  -2   1  180.48   31.80
  -2  -2   1  189.18   30.60
  -2   2   1  155.68   30.20
   2   2   1  165.68   30.70
  -2  -2   1  188.98   31.10
   2  -2   1  182.38   30.30
  -2  -2   1  182.78   30.90
   3   2  -1 2664.83  402.56
   3   2  -1 2843.42  402.26
  -3  -2  -1 2622.14  401.46
  -3  -2  -1 2596.04  402.06
   3   2  -1 2723.53  402.86
  -3  -2  -1 2836.52  402.36
  -3  -2  -1 2657.53  402.96
   3   2  -1 2757.52  402.46
  -3  -2   1 2944.51  403.16
   3   2   1 2699.13  402.26
   3   2   1 2450.95  402.06
   3   2   1 2627.64  402.56
   3   2   1 2745.53  402.16
  -3  -2   1 2743.83  401.46
  -3  -2   1 2820.42  402.36
   3   2   1 2663.23  402.86
  -3  -2   1 2781.72  402.76
  -1   3  -1  506.65   80.59
  -1   3  -1  498.55   81.69
  -1   3  -1  500.85   80.39
   1  -3  -1  550.64   80.89
  -1   3  -1  534.85   79.49
   1  -3  -1  565.34   81.19
  -1   3  -1  508.25   81.69
   1  -3  -1  537.55   80.49
   1  -3  -1  561.44   81.89
   1  -3   1  535.95   80.69
  -1   3   1  530.55   80.59
   1  -3   1  526.05   80.29
   1  -3   1  530.05   81.19
   1  -3   1  534.85   79.59
  -1   3   1  582.04   81.99
  -1   3   1  607.64   81.09
  -1   3   1  549.25   81.09
   1  -3   1  522.15   81.79
   1  -3   1  570.84   81.99
   0   3  -1 1768.72  259.57
   0   3  -1 1675.63  260.37
   0  -3  -1 1724.83  261.17
   0  -3  -1 1763.22  260.57
   0   3  -1 1748.93  261.27
   0  -3  -1 1654.53  259.67
   0   3  -1 1736.83  259.47
   0  -3  -1 1800.52  261.07
   0   3  -1 1688.53  260.87
   0   3   1 1787.22  261.27
   0  -3   1 1703.43  260.97
   0  -3   1 1780.72  259.67
   0  -3   1 1797.62  260.47
   0   3   1 1733.13  259.77
   0  -3   1 1793.22  261.27
   0   3   1 1868.71  259.57
   0   3   1 1778.42  260.57
   0  -3   1 1859.31  259.67
   0   3   1 1693.83  260.87
   3  -1  -1 1484.65  227.48
  -3   1  -1 1606.94  228.08
  -3   1  -1 1523.55  227.58
   3  -1  -1 1478.75  226.18
   3  -1  -1 1551.74  226.78
   3  -1  -1 1660.03  228.28
   3  -1  -1 1482.95  226.98
   3  -1  -1 1515.45  226.48
  -3   1   1 1445.56  227.08
   3  -1   1 1558.14  227.98
   3  -1   1 1650.73  226.58
   3  -1   1 1608.64  227.18
  -3   1   1 1514.05  226.18
   3  -1   1 1481.95  226.28
   3  -1   1 1607.34  226.48
  -3   1   1 1564.74  226.58
  -3   1   1 1452.55  226.68
  -3   1   1 1417.76  227.38
   2   3  -1  537.75   91.99
  -2  -3  -1  590.44   90.79
   2   3  -1  602.14   91.39
   2   3  -1  593.74   91.69
  -2  -3  -1  586.34   91.59
  -2  -3  -1  670.53   91.89
  -2  -3  -1  641.94   92.69
   2   3  -1  680.93   90.89
   2   3  -1  623.94   91.59
   2   3   1  613.94   91.59
  -2  -3   1  610.44   91.49
   2   3   1  559.94   90.59
  -2  -3   1  611.54   90.89
  -2  -3   1  623.04   92.69
   2   3   1  591.74   92.49
  -2  -3   1  549.35   91.39
   2   3   1  613.74   91.39
   2   3   1  595.14   91.69
  -2  -3   1  570.24   91.59
  -3  -3  -1  315.17   55.69
   3  -3  -1  357.66   54.09
   3   3  -1  330.27   56.39
  -3  -3  -1  327.27   56.39
   3  -3  -1  366.36   54.79
   3   3  -1  350.86   56.89
   3  -3  -1  331.37   55.69
  -3   3  -1  376.16   55.99
  -3   3  -1  370.06   54.69
  -3   3  -1  351.16   56.39
   3  -3  -1  332.37   54.59
   3   3  -1  345.87   55.89
   3  -3  -1  316.27   55.49
  -3  -3  -1  369.26   56.29
   3   3  -1  363.46   57.49
  -3  -3  -1  429.26   58.89
   3   3  -1  333.87   55.99
   3  -3   1  354.76   55.69
  -3  -3   1  351.86   55.99
  -3   3   1  350.06   54.99
   3   3   1  412.76   56.49
   3   3   1  426.56   56.29
  -3  -3   1  379.26   57.89
   3   3   1  368.16   56.69
  -3  -3   1  388.96   57.19
  -3  -3   1  378.76   57.09
   3  -3   1  379.56   54.79
  -3   3   1  365.76   53.99
   3  -3   1  351.66   56.09
   3   3   1  365.86   57.89
   3   3   1  401.66   57.09
   3  -3   1  376.96   54.19
  -3   3   1  365.66   55.89
  -3  -3   1  344.17   56.09
   3  -4  -1  506.25   78.29
   4   3  -1  650.83   80.99
  -3   4  -1  443.26   78.29
   4   3  -1  580.84   79.79
   3  -4  -1  519.95   77.69
  -3   4  -1  424.56   79.79
   4   3  -1  586.34   81.99
   4   3  -1  596.24   81.29
   3  -4  -1  432.76   78.29
   3  -4  -1  486.95   79.89
  -4  -3  -1  603.94   80.79
  -4  -3  -1  620.34   80.19
  -4  -3  -1  623.34   81.29
  -3   4  -1  475.85   79.99
   4   3  -1  571.64   81.39
  -3   4   1  467.55   78.49
   4   3   1  648.84   82.99
  -4  -3   1  568.64   79.59
   4   3   1  630.64   80.09
  -4  -3   1  604.04   82.49
   3  -4   1  464.05   79.89
   3  -4   1  486.85   77.99
   4   3   1  656.83   82.09
  -3   4   1  430.06   77.89
   3  -4   1  533.35   80.19
  -3   4   1  462.85   79.79
   3  -4   1  471.75   78.49
   2  -4  -1 1710.13  250.17
  -2   4  -1 1632.24  249.78
   2  -4  -1 1694.13  249.97
   2  -4  -1 1740.93  250.17
   2  -4  -1 1700.83  251.57
  -2   4  -1 1758.12  250.37
  -2   4  -1 1623.64  251.37
   2  -4   1 1664.83  248.48
   2  -4   1 1716.13  249.88
  -2   4   1 1637.24  250.07
   2  -4   1 1661.33  251.47
   2  -4   1 1624.94  251.37
   2  -4   1 1670.23  250.37
  -2   4   1 1805.72  251.87
   2  -4   1 1654.43  249.78
   4   1  -1  705.03  100.69
  -4  -1  -1  669.63   98.19
   4   1  -1  647.44   97.89
   4   1  -1  671.73  100.49
   4   1  -1  629.24   99.59
  -4  -1  -1  596.04  100.29
  -4  -1  -1  606.94  100.19
  -4  -1  -1  630.74   99.49
   4   1  -1  625.14   99.89
  -4  -1   1  663.03  100.49
   4   1   1  709.43  100.59
  -4  -1   1  683.43   97.89
   4   1   1  722.73   99.79
   4   1   1  695.33   98.09
   4   1   1  599.14  100.29
  -4  -1   1  650.23  100.49
   4   1   1  598.64  100.09
  -4  -1   1  703.33  100.39
   0   4  -1 3784.92  554.74
   0  -4  -1 3821.22  555.44
   0  -4  -1 3638.54  555.64
   0   4  -1 3965.90  555.94
   0   4  -1 3726.13  553.34
   0  -4  -1 4020.40  554.94
   0   4  -1 3813.62  555.34
   0  -4  -1 3577.74  553.74
   0   4   1 3761.42  555.74
   0  -4   1 3892.61  555.54
   0  -4   1 3737.93  553.64
   0   4   1 3580.54  553.74
   0  -4   1 3855.01  553.64
   0  -4   1 3668.23  554.74
   0   4   1 3674.53  555.24
   0   4   1 3537.85  554.64
   0  -4   1 3719.33  555.64
   0   4   1 3794.12  553.44
  -1  -4  -1  247.18   36.70
   1   4  -1  192.58   35.20
  -1  -4  -1  216.98   38.10
  -1  -4  -1  194.58   35.60
   1   4  -1  243.08   34.80
   1   4  -1  267.37   37.40
   1   4  -1  233.28   36.30
   1   4  -1  233.18   34.00
  -1  -4  -1  247.78   34.60
  -1  -4   1  217.58   34.60
   1   4   1  211.08   35.80
  -1  -4   1  192.88   37.20
  -1  -4   1  214.28   36.80
  -1  -4   1  222.28   34.20
   1   4   1  180.88   34.00
   1   4   1  234.48   36.40
  -1  -4   1  191.68   35.20
   1   4   1  209.98   36.70
   1   4   1  220.48   34.70
   2   4  -1 1574.54  241.18
  -2  -4  -1 1462.45  241.68
   2   4  -1 1816.22  240.68
  -2  -4  -1 1693.13  242.08
   2   4  -1 1686.33  242.08
  -2  -4  -1 1554.34  240.58
   2   4  -1 1610.94  242.68
   2   4  -1 1429.16  241.58
  -2  -4   1 1530.65  241.18
   2   4   1 1683.23  241.38
  -2  -4   1 1485.35  241.88
   2   4   1 1817.12  240.78
   2   4   1 1647.24  242.18
   2   4   1 1551.44  241.78
  -2  -4   1 1712.43  240.78
  -2  -4   1 1572.54  241.78
   2   4   1 1676.93  242.88
   3   4  -1  534.25   86.19
   4  -3  -1  619.44   84.59
  -3  -4  -1  498.95   86.09
   3   4  -1  478.35   85.19
   3   4  -1  493.25   86.09
  -3  -4  -1  441.46   86.09
   4  -3  -1  633.74   85.49
  -4   3  -1  685.63   86.69
   4  -3  -1  662.63   85.79
   3   4  -1  505.65   87.49
   3   4  -1  486.05   87.29
  -3  -4  -1  472.55   87.29
  -4   3  -1  579.14   85.29
   4  -3  -1  649.74   85.29
  -4   3   1  616.04   84.99
  -4   3   1  679.83   85.99
   3   4   1  499.95   86.19
   3   4   1  474.85   85.19
   3   4   1  546.95   86.69
  -3  -4   1  516.15   86.39
  -3  -4   1  534.75   87.69
  -4   3   1  637.84   85.49
  -3  -4   1  492.55   85.99
   3   4   1  499.85   86.19
  -3  -4   1  483.95   86.39
   4  -3   1  618.04   85.49
   3   4   1  465.05   86.99
   4  -3   1  673.63   86.69
   4  -3   1  615.34   83.79
   4  -3   1  637.64   84.49
  -3  -4   1  496.85   85.39
   4  -4  -1  110.19   16.70
   4  -4  -1  104.29   15.10
   4   4  -1   70.69   18.40
  -4  -4  -1  100.69   22.10
   4   4  -1   64.69   19.30
   4  -4  -1   93.49   17.10
  -4  -4  -1   99.89   19.10
   4   4  -1   73.49   18.00
  -4  -4  -1   93.29   20.10
   4  -4  -1  134.69   20.30
   4   4  -1   67.49   17.10
  -4  -4  -1   83.89   18.40
   4  -4  -1   81.99   17.80
   4   4  -1   88.79   19.80
  -4   4  -1   96.49   18.60
  -4  -4   1   99.89   20.80
   4   4   1  113.29   21.30
  -4  -4   1   84.29   18.30
   4  -4   1   82.09   15.20
   4  -4   1   73.89   15.70
   4   4   1  116.79   20.00
   4   4   1  115.19   22.80
   4  -4   1   88.09   18.50
  -4  -4   1   96.89   20.20
  -4   4   1  104.99   18.90
   4   4   1  104.69   20.20
  -4   4   1   84.19   16.50
   4   4   1   88.89   18.10
  -4  -4   1   81.09   18.10
   4  -4   1   65.89   17.20
  -4  -4   1   85.99   20.70
  -4   4   1   84.29   14.60
  -5  -4  -1   42.20   14.20
   5   4  -1   51.99   14.30
   4  -5  -1   49.10   10.20
  -4   5  -1   58.09   14.10
   4  -5  -1   36.10   12.20
   5   4  -1   55.59   13.20
   4  -5  -1   48.20    9.50
  -5  -4  -1   46.20   13.30
   4  -5  -1   60.49   13.80
   5   4  -1   34.50   13.10
  -5  -4  -1   44.60   13.70
  -5  -4  -1   36.60   11.70
   5   4  -1   45.10   14.60
  -4   5  -1   19.10   11.00
  -4   5  -1   56.39   10.70
   5   4  -1   51.69   13.20
   4  -5  -1   44.30   10.30
   4  -5   1   50.49   13.30
   4  -5   1   41.80   10.10
   5   4   1   36.60   12.70
  -5  -4   1   43.10   12.20
   5   4   1   68.89   16.50
   4  -5   1   52.69   10.00
  -5  -4   1   53.79   13.80
  -5  -4   1   41.80   14.60
   5   4   1   64.89   17.40
  -4   5   1   36.40   12.70
   4  -5   1   77.49   15.50
  -5  -4   1   25.70   11.60
   5   4   1   54.49   13.40
   5   4   1   58.59   13.70
  -4   5   1   42.10   10.50
  -5  -4   1   40.00   13.40
  -3   5  -1 1117.39  168.58
  -3   5  -1 1124.69  170.48
   3  -5  -1 1209.58  168.88
   3  -5  -1 1144.99  168.68
   3  -5  -1 1095.69  170.28
  -3   5  -1 1200.18  168.28
   3  -5  -1 1191.28  168.78
   3  -5  -1 1123.49  170.28
   3  -5  -1 1155.38  166.78
  -3   5   1 1123.29  168.38
   3  -5   1 1122.19  166.78
   3  -5   1 1143.79  168.58
   3  -5   1 1127.19  168.18
   3  -5   1 1114.79  170.38
   3  -5   1 1084.19  168.78
  -3   5   1 1119.79  168.58
   3  -5   1 1026.60  170.28
  -3   5   1 1021.30  169.98
   1  -5  -1  746.03  123.69
   1  -5  -1  776.52  125.29
  -1   5  -1  804.12  126.19
  -1   5  -1  858.21  125.39
   1  -5  -1  804.32  126.29
   1  -5  -1  876.81  125.09
  -1   5  -1  853.31  124.79
  -1   5  -1  863.21  123.89
  -1   5  -1  869.11  122.49
   1  -5   1  887.51  126.79
   1  -5   1  833.12  124.69
  -1   5   1  857.81  126.49
   1  -5   1  880.01  122.89
  -1   5   1  828.72  122.39
  -1   5   1  796.32  125.19
  -1   5   1  758.22  124.59
  -1   5   1  772.82  123.89
   1  -5   1  837.32  125.59
   1  -5   1  803.22  123.59
   0  -5  -1  221.68   45.60
   0   5  -1  280.47   44.50
   0   5  -1  286.27   41.80
   0   5  -1  290.27   43.70
   0   5  -1  266.37   41.30
   0  -5  -1  246.28   43.20
   0  -5  -1  264.87   44.40
   0  -5  -1  283.57   42.00
   0   5  -1  286.87   44.80
   0   5   1  257.37   42.00
   0  -5   1  313.77   42.00
   0  -5   1  304.87   43.70
   0  -5   1  296.17   41.80
   0   5   1  233.38   45.70
   0   5   1  218.98   41.20
   0   5   1  281.47   44.50
   0  -5   1  242.48   46.30
   0  -5   1  332.57   45.40
   0   5   1  240.38   43.20
   1   5  -1  770.82  123.59
  -1  -5  -1  781.92  125.89
   1   5  -1  807.82  125.79
  -1  -5  -1  781.92  124.79
  -1  -5  -1  773.12  123.19
   1   5  -1  862.71  125.89
  -1  -5  -1  738.73  125.29
   1   5  -1  907.21  125.29
   1   5  -1  843.62  123.59
   1   5   1  881.01  125.29
  -1  -5   1  804.52  124.79
   1   5   1  821.62  125.89
  -1  -5   1  851.71  126.09
   1   5   1  812.72  123.19
  -1  -5   1  933.51  126.39
   1   5   1  828.92  125.99
   1   5   1  723.03  123.29
  -1  -5   1  921.61  123.99
  -1  -5   1  864.81  123.39
   2   5  -1 2255.27  323.97
  -2  -5  -1 2031.50  321.77
   2   5  -1 2344.17  321.77
   2   5  -1 2335.67  322.67
  -2  -5  -1 2255.87  323.67
  -2  -5  -1 2217.88  323.87
   2   5  -1 2439.76  323.97
  -2  -5  -1 2213.98  324.67
   2   5  -1 2168.28  324.37
   2   5   1 2052.09  321.47
  -2  -5   1 2334.97  324.27
   2   5   1 1998.70  324.27
   2   5   1 1974.40  323.97
  -2  -5   1 2140.89  324.47
  -2  -5   1 2120.29  323.37
  -2  -5   1 2063.79  321.77
   2   5   1 2220.48  322.57
  -2  -5   1 2001.50  322.37
   2   5   1 2107.39  323.87
  -3  -5  -1  992.60  172.58
   3   5  -1 1148.59  172.28
  -3  -5  -1 1143.89  172.18
   3   5  -1 1262.37  170.68
  -3  -5  -1 1094.79  171.88
   3   5  -1 1098.59  171.88
   3   5  -1 1088.99  172.98
   3   5  -1 1090.69  171.28
  -3  -5   1 1126.19  172.08
  -3  -5   1 1170.98  173.58
   3   5   1 1125.99  171.48
  -3  -5   1 1155.98  171.68
   3   5   1 1267.07  172.58
  -3  -5   1 1093.99  171.78
   3   5   1 1103.99  173.18
   3   5   1 1274.47  172.78
  -3  -5   1 1013.90  170.28
   3   5   1 1241.38  170.58
   5  -4  -1   47.70   10.30
   4   5  -1   44.90   13.90
   4   5  -1   45.30   15.50
  -4  -5  -1   57.79   15.30
   5  -4  -1   40.10   12.10
   4   5  -1   59.39   15.20
   4   5  -1   52.69   12.50
  -5   4  -1   62.19   14.00
   5  -4  -1   50.69   11.40
   4   5  -1   28.40   12.70
  -4  -5  -1   26.90   14.40
  -5   4  -1   61.99   12.40
   5  -4  -1   55.49    9.10
   5  -4  -1   49.00   11.80
  -4  -5  -1   36.70   12.20
  -4  -5  -1   36.30   11.70
  -4  -5   1   31.80   11.10
   4   5   1   43.00   15.50
   4   5   1   52.69   15.50
  -4  -5   1   57.89   15.40
  -5   4   1   27.20   10.60
   4   5   1   45.50   14.20
   4   5   1   58.49   13.00
   5  -4   1   45.00   13.10
   5  -4   1   39.10   10.80
  -4  -5   1   56.39   14.80
   5  -4   1   42.80   11.60
  -4  -5   1   87.79   19.90
  -5   4   1   50.69   12.80
   5  -4   1   55.89    9.40
   4   5   1   90.59   17.50
  -5   4   1   45.60   11.00
  -4  -5   1   48.20   13.40
   5  -4   1   38.70    9.70
  -5   5  -1  467.05   72.19
   5   5  -1  417.16   72.49
   5  -5  -1  465.15   71.49
   5   5  -1  508.05   73.39
  -5   5  -1  427.16   71.09
  -5  -5  -1  416.06   71.49
  -5  -5  -1  416.66   72.49
   5   5  -1  403.66   73.69
   5   5  -1  502.55   71.99
   5  -5  -1  402.36   71.19
   5   5  -1  480.55   72.19
  -5  -5  -1  496.95   74.99
   5  -5  -1  441.26   69.49
   5  -5  -1  460.95   69.49
  -5  -5  -1  460.25   72.09
   5  -5  -1  456.55   68.79
   5   5   1  427.46   72.59
   5   5   1  433.26   73.99
   5   5   1  457.55   71.99
  -5  -5   1  467.55   72.19
   5   5   1  457.95   72.89
   5  -5   1  493.85   68.79
  -5  -5   1  428.06   72.89
   5  -5   1  460.25   69.49
   5  -5   1  452.75   71.49
  -5  -5   1  406.66   72.39
  -5   5   1  464.45   69.99
   5   5   1  483.25   71.89
  -5  -5   1  483.55   72.19
  -5   5   1  460.85   71.39
  -5  -5   1  455.05   74.39
   5  -5   1  471.35   71.99
   5  -5   1  470.15   69.89
   5  -6  -1  366.26   51.09
   5  -6  -1  322.07   47.90
  -5   6  -1  291.67   50.09
   5  -6  -1  289.67   50.29
   5  -6  -1  288.17   47.30
   5  -6  -1  301.47   47.00
  -5   6  -1  254.67   47.30
  -5   6   1  294.17   50.09
   5  -6   1  280.87   49.80
  -5   6   1  319.57   48.30
   5  -6   1  298.47   47.90
   5  -6   1  336.97   47.20
   5  -6   1  336.77   53.99
  -5   6   1  300.27   47.00
   5  -6   1  328.87   47.50
   4  -6  -1  323.17   45.50
  -4   6  -1  299.17   45.20
   4  -6  -1  266.17   45.40
   4  -6  -1  299.77   43.30
   4  -6  -1  320.27   48.10
   4  -6  -1  313.47   45.40
  -4   6  -1  301.67   48.10
   4  -6  -1  325.77   48.30
  -4   6  -1  293.07   44.80
   4  -6   1  271.77   43.00
  -4   6   1  279.17   49.70
   4  -6   1  274.67   45.50
   4  -6   1  247.18   45.10
  -4   6   1  249.28   44.80
   4  -6   1  278.07   44.60
   4  -6   1  264.77   49.10
   4  -6   1  318.77   44.10
  -4   6   1  264.67   44.60
   4  -6   1  274.17   49.50
   3  -6  -1  268.87   52.59
   3  -6  -1  327.47   52.29
  -3   6  -1  303.07   49.20
   3  -6  -1  283.37   49.10
  -3   6  -1  306.67   49.90
   3  -6  -1  273.97   49.60
  -3   6  -1  330.67   52.29
   3  -6  -1  306.87   49.60
  -3   6   1  322.37   49.70
   3  -6   1  316.57   49.30
   3  -6   1  320.77   52.19
   3  -6   1  297.27   51.59
  -3   6   1  380.06   52.89
   3  -6   1  327.77   46.90
  -3   6   1  376.06   50.19
   3  -6   1  302.27   49.10
   3  -6   1  326.87   50.19
   6   1  -1  331.27   61.99
  -6  -1  -1  402.56   59.89
  -1   6  -1  393.36   63.89
   6   1  -1  383.96   64.09
   6   1  -1  358.16   62.99
  -1   6  -1  474.75   63.69
   6   1  -1  352.76   63.29
  -1   6  -1  415.46   59.19
   1  -6  -1  501.75   65.19
  -6  -1  -1  353.66   63.19
  -6  -1  -1  348.77   63.39
   1  -6  -1  448.26   61.09
  -1   6  -1  483.75   61.39
   1  -6  -1  465.25   62.69
  -1   6  -1  455.25   62.49
  -1   6   1  424.96   59.19
   6   1   1  330.87   63.39
  -6  -1   1  370.26   63.69
   1  -6   1  359.96   62.59
   6   1   1  361.56   59.69
   6   1   1  382.06   63.69
  -1   6   1  418.66   62.39
  -1   6   1  443.66   61.39
   1  -6   1  380.26   59.69
  -1   6   1  405.66   63.99
  -1   6   1  414.06   62.99
   6   1   1  376.76   62.09
   1  -6   1  364.36   62.89
   6   1   1  385.86   63.69
   1  -6   1  325.17   63.09
   1  -6   1  424.06   60.69
  -6  -1   1  402.96   64.09
  -6  -1   1  352.66   59.39
   6  -1  -1  383.36   62.39
   6  -1  -1  372.46   61.29
  -6   1  -1  362.86   60.59
   1   6  -1  360.46   61.89
  -1  -6  -1  450.55   63.29
  -6   1  -1  423.26   61.09
   1   6  -1  373.96   59.39
  -1  -6  -1  435.76   59.69
   6  -1  -1  344.67   59.59
   6  -1  -1  380.16   60.29
  -1  -6  -1  362.16   62.39
  -1  -6  -1  427.46   61.79
   1   6  -1  382.96   59.09
  -6   1  -1  311.47   61.39
   1   6  -1  356.16   62.19
   1   6  -1  435.36   61.79
   6  -1   1  352.36   57.39
   6  -1   1  367.86   59.39
  -1  -6   1  471.95   60.29
   1   6   1  464.95   63.29
  -1  -6   1  411.96   59.49
  -6   1   1  346.77   59.79
   6  -1   1  329.87   59.99
  -6   1   1  365.36   61.39
  -1  -6   1  494.15   62.39
   1   6   1  473.55   60.09
  -1  -6   1  423.76   62.79
   6  -1   1  347.47   61.69
  -6   1   1  377.06   59.79
   6  -1   1  383.16   61.79
   6  -1   1  339.87   57.39
  -1  -6   1  457.85   63.79
  -6   1   1  342.57   61.89
   1   6   1  513.95   63.89
  -3  -6  -1  293.57   49.00
  -3  -6  -1  233.08   46.10
   3   6  -1  310.67   49.20
   3   6  -1  341.37   48.20
   3   6  -1  273.37   46.00
  -3  -6  -1  293.67   52.49
  -3  -6  -1  365.16   49.80
   3   6  -1  330.57   50.69
   3   6  -1  314.07   49.10
  -3  -6   1  315.87   48.10
   3   6   1  263.77   51.49
   3   6   1  272.67   47.70
  -3  -6   1  338.57   51.09
  -3  -6   1  268.87   50.39
  -3  -6   1  296.87   48.80
  -3  -6   1  278.77   46.70
   3   6   1  294.87   48.90
   3   6   1  282.77   46.20
   3   6   1  262.07   50.19
  -4  -6  -1  277.27   46.80
  -4  -6  -1  313.87   49.10
   4   6  -1  310.77   48.50
   4   6  -1  322.77   49.20
  -4  -6  -1  278.77   50.59
   4   6  -1  250.87   50.99
  -4  -6  -1  245.28   51.19
   4   6  -1  272.77   46.40
   4   6  -1  305.37   51.89
   4   6   1  273.27   50.79
  -4  -6   1  289.97   52.49
  -4  -6   1  236.08   46.30
  -4  -6   1  319.17   49.20
   4   6   1  311.17   53.69
  -4  -6   1  304.37   48.80
   4   6   1  296.77   48.30
   4   6   1  307.27   48.90
   4   6   1  307.07   46.90
  -4  -6   1  293.37   48.10
   5   6  -1  287.77   57.19
   5   6  -1  327.67   51.79
  -5  -6  -1  302.37   52.79
   5   6  -1  320.87   52.99
   5   6  -1  335.77   54.09
  -5  -6  -1  322.07   56.39
  -5  -6  -1  306.27   57.99
   5   6  -1  310.17   52.79
   5   6   1  335.17   51.69
  -5  -6   1  306.97   53.29
  -5  -6   1  297.67   56.09
  -5  -6   1  313.77   52.99
  -5  -6   1  279.57   56.39
   5   6   1  342.17   57.29
   5   6   1  398.36   61.69
  -5  -6   1  303.47   51.79
   5   6   1  310.67   52.69
   5   6   1  358.96   53.99
   6  -6  -1  186.08   34.50
  -6  -6  -1  223.08   40.80
  -6  -6  -1  262.17   45.00
   6  -6  -1  210.68   39.90
   6  -6  -1  198.48   39.10
  -6   6  -1  236.28   40.20
  -6  -6  -1  264.57   46.70
   6  -6  -1  192.68   35.30
   6   6  -1  265.37   41.60
  -6  -6  -1  268.57   42.40
   6   6  -1  268.37   42.20
   6   6  -1  297.87   47.90
   6   6  -1  295.47   45.40
   6  -6  -1  204.58   35.20
  -6   6  -1  180.48   39.60
   6   6  -1  248.38   43.80
   6  -6   1  234.58   36.10
  -6  -6   1  180.18   39.50
   6  -6   1  197.78   40.00
  -6  -6   1  220.68   43.00
   6   6   1  166.38   39.90
  -6  -6   1  272.87   46.60
   6  -6   1  207.68   34.50
   6   6   1  220.08   40.50
  -6  -6   1  261.47   42.20
   6   6   1  241.48   41.40
  -6   6   1  259.57   41.00
   6  -6   1  227.18   35.60
   6   6   1  205.18   44.70
   6  -6   1  252.27   40.60
  -6   6   1  235.18   36.30
   6   6   1  226.88   42.60
  -6  -6   1  225.98   43.10
  -7  -6  -1  333.67   50.49
   7   6  -1  344.27   49.80
   6  -7  -1  280.67   46.10
   7   6  -1  358.66   57.69
  -6   7  -1  273.97   45.90
   6  -7  -1  294.97   49.20
  -6   7  -1  263.77   45.70
   6  -7  -1  320.97   52.29
  -7  -6  -1  256.37   54.79
  -7  -6  -1  324.77   54.09
   6  -7  -1  303.37   45.90
  -7  -6  -1  292.17   51.19
   7   6  -1  232.98   49.80
   7   6  -1  304.57   54.39
   7   6  -1  340.37   54.99
  -6   7  -1  294.47   51.69
   6  -7  -1  292.17   45.40
   7   6   1  348.07   56.19
   6  -7   1  298.57   55.39
   6  -7   1  304.97   49.50
   6  -7   1  268.47   44.60
   6  -7   1  260.57   46.10
  -6   7   1  294.47   51.59
   7   6   1  270.67   54.99
   6  -7   1  243.38   45.40
   6  -7   1  305.67   45.40
  -7  -6   1  377.26   58.19
   7   6   1  334.47   54.69
   7   6   1  350.36   50.29
  -6   7   1  341.07   47.20
  -6   7   1  289.87   45.20
  -7  -6   1  241.78   50.79
  -7  -6   1  287.57   51.09
   7   6   1  315.57   49.30
  -7  -6   1  258.37   53.79
  -7  -5  -1  326.97   75.29
   5  -7  -1  456.95   66.99
   7   5  -1  341.57   73.29
   7   5  -1  367.96   75.59
   5  -7  -1  439.96   71.79
   5  -7  -1  521.35   72.69
  -5   7  -1  543.85   73.09
   5  -7  -1  442.96   68.79
  -5   7  -1  505.45   69.19
   5  -7  -1  510.55   70.29
  -5   7  -1  453.55   68.49
   5  -7  -1  451.55   68.89
   7   5   1  310.67   73.79
   5  -7   1  503.65   72.69
   7   5   1  336.87   74.09
  -5   7   1  479.45   72.19
   5  -7   1  444.56   71.89
   5  -7   1  457.45   68.29
  -7  -5   1  342.27   74.39
   5  -7   1  477.55   69.49
  -5   7   1  479.15   69.39
  -5   7   1  400.16   67.99
   4  -7  -1  434.06   66.49
  -4   7  -1  434.16   65.79
   4  -7  -1  462.55   69.19
   4  -7  -1  409.16   68.49
  -4   7  -1  458.55   66.29
   4  -7  -1  492.65   66.69
  -4   7  -1  423.66   69.09
   4  -7  -1  414.36   65.99
   4  -7   1  372.76   67.99
  -4   7   1  457.35   66.39
   4  -7   1  399.56   65.39
   4  -7   1  432.56   63.79
  -4   7   1  431.36   65.89
   4  -7   1  365.96   65.59
   4  -7   1  422.86   68.99
   4  -7   1  410.26   67.29
  -4   7   1  469.35   69.49
   4  -7   1  412.96   63.09
   3  -7  -1  684.63  107.29
  -3   7  -1  786.52  108.49
  -3   7  -1  695.43  104.69
   3  -7  -1  644.14  109.59
  -3   7  -1  667.43  105.29
   3  -7  -1  641.04  105.39
   3  -7  -1  673.43  104.39
  -7  -3  -1  917.31  119.89
   3  -7  -1  715.03  107.79
   3  -7   1  727.33  107.89
   3  -7   1  629.24  107.09
   3  -7   1  660.93  104.59
   3  -7   1  700.73  104.39
   3  -7   1  771.22  106.39
  -3   7   1  601.84  104.69
   7   3   1 1001.30  123.49
  -3   7   1  658.73  107.29
  -3   7   1  681.13  105.09
  -2   7  -1  230.08   33.50
  -2   7  -1  201.68   36.00
   2  -7  -1  225.98   34.40
  -2   7  -1  282.77   41.20
  -2   7  -1  197.78   33.60
   2  -7  -1  194.98   36.30
   2  -7  -1  220.68   38.70
   2  -7  -1  194.28   32.50
  -2   7  -1  180.28   30.00
   2  -7   1  190.78   36.30
  -2   7   1  238.28   36.60
  -2   7   1  212.68   33.30
   2  -7   1  205.38   30.50
  -2   7   1  188.08   35.40
   2  -7   1  214.68   37.40
  -2   7   1  282.97   41.70
   2  -7   1  183.78   32.30
   2  -7   1  167.78   36.70
   2  -7   1  256.67   40.10
  -1   7  -1  216.88   32.80
  -1   7  -1  175.88   38.00
  -1   7  -1  224.18   41.70
   1  -7  -1  207.78   40.40
   7   1  -1  277.77   42.10
   7   1  -1  293.67   43.00
   1  -7  -1  197.28   38.90
  -1   7  -1  209.78   37.90
   7   1  -1  268.87   38.60
  -7  -1  -1  317.47   44.60
   1  -7  -1  229.58   38.60
   1  -7  -1  185.08   34.60
  -1   7  -1  212.38   35.00
   7   1  -1  265.37   37.90
  -7  -1  -1  277.07   41.60
   7   1   1  290.17   39.70
  -1   7   1  170.68   34.70
  -1   7   1  246.08   39.90
   1  -7   1  242.78   41.90
   1  -7   1  171.78   36.90
   1  -7   1  198.18   33.60
  -7  -1   1  228.68   39.80
  -1   7   1  194.38   40.30
   7   1   1  312.47   40.70
   1  -7   1  265.47   41.60
  -7  -1   1  292.97   43.50
  -1   7   1  268.57   40.30
   7   1   1  273.77   37.70
  -1   7   1  178.68   32.70
   1  -7   1  207.58   34.70
   0   7  -1  502.05   78.09
   0  -7  -1  510.65   79.99
   0   7  -1  507.65   76.09
   0  -7  -1  510.25   76.39
   0   7  -1  519.75   80.09
   0   7  -1  511.05   75.29
   0  -7  -1  465.55   77.89
   0   7  -1  500.05   79.09
   0  -7  -1  455.15   79.09
   0  -7   1  478.55   77.89
   0  -7   1  494.75   75.79
   0  -7   1  461.25   75.89
   0  -7   1  469.95   79.19
   0   7   1  507.65   76.19
   0   7   1  548.45   79.59
   0   7   1  532.75   75.59
   0   7   1  476.25   79.39
   0  -7   1  467.75   79.29
   0   7   1  531.95   79.89
  -1  -7  -1  230.08   43.90
  -7   1  -1  286.17   40.50
   7  -1  -1  354.86   44.40
   1   7  -1  219.08   37.60
   7  -1  -1  305.17   42.20
   1   7  -1  221.58   37.70
  -1  -7  -1  273.07   44.80
  -7   1  -1  388.06   49.00
  -1  -7  -1  200.68   37.50
   1   7  -1  259.07   44.40
   1   7  -1  252.07   42.80
  -1  -7  -1  262.47   43.70
   1   7  -1  322.77   47.00
   7  -1  -1  273.87   39.40
   1   7   1  190.48   37.50
   7  -1   1  240.88   39.60
  -7   1   1  275.87   39.30
   7  -1   1  284.87   38.80
  -1  -7   1  190.18   37.50
  -7   1   1  284.27   42.20
  -7   1   1  305.27   40.00
  -1  -7   1  192.68   41.00
  -1  -7   1  177.68   42.80
  -1  -7   1  184.88   41.80
   1   7   1  262.27   43.50
  -1  -7   1  198.88   37.90
   1   7   1  140.69   40.30
   1   7   1  189.88   37.60
   7  -1   1  287.77   45.20
   7  -1   1  257.17   43.40
  -7   1   1  336.27   47.50
   1   7   1  226.78   43.80
  -2  -7  -1  166.78   32.70
   2   7  -1  156.78   35.70
  -2  -7  -1  151.28   36.20
  -2  -7  -1  237.38   38.80
   2   7  -1  231.78   33.30
   2   7  -1  183.28   37.10
  -2  -7  -1  206.88   37.20
   2   7  -1  167.48   31.30
   2   7  -1  227.98   39.20
   2   7   1  243.18   40.30
   2   7   1  217.28   37.30
   2   7   1  197.98   32.80
  -2  -7   1  191.98   36.50
  -2  -7   1  222.38   38.30
   2   7   1  185.38   31.60
  -2  -7   1  170.18   37.40
   2   7   1  263.07   40.30
  -2  -7   1  173.08   33.00
   3   7  -1  660.63  107.49
   3   7  -1  619.74  110.29
  -3  -7  -1  621.44  106.89
  -3  -7  -1  691.23  109.19
   3   7  -1  746.43  107.69
  -3  -7  -1  719.03  107.89
   3   7  -1  750.42  104.69
  -3  -7  -1  635.34  104.99
   3   7  -1  747.93  106.29
  -3  -7   1  666.23  108.69
  -3  -7   1  629.74  106.99
   3   7   1  685.53  107.39
   3   7   1  640.04  110.69
  -3  -7   1  721.23  106.39
  -3  -7   1  707.33  107.89
   3   7   1  673.03  107.49
   3   7   1  683.33  105.79
   3   7   1  719.53  104.79
   7  -4  -1  204.48   30.80
  -7   4  -1  205.38   31.30
  -7   4  -1  155.28   33.60
   7  -4  -1  172.38   29.70
   7  -4  -1  228.08   35.50
   7  -4  -1  200.98   31.40
   7  -4  -1  187.88   34.40
  -4  -7  -1  309.07   43.00
   7  -4  -1  183.48   29.30
   7  -4   1  198.78   29.60
   7  -4   1  173.48   30.00
   7  -4   1  209.18   38.50
   7  -4   1  194.98   31.30
  -7   4   1  187.48   31.10
  -7   4   1  156.98   32.90
   7  -4   1  175.18   35.20
  -7   4   1  181.68   32.90
   7  -4   1  173.18   34.30
   7  -4   1  170.88   30.90
   7  -5  -1  268.77   45.50
   7  -5  -1  257.87   47.30
   7  -5  -1  239.08   44.20
  -7   5  -1  329.07   45.50
   7  -5  -1  244.58   42.10
  -7   5  -1  315.87   47.00
   7  -5  -1  278.57   43.00
   7  -5  -1  270.77   41.90
   7  -5   1  257.77   44.60
   7  -5   1  268.07   45.00
  -7   5   1  233.38   43.80
  -7   5   1  246.48   46.80
  -5  -7   1  381.66   47.80
   5   7   1  422.26   53.59
   7  -5   1  291.57   49.60
  -7   5   1  264.77   44.60
   7  -5   1  298.97   42.20
   7  -5   1  258.07   42.70
   7  -6  -1  350.66   49.40
  -6  -7  -1  295.17   52.79
   6   7  -1  310.27   49.00
   7  -6  -1  303.27   46.10
  -6  -7  -1  321.67   54.79
   7  -6  -1  299.57   45.20
   7  -6  -1  287.37   47.10
  -7   6  -1  293.67   52.49
  -7   6  -1  299.47   48.50
   6   7  -1  338.17   53.89
   6   7  -1  321.07   55.09
  -6  -7  -1  297.67   57.19
   6   7  -1  225.18   52.69
   6   7  -1  237.58   51.19
   7  -6  -1  301.17   51.69
  -6  -7  -1  265.57   51.19
  -6  -7   1  237.58   51.19
   7  -6   1  308.87   48.70
  -7   6   1  298.37   47.20
   7  -6   1  292.67   51.99
  -7   6   1  291.07   48.50
   7  -6   1  292.97   46.00
   6   7   1  311.77   54.59
  -6  -7   1  259.77   54.69
  -6  -7   1  280.87   54.69
  -6  -7   1  244.38   50.89
   7  -6   1  303.07   47.60
   6   7   1  295.47   49.00
   6   7   1  269.67   55.99
   6   7   1  328.87   53.69
  -6  -7   1  297.97   54.19
   7  -6   1  283.77   45.10
   6   7   1  337.57   56.49
   7   7  -1    4.40    7.00
   7  -7  -1    4.80    8.00
   7  -7  -1   -6.00    5.10
   7   7  -1   23.10   11.90
   7  -7  -1   15.90    6.50
  -7  -7  -1   16.80   11.30
  -7  -7  -1    6.90   12.30
  -7   7  -1    5.50    8.90
   7   7  -1   10.10    9.90
   7  -7  -1    2.10    4.50
   7   7  -1   23.00   12.50
   7  -7  -1   18.40   10.60
  -7  -7  -1   14.80   10.50
  -7  -7   1    4.60   12.40
   7   7   1    6.40   11.50
  -7   7   1    3.50    8.70
   7   7   1  -10.30    6.00
  -7   7   1    8.80    7.30
   7  -7   1   17.90   10.10
   7   7   1    9.80   10.10
   7  -7   1   19.20    7.70
   7  -7   1   11.10    5.20
  -7  -7   1   13.80    9.10
  -7  -7   1    4.60    7.20
  -7  -7   1   12.50   10.20
   7  -7   1   13.30    6.40
   7   7   1    3.80    8.80
  -7  -7   1   33.10   14.00
   7  -7   1   24.40   12.80
  -8  -7  -1  369.86   60.29
  -8  -7  -1  302.17   65.89
   8   7  -1  349.07   62.89
   7  -8  -1  384.26   61.09
   8   7  -1  409.36   67.19
   7  -8  -1  354.66   56.29
  -7   8  -1  356.66   56.79
   8   7  -1  417.76   67.99
  -7   8  -1  389.56   60.59
   7  -8  -1  406.76   61.09
   7  -8  -1  380.36   56.69
   7  -8  -1  348.97   55.69
  -7   8   1  467.05   58.59
   7  -8   1  344.07   55.59
   8   7   1  301.17   61.29
   7  -8   1  314.07   56.59
   7  -8   1  328.67   54.99
   7  -8   1  286.27   62.09
   7  -8   1  342.77   56.19
  -8  -7   1  409.46   60.69
   8   7   1  431.86   63.39
   7  -8   1  360.76   60.39
  -8  -7   1  365.76   69.19
  -8  -7   1  367.16   66.39
  -7   8   1  444.46   64.39
   6  -8  -1   62.09   16.40
   6  -8  -1   16.70   12.90
   6  -8  -1   45.20   11.20
  -6   8  -1   33.00   14.40
  -6   8  -1   50.99   11.30
  -6   8  -1   36.90   10.40
   6  -8  -1   20.70   10.50
   6  -8  -1   40.80   10.80
   6  -8  -1   30.80    7.10
  -6   8   1   25.60   10.20
   6  -8   1   38.30    9.00
   6  -8   1   37.20   14.40
   6  -8   1   39.10    7.20
   6  -8   1   36.80    9.60
  -6   8   1   28.30    9.40
   6  -8   1   41.50   12.40
   6  -8   1   25.70   12.40
  -6   8   1   31.30   13.50
   8   4  -1  123.89   36.70
   8   4  -1  191.38   35.10
   8   4  -1  208.98   42.00
  -8  -4  -1  200.98   41.20
   8   4  -1  135.49   36.10
   4  -8  -1  228.08   38.70
  -4   8  -1  241.08   33.90
  -4   8  -1  195.38   35.30
   4  -8  -1  242.48   34.70
  -8  -4  -1  209.08   40.00
   4  -8  -1  205.08   39.00
   4  -8  -1  191.98   38.00
  -4   8  -1  214.38   39.90
   8   4  -1  163.48   38.00
   4  -8  -1  227.08   33.90
   4  -8   1  255.27   36.00
   4  -8   1  191.38   33.00
  -4   8   1  237.28   34.40
   8   4   1  160.98   34.20
   8   4   1  212.48   40.40
  -8  -4   1  159.68   38.00
   4  -8   1  219.68   40.90
   4  -8   1  267.67   34.30
   8   4   1  169.58   39.40
  -8  -4   1  157.38   38.60
   4  -8   1  262.07   41.40
   8   4   1  155.38   37.10
  -4   8   1  214.38   35.50
   8   4   1  198.88   41.20
  -8  -4   1  131.19   37.60
  -8  -4   1  164.58   35.00
  -4   8   1  201.38   38.90
  -8  -3  -1  105.59   22.90
   8   3  -1  100.59   20.80
   3  -8  -1   83.79   20.40
   8   3  -1   91.79   15.00
   3  -8  -1   47.30   14.60
   8   3  -1   88.99   20.90
  -8  -3  -1  101.99   22.40
  -3   8  -1   38.20   13.70
   3  -8  -1   45.60   13.40
   8   3  -1   84.99   19.90
  -3   8  -1   37.50   16.60
   8   3  -1  110.99   23.70
  -3   8  -1   62.59   16.10
   3  -8  -1   66.39   17.30
  -8  -3  -1  100.39   15.90
   3  -8  -1  103.69   21.60
   8   3   1   72.99   18.30
   3  -8   1   48.70   16.80
   8   3   1   77.99   22.20
  -8  -3   1   93.79   15.30
   8   3   1   72.59   18.80
  -3   8   1   53.19   15.20
  -8  -3   1   65.39   18.90
   3  -8   1   64.89   17.40
  -8  -3   1  110.49   23.40
   3  -8   1   37.30   12.70
  -3   8   1   34.70   15.80
  -8  -3   1   92.59   22.30
  -3   8   1   57.29   15.30
   8   3   1   81.59   21.00
   3  -8   1   20.80   15.40
   8   3   1  100.39   15.80
  -8  -2  -1  236.78   44.90
  -8  -2  -1  255.47   45.70
   8   2  -1  271.47   45.70
   8   2  -1  256.97   41.80
   8   2  -1  217.28   44.60
  -8  -2  -1  218.58   37.10
   8   2  -1  272.77   44.40
   8   2  -1  238.98   45.90
  -8  -2   1  213.98   44.40
  -8  -2   1  219.68   36.80
  -8  -2   1  229.28   44.20
   8   2   1  201.68   42.90
   8   2   1  244.58   37.90
  -8  -2   1  248.88   46.20
   8   2   1  311.47   47.90
   8   2   1  233.98   42.90
   8   2   1  293.97   47.60
   1  -8  -1   43.70   14.00
   1  -8  -1   66.39   17.50
  -1   8  -1   46.90   14.00
  -1   8  -1   59.09   12.50
   1  -8  -1   58.29   12.70
  -1   8  -1   59.19   17.40
  -1   8  -1   31.50   14.30
  -1   8  -1   52.59    8.90
   1  -8  -1   27.20   14.00
   1  -8   1   67.59   17.60
  -1   8   1   27.40   12.40
  -1   8   1   68.39   14.00
  -1   8   1   64.69   16.50
  -1   8   1   56.99    8.90
   1  -8   1   24.80   13.60
   1  -8   1   54.29   14.40
   1  -8   1   63.99   12.40
  -1   8   1   43.60   16.00
   1  -8   1   30.30    9.40
   0   8  -1  313.17   46.00
   0  -8  -1  298.07   54.29
   0   8  -1  367.16   56.69
   0   8  -1  324.97   51.19
   0  -8  -1  294.37   47.20
   0  -8  -1  348.87   55.69
   0  -8  -1  327.57   49.90
   0   8  -1  315.27   47.20
   0  -8   1  306.77   54.09
   0   8   1  332.17   50.09
   0   8   1  303.97   53.29
   0   8   1  281.37   47.20
   0  -8   1  264.47   52.09
   8   0   1  183.38   50.79
   0  -8   1  296.17   46.70
   0   8   1  284.87   46.20
   0  -8   1  303.57   49.60
   0  -8   1  259.67   46.80
   0   8   1  354.16   52.69
  -8   2  -1  167.68   38.10
   8  -2  -1  229.88   36.60
   8  -2  -1  281.17   43.20
   8  -2  -1  226.48   36.30
   8  -2  -1  288.87   40.70
   8  -2  -1  255.47   43.70
   8  -2   1  210.68   39.40
   8  -2   1  205.98   35.40
   8  -2   1  218.78   38.20
   8  -2   1  247.28   42.40
   8  -2   1  198.98   41.20
   8  -2   1  188.28   33.30
  -8   2   1  247.78   37.00
   8  -2   1  240.48   36.10
   3   8  -1   68.19   16.60
   3   8  -1   24.00   15.60
   8  -3  -1   94.29   15.70
   3   8  -1   52.19   19.00
  -3  -8  -1   53.69   20.80
   3   8  -1   35.50   16.20
  -3  -8  -1   63.39   18.10
   8  -3  -1   85.89   15.90
   8  -3  -1   83.29   18.00
   3   8  -1   47.40   14.20
   8  -3  -1  134.39   25.20
  -3  -8  -1   35.10   16.30
  -3  -8  -1   30.80   13.20
  -8   3  -1   72.69   17.20
   8  -3  -1   83.29   18.80
   8  -3   1  101.39   14.80
   3   8   1   47.60   19.60
  -3  -8   1   68.99   19.30
   8  -3   1  121.69   20.80
   3   8   1   68.99   18.70
   8  -3   1  107.19   15.80
  -3  -8   1   52.49   17.90
  -3  -8   1   61.49   16.50
   8  -3   1  110.69   17.70
   3   8   1   43.30   15.00
   8  -3   1   94.09   19.50
   3   8   1   55.79   14.50
   8  -3   1  114.09   22.60
   3   8   1   44.60   18.50
  -3  -8   1   49.80   20.60
  -3  -8   1   51.89   16.00
  -4  -8  -1  165.98   34.60
  -4  -8  -1  223.08   43.20
   4   8  -1  234.08   35.80
   8  -4  -1  153.88   32.40
   8  -4  -1  188.38   35.50
   4   8  -1  254.37   40.90
   8  -4  -1  185.78   35.90
   4   8  -1  309.77   44.30
  -4  -8  -1  247.68   41.70
   4   8  -1  244.28   38.40
   8  -4  -1  192.68   39.40
   8  -4  -1  184.08   33.10
  -8   4  -1  169.88   35.40
  -4  -8  -1  219.18   42.00
   4   8  -1  256.97   43.70
   8  -4  -1  162.18   35.10
   4   8   1  221.88   37.70
  -8   4   1  178.98   34.60
   4   8   1  251.07   41.10
   4   8   1  203.08   42.20
  -4  -8   1  193.78   39.90
  -4  -8   1  280.47   40.20
   8  -4   1  147.69   37.10
   8  -4   1  197.78   36.90
  -4  -8   1  281.57   45.40
   8  -4   1  176.78   30.70
  -4  -8   1  222.68   40.20
   8  -4   1  171.38   32.80
   4   8   1  182.58   34.10
   8  -4   1  194.48   33.50
   4   8   1  247.08   40.90
   8  -4   1  196.18   36.90
  -4  -8   1  174.38   35.40
  -8   4   1  168.78   31.40
  -5  -8  -1    2.00    8.50
  -5  -8  -1   32.00   11.10
  -5  -8  -1   35.90   16.80
   5   8  -1   11.00   12.60
   5   8  -1   13.70   11.40
   5   8  -1    4.00    9.80
   5   8  -1   15.60    8.70
  -5  -8  -1   20.00   13.00
   5   8  -1   24.30   12.90
   5   8   1   18.20    8.60
  -5  -8   1   10.30    9.20
  -5  -8   1   10.30   10.20
   5   8   1   17.00   13.70
  -5  -8   1   26.70   12.60
   5   8   1   23.20   12.40
   5   8   1   35.20   14.40
  -5  -8   1   11.30   11.60
  -5  -8   1   10.80   12.40
   6   8  -1   22.70   14.00
   6   8  -1   36.20   16.40
  -6  -8  -1   33.30   15.30
   6   8  -1   39.30   13.50
  -6  -8  -1   53.09   20.50
  -6  -8  -1   69.19   18.50
   6   8  -1   37.60   14.80
  -6  -8   1   31.60   13.40
   6   8   1   38.10   15.80
  -6  -8   1   46.90   19.50
  -6  -8   1   23.70   11.90
  -6  -8   1   69.89   19.50
  -6  -8   1   50.69   17.80
   6   8   1   41.80   14.10
   6   8   1   20.80   13.50
   6   8   1   41.90   16.00
   8  -7  -1  350.56   56.99
  -7  -8  -1  425.76   71.89
   7   8  -1  351.76   60.49
  -8   7  -1  331.37   59.49
   8  -7  -1  356.96   63.99
   8  -7  -1  363.16   60.19
   8  -7  -1  369.76   56.29
   7   8  -1  415.66   63.19
   7   8  -1  354.76   66.89
  -7  -8  -1  378.26   65.29
  -8   7  -1  365.16   61.49
   8  -7  -1  328.37   58.09
   7   8  -1  423.26   71.69
   8  -7   1  379.86   57.39
   7   8   1  397.56   67.79
  -8   7   1  354.16   58.39
   7   8   1  397.06   63.49
   8  -7   1  333.17   59.79
  -7  -8   1  327.87   64.79
   8  -7   1  361.26   56.09
   7   8   1  386.36   62.69
  -7  -8   1  430.56   73.09
  -7  -8   1  403.66   62.59
   8  -7   1  385.16   65.09
   8  -7   1  360.16   58.59
   7   8   1  420.06   61.39
  -8   7   1  386.26   60.49
   8  -8  -1  136.49   32.90
   8   8  -1  153.18   33.50
   8   8  -1  143.39   36.00
   8  -8  -1  177.58   29.70
   8  -8  -1  182.98   30.50
   8   8  -1  197.78   37.00
  -8  -8  -1  182.28   41.90
  -8  -8  -1  191.18   36.20
  -8   8  -1  209.68   38.60
   8  -8  -1  168.78   27.70
   8  -8  -1  145.69   34.00
   8  -8   1  197.28   31.30
   8   8   1  164.48   35.50
   8  -8   1  148.59   27.00
  -8   8   1  141.99   30.30
   8  -8   1  192.68   29.10
   8  -8   1  172.78   34.50
   8   8   1  171.48   35.70
  -8  -8   1  137.99   34.10
   8   8   1  153.68   36.30
   8  -8   1  178.38   37.10
  -8  -8   1  159.58   39.40
  -8   9  -1   43.70   14.40
   8  -9  -1   45.30   16.90
   8  -9  -1   59.69   12.90
   8  -9  -1   26.20   15.60
  -9  -8  -1  157.78   34.60
  -8   9  -1   32.90   15.40
   8  -9  -1   35.30   10.60
   9   8  -1  139.49   27.00
   8  -9  -1   41.50   11.60
   9   8  -1  106.59   22.20
   9   8   1  169.38   30.40
   8  -9   1   41.10   10.80
  -9  -8   1  154.68   33.40
   8  -9   1   61.79   18.20
   8  -9   1   37.90   11.40
  -8   9   1   31.90   12.20
   8  -9   1   46.60   10.00
  -8   9   1   39.30   15.90
   7  -9  -1   82.19   19.90
  -7   9  -1  103.89   21.00
   7  -9  -1  114.89   27.40
   7  -9  -1   91.49   16.60
   7  -9  -1   94.99   17.90
   7  -9  -1  109.99   26.10
   7  -9  -1  109.99   21.30
  -7   9  -1  109.39   20.90
  -7   9  -1   99.49   25.60
   7  -9   1  103.79   19.10
  -7   9   1  116.79   23.10
   7  -9   1  108.29   16.90
  -7   9   1  100.49   19.40
   7  -9   1  140.99   29.40
   7  -9   1  105.19   21.70
   7  -9   1  177.98   30.60
  -7   9   1   74.19   23.80
   7  -9   1  131.59   20.80
   6  -9  -1  561.44   82.09
  -6   9  -1  547.35   81.89
  -6   9  -1  508.75   81.69
  -6   9  -1  650.23   87.39
   6  -9  -1  490.45   85.59
   6  -9  -1  558.34   86.29
   6  -9   1  590.04   83.19
   6  -9   1  493.75   80.99
  -6   9   1  601.74   86.89
   6  -9   1  512.95   78.49
  -9  -6   1  341.97   88.09
   6  -9   1  456.45   84.99
  -6   9   1  535.35   81.39
   6  -9   1  574.14   84.59
  -6   9   1  524.65   82.19
   6  -9   1  535.15   79.39
   6  -9   1  519.95   85.99
   5  -9  -1   98.89   22.40
  -5   9  -1   70.99   16.20
   5  -9  -1   62.39   18.60
   5  -9  -1   53.89   14.90
   5  -9  -1   50.19   14.70
   5  -9  -1   62.49   16.80
  -5   9  -1  104.09   17.50
  -5   9  -1   86.19   21.60
   5  -9   1   61.39   16.70
  -5   9   1   63.09   15.80
   5  -9   1   89.79   16.40
   5  -9   1   65.69   20.50
  -5   9   1   58.89   15.50
   5  -9   1   81.19   16.30
  -5   9   1   48.30   18.70
  -9  -5   1   12.20   15.50
   5  -9   1   91.29   21.80
   9   4  -1   42.70   17.00
  -4   9  -1   60.19   14.00
  -4   9  -1   76.09   19.10
   4  -9  -1   55.09   14.90
  -9  -4  -1   35.90   16.60
   9   4  -1   34.70   16.70
   4  -9  -1   65.89   18.80
   4  -9  -1   43.70   16.60
   4  -9  -1   50.89   14.60
   9   4  -1   50.19   12.40
   4  -9  -1   54.79   13.30
  -4   9  -1   55.89   14.60
   9   4  -1   37.00   14.90
   9   4   1   42.30   16.20
   4  -9   1   75.39   20.50
  -9  -4   1   44.10   12.50
   4  -9   1   66.99   16.40
  -4   9   1   38.40   13.00
   9   4   1   34.80   17.10
  -9  -4   1   31.90   16.60
   4  -9   1   49.90   17.20
  -4   9   1   48.40   13.60
  -4   9   1   71.99   19.30
  -9  -4   1   44.60   17.90
   4  -9   1   67.59   14.70
   4  -9   1   76.19   14.70
   9   4   1   51.09   12.90
   9   4   1   21.50   13.30
  -9  -3  -1  135.99   26.40
  -9  -3  -1   73.59   20.30
   9   3  -1  106.09   21.30
   9   3  -1   99.89   22.50
  -3   9  -1   21.40   14.70
   9   3  -1  116.69   24.40
   3  -9  -1   45.70   14.20
  -3   9  -1   32.00   13.20
   9   3  -1   92.99   14.10
   3  -9  -1   61.09   18.90
   3  -9  -1   46.10   17.10
   3  -9  -1   27.80   13.30
  -3   9  -1   38.00   14.10
   3  -9  -1   56.59   13.50
   9   3  -1   87.19   20.70
  -3   9   1   29.90   13.20
   3  -9   1   39.90   16.70
   9   3   1   97.09   14.60
  -9  -3   1  116.39   23.40
   9   3   1   85.89   19.00
   3  -9   1   15.00   14.50
   3  -9   1   39.70   12.30
  -9  -3   1   87.79   21.70
  -3   9   1   58.49   19.10
  -3   9   1   33.40   13.60
   3  -9   1   32.70   17.90
   3  -9   1   26.80   13.90
   9   3   1  106.69   22.50
   9   3   1   75.59   21.70
  -9  -3   1  119.09   24.20
   9   3   1   92.69   23.90
  -9  -3   1  104.39   14.60
   9   2  -1  653.03  104.29
   9   2  -1  687.23  104.49
  -9  -2  -1  643.74   98.09
   9   2  -1  692.93  103.79
   9   2  -1  713.03  102.79
  -9  -2  -1  635.94  103.79
  -9  -2  -1  704.23  104.99
   9   2   1  605.84  101.69
   9   2   1  635.74  103.79
  -9  -2   1  640.94  103.29
  -9  -2   1  591.84  103.79
   9   2   1  726.33  104.79
   9   2   1  610.54  104.09
  -9  -2   1  648.64   97.79
   1  -9  -1   57.59   12.50
   1  -9  -1   29.60   14.60
   1  -9  -1   38.40   13.00
  -1   9  -1   31.90   15.30
  -1   9  -1   40.50   11.20
   1  -9  -1   61.19   17.90
  -1   9  -1   38.30   14.00
   1  -9   1   39.00   10.90
   1  -9   1   40.70   13.10
  -1   9   1   46.60    8.10
   1  -9   1   26.20   14.30
  -1   9   1   56.09   14.80
   1  -9   1   27.00   13.80
  -1   9   1   65.99   18.50
  -1   9   1   49.99   12.50
  -1   9   1   42.80   15.10
   0   9  -1   28.10   13.10
   0  -9  -1   24.70    8.80
   0  -9  -1   -1.80    7.70
   0   9  -1   16.30    6.70
   0   9  -1   22.70    6.40
   0   9  -1   21.00   10.60
   0  -9  -1   10.70   10.90
   0   9  -1   28.20   14.90
   0  -9  -1   12.20   10.80
   0  -9   1   15.10   11.40
   0  -9   1   11.00    6.80
   0  -9   1   12.70    7.00
   0  -9   1  -10.00    7.60
   0   9   1   16.40    6.00
   0  -9   1   11.30    8.90
   0   9   1   14.10   12.10
   0   9   1   21.20   10.60
   0   9   1   24.80    8.20
   0   9   1   18.90   12.60
   1   9  -1   39.30   10.40
  -1  -9  -1   35.00   14.80
   1   9  -1   23.40    8.60
  -1  -9  -1   60.59   17.90
  -1  -9  -1   68.69   17.50
   1   9  -1   37.60   16.10
  -1  -9  -1   40.90   11.50
   1   9  -1   18.20   11.40
   1   9  -1   26.20   15.40
  -1  -9   1    1.00   10.30
   1   9   1   35.70   14.30
   1   9   1   53.49   11.50
  -1  -9   1   37.60   10.70
  -1  -9   1   31.90    9.90
  -1  -9   1   14.60   13.20
   1   9   1   60.19   16.30
  -1  -9   1   60.99   16.20
   1   9   1   54.79   16.70
   1   9   1   47.40   11.30
  -3  -9  -1   40.00   16.10
   9  -3  -1   79.99   20.10
   9  -3  -1   89.89   17.50
  -3  -9  -1   41.60   12.90
   3   9  -1   10.80   11.10
   3   9  -1   48.20   16.60
   3   9  -1   64.99   19.70
   9  -3  -1  103.19   23.40
  -9   3  -1   87.19   17.40
   3   9  -1   46.60   12.40
  -3  -9  -1   26.90   15.60
   3   9  -1   33.60   15.90
  -3  -9  -1   33.70   17.00
   3   9   1   34.20   15.70
  -3  -9   1   32.10   15.10
  -3  -9   1   43.10   14.20
   9  -3   1   81.39   20.00
   3   9   1   23.20   15.10
   9  -3   1   99.19   19.70
   9  -3   1   87.59   13.60
   9  -3   1   83.19   13.80
   3   9   1   55.09   17.30
  -3  -9   1   26.70   13.30
   3   9   1   41.50   13.70
   9  -3   1  101.99   16.70
  -3  -9   1   23.70   11.70
   3   9   1   32.50   11.20
  -3  -9   1   17.90   14.20
  -9   4  -1   26.50   12.80
   4   9  -1   80.89   20.40
   9  -4  -1   34.20   10.70
   9  -4  -1   54.19   16.20
   4   9  -1   63.19   14.90
  -4  -9  -1   60.39   19.00
   9  -4  -1   39.10   10.50
   9  -4  -1   45.10   15.40
   4   9  -1   47.80   18.00
   9  -4  -1   53.49   17.60
  -4  -9  -1   29.40   13.30
  -4  -9  -1   51.79   17.60
   9  -4  -1   37.30   11.30
  -4  -9  -1   69.69   21.70
   4   9  -1   80.49   18.00
   9  -4   1   21.20   14.20
   9  -4   1   51.39   12.90
   4   9   1   42.90   16.90
   4   9   1   49.99   17.80
   9  -4   1   56.99   11.60
   9  -4   1   62.19   12.30
   4   9   1   27.80   13.80
   4   9   1   69.99   14.60
   9  -4   1   42.90   15.30
  -4  -9   1   59.49   20.40
  -4  -9   1   55.49   17.20
   9  -4   1   40.90   10.50
   9  -4   1   26.60   13.80
  -4  -9   1   65.69   18.50
  -9   4   1   51.59   14.00
  -4  -9   1   84.59   18.20
  -9   4   1   37.20   10.30
  -4  -9   1   54.09   14.40
  -5  -9  -1   87.29   23.40
   5   9  -1   96.79   23.50
   5   9  -1   89.39   18.30
  -5  -9  -1   62.09   23.80
   5   9  -1   99.79   23.30
  -5  -9  -1  115.79   24.30
   5   9  -1  109.19   25.50
   5   9   1   47.30   19.40
   5   9   1   56.79   16.40
  -5  -9   1   85.49   20.60
  -5  -9   1   94.89   22.70
  -5  -9   1   88.49   21.80
   5   9   1   47.50   19.30
  -5  -9   1   71.69   23.10
   5   9   1   53.89   19.30
  -5  -9   1   70.59   24.30
   9  -6  -1  312.47   50.09
  -6  -9  -1  469.85   65.79
  -9   6  -1  358.46   56.59
   9  -6  -1  289.27   47.80
   9  -6  -1  319.27   54.69
   9  -6  -1  311.17   50.69
  -9   6  -1  354.46   50.49
   9  -6  -1  278.97   46.90
   9  -6  -1  285.67   46.50
   9  -6   1  327.27   48.70
  -9   6   1  331.17   50.09
   9  -6   1  276.57   57.79
  -9   6   1  334.27   54.29
   9  -6   1  265.97   47.30
   9  -6   1  331.67   50.29
  -6  -9   1  459.35   64.89
   9  -6   1  299.67   46.80
  -9   6   1  289.77   49.70
   9  -6   1  320.27   51.09
   9  -6   1  239.48   54.29
   9  -7  -1  465.45   70.19
   9  -7  -1  436.86   69.79
  -9   7  -1  444.86   75.59
   9  -7  -1  422.86   72.79
  -9   7  -1  535.95   74.69
   9  -7  -1  497.75   71.29
   9  -7  -1  474.75   74.29
   9  -7   1  485.65   76.69
  -9   7   1  436.56   72.69
   9  -7   1  469.25   74.09
   9  -7   1  440.06   73.29
   9  -7   1  443.76   69.79
  -9   7   1  493.75   74.29
   9  -7   1  483.65   71.19
   9  -8  -1  158.78   29.80
   9  -8  -1  147.29   25.80
  -8  -9  -1   72.59   33.90
   9  -8  -1  180.18   28.70
   9  -8  -1  184.38   35.50
   9  -8  -1  171.48   33.20
   8   9   1   78.79   31.90
   9  -8   1  159.38   25.60
  -9   8   1  154.18   30.30
   9  -8   1  178.38   28.70
   9  -8   1  202.78   32.10
   9  -8   1  184.18   33.40
   9  -8   1  225.38   38.10
   9   9  -1   31.30   14.30
   9  -9  -1   32.80    9.10
  -9   9  -1   13.00   13.00
   9  -9  -1   22.00   14.40
  -9  -9  -1   19.30   13.10
  -9  -9  -1   21.60   19.40
   9  -9  -1   37.80   14.60
   9   9  -1   -6.20   10.10
   9  -9   1   38.40   10.40
  -9  -9   1   43.90   16.20
   9  -9   1   39.00   14.50
  -9   9   1   23.20   13.60
   9   9   1   51.09   17.80
   9  -9   1   22.70    7.80
   9  -9   1   23.70    7.00
   9   9   1   33.60   14.30
  -9  -9   1   47.90   20.50
  10   9  -1    5.60   12.20
  10   9  -1   -2.10    9.30
 -10  -9  -1   15.30   16.40
   9 -10  -1   -0.80   10.30
 -10  -9  -1   24.60   13.70
 -10  -9   1   29.90   17.70
   9 -10   1  -12.00    8.20
 -10  -9   1   14.20   13.20
  10   9   1   16.50   11.10
  10   9   1   -5.60   11.30
  10   8  -1   73.29   21.10
  10   8  -1   81.09   25.70
 -10  -8  -1   51.89   25.50
 -10  -8  -1   81.59   21.30
  10   8  -1   60.19   20.70
 -10  -8   1   54.79   24.60
  10   8   1   69.09   21.50
  10   8   1   53.49   22.50
 -10  -8   1   65.99   19.80
  10   8   1   96.89   23.30
   8 -10   1  175.08   28.30
  -7  10  -1   36.50   15.30
  10   7  -1  151.68   26.50
  10   7  -1  122.89   27.20
   7 -10  -1   45.40   18.80
   7 -10  -1   54.69   16.40
   7 -10  -1   45.10   15.80
 -10  -7  -1  144.49   31.90
 -10  -7  -1  160.28   24.80
  10   7   1  159.68   26.60
   7 -10   1   58.69   10.40
   7 -10   1   60.09   14.20
   7 -10   1   80.79   22.40
 -10  -7   1  176.18   39.20
   7 -10   1   41.60   15.00
  -7  10   1   61.49   16.50
 -10  -7   1  110.89   22.20
  10   6  -1  268.87   48.90
 -10  -6  -1  217.08   42.00
  10   6  -1  282.07   43.60
 -10  -6  -1  165.58   46.50
 -10  -6   1  276.77   43.90
  10   6   1  275.97   44.30
 -10  -6   1  216.68   48.40
  10   6   1  185.88   44.80
  10   6   1  194.98   47.80
   5 -10  -1  138.39   31.30
  -5  10  -1   99.89   23.60
   5 -10  -1  104.39   25.60
  -5  10  -1  167.08   26.50
   5 -10  -1  133.59   26.80
  -5  10   1   94.09   24.30
  -5  10   1  136.19   25.30
   5 -10   1  121.49   26.90
   5 -10   1  111.79   28.50
  10   5   1  246.48   35.70
   5 -10   1  105.09   23.40
  10   4  -1   36.80   17.50
  10   4  -1   85.09   23.30
  10   4  -1   58.49   19.20
  -4  10  -1   61.79   16.80
  -4  10  -1   63.79   17.40
  10   4  -1   94.89   16.50
 -10  -4  -1   70.79   23.00
   4 -10  -1   59.29   16.70
   4 -10  -1   49.60   16.60
 -10  -4  -1   77.79   17.40
   4 -10  -1   74.89   22.00
   4 -10   1   48.60   17.10
   4 -10   1   87.59   16.90
  10   4   1   86.59   21.70
  -4  10   1   60.09   16.60
 -10  -4   1   99.99   24.50
   4 -10   1   53.69   15.70
 -10  -4   1   70.19   15.30
  -4  10   1   96.59   19.10
  10   4   1   91.99   16.80
  10   4   1   72.79   22.90
  10   4   1   52.59   18.60
   4 -10   1   33.40   17.70
 -10  -3  -1  200.48   32.70
  10   3  -1  229.98   41.20
  10   3  -1  171.88   39.80
 -10  -3  -1  176.58   40.30
  10   3  -1  183.98   41.40
  10   3   1  238.58   44.70
  10   3   1  146.69   37.00
 -10  -3   1  203.98   42.00
 -10  -3   1  210.88   32.50
  10   3   1  219.48   32.80
  10   3   1  174.58   39.60
  10   2  -1   45.90   17.10
   2 -10  -1   45.70   14.90
  10   2  -1   79.49   20.80
  10   2  -1   82.79   20.20
 -10  -2  -1   77.39   11.30
  -2  10  -1   28.70   20.70
 -10  -2  -1   66.49   19.20
   2 -10  -1   53.39   13.30
  -2  10  -1   38.30   12.70
   2 -10  -1   17.30   14.20
   2 -10  -1   44.10   17.20
  -2  10   1   49.70   14.50
   2 -10   1   45.00   13.00
   2 -10   1   31.80   16.30
  -2  10   1   44.50   14.40
 -10  -2   1   60.49   10.40
  10   2   1   61.39   17.50
  10   2   1   65.49   10.90
  10   2   1  110.59   24.00
 -10  -2   1   64.89   18.20
  -2  10   1   46.40   16.30
   2 -10   1   43.80   15.00
  10   2   1   53.79   19.70
   2 -10   1   35.30   15.30
  -1  10  -1   64.29   11.60
   1 -10  -1   98.29   24.30
  -1  10  -1   33.30   15.80
   1 -10  -1   72.59   18.80
  10   1  -1  193.68   29.90
   1 -10  -1   67.19   19.90
  -1  10  -1   78.09   20.60
   1 -10  -1   75.79   15.70
  -1  10  -1   53.69   15.40
  -1  10   1   85.49   20.70
  -1  10   1   68.79   19.50
   1 -10   1   65.19   18.20
   1 -10   1   58.89   20.10
  -1  10   1   58.99   15.60
   1 -10   1   69.09   20.70
   1 -10   1   74.39   15.40
  -1  10   1   67.89   11.30
   0 -10  -1   97.69   28.40
   0 -10  -1   92.39   28.40
   0  10  -1  112.09   29.30
   0  10  -1  106.29   24.00
   0  10  -1  132.39   21.40
   0 -10  -1  141.79   29.20
   0  10  -1  148.19   29.10
   0 -10  -1  150.38   26.00
 -10   0   1  222.78   30.00
   0 -10   1  120.59   29.30
   0  10   1  125.09   22.20
   0 -10   1  124.19   30.60
   0  10   1  129.89   28.80
   0  10   1  140.19   30.40
   0  10   1  131.99   25.10
   0 -10   1   97.79   26.40
   0 -10   1  106.79   23.80
  10   0   1  202.98   34.30
   1  10  -1   71.79   15.90
   1  10  -1   69.39   20.70
  -1 -10  -1  111.89   23.30
  10  -1  -1  168.08   27.20
  -1 -10  -1  103.59   24.40
   1  10  -1   64.69   18.30
  -1 -10  -1   45.00   14.30
   1  10  -1   74.69   14.80
  -1 -10  -1  100.19   24.70
  -1 -10   1   43.00   18.10
   1  10   1   77.09   16.40
   1  10   1   78.19   20.30
   1  10   1   55.69   14.40
  -1 -10   1   55.99   20.10
   1  10   1   56.49   20.30
  -1 -10   1   53.09   15.30
  -1 -10   1   55.69   17.80
  -2 -10  -1   59.39   19.50
  -2 -10  -1   42.50   17.30
  -2 -10  -1   43.00   19.40
   2  10  -1   44.30   13.30
  -2 -10  -1   60.09   15.60
  10  -2  -1   67.79   17.40
   2  10  -1   40.80   15.50
  10  -2  -1   76.89   16.60
   2  10  -1   58.79   18.50
  10  -2  -1   76.99   16.60
  10  -2  -1   80.19   22.20
   2  10  -1   32.20   11.90
 -10   2  -1   41.00   15.10
  10  -2  -1   77.99   19.80
   2  10   1   51.99   18.10
  -2 -10   1   32.00   16.10
  10  -2   1   86.99   18.50
  10  -2   1   72.79   20.10
  -2 -10   1   51.49   18.90
  10  -2   1   75.29   20.10
   2  10   1   65.39   18.30
 -10   2   1   82.39   17.10
  10  -2   1   60.89   14.60
   2  10   1   46.70   13.30
  10  -2   1   70.69   15.40
  -2 -10   1   52.19   14.00
  -2 -10   1   40.20   13.70
   2  10   1   39.00   13.40
  -2 -10   1   23.90   16.70
  10  -3  -1  190.08   39.80
  10  -3  -1  257.07   37.50
  10  -3  -1  220.68   43.10
  10  -3  -1  270.87   40.00
 -10   3  -1  200.28   38.00
  10  -3  -1  228.98   34.60
 -10   3   1  218.18   37.20
  10  -3   1  192.28   42.10
  10  -3   1  170.18   37.90
  10  -3   1  180.48   36.10
  10  -3   1  175.18   31.00
  10  -3   1  200.98   40.60
  10  -3   1  219.98   35.60
  10  -3   1  189.38   33.20
  -4 -10  -1   44.50   18.90
  -4 -10  -1   23.40   18.60
  10  -4  -1   74.29   14.10
   4  10  -1   63.39   20.10
  10  -4  -1   98.59   22.40
  -4 -10  -1   58.39   22.40
  10  -4  -1   97.59   17.00
   4  10  -1   40.50   17.70
  10  -4  -1   52.69   17.20
 -10   4  -1   48.10   16.60
  10  -4  -1   74.89   22.10
  10  -4  -1   78.49   15.80
   4  10  -1   69.09   16.40
 -10   4   1   83.39   18.60
  -4 -10   1   80.19   21.80
  10  -4   1   64.59   21.20
   4  10   1   57.09   19.20
  10  -4   1   83.69   15.20
   4  10   1   84.79   20.10
  10  -4   1   67.79   14.20
  10  -4   1   70.69   16.40
  10  -4   1   77.59   15.20
  -4 -10   1   49.10   21.00
  10  -4   1   99.19   21.70
  10  -4   1   68.99   19.90
   4  10   1   58.49   16.10
  -4 -10   1   51.19   21.30
  10  -5  -1  384.36   60.29
  10  -5  -1  284.77   46.60
  10  -5  -1  281.77   48.10
  10  -5  -1  316.87   54.49
  10  -5  -1  291.37   47.30
  -5 -10  -1  178.58   55.19
  -5 -10  -1  162.08   55.69
  10  -5  -1  337.27   48.30
 -10   5  -1  300.07   54.09
  10  -5  -1  346.87   59.59
  10  -5   1  307.77   47.00
 -10   5   1  332.97   48.50
  10  -5   1  300.77   47.70
  10  -5   1  315.47   58.19
  10  -5   1  345.87   56.59
  10  -5   1  332.37   55.49
 -10   5   1  259.07   51.89
  10  -5   1  316.77   48.90
  10  -5   1  314.57   48.80
  10  -5   1  322.57   47.50
  10  -6  -1  262.37   46.20
 -10   6  -1  192.58   44.80
  10  -6  -1  271.97   51.39
  10  -6  -1  249.38   47.10
  10  -6  -1  277.67   40.40
  10  -6  -1  263.87   41.90
  10  -6  -1  261.17   38.70
  10  -6   1  290.67   49.00
  10  -6   1  237.38   39.80
  10  -6   1  257.47   49.90
  10  -6   1  236.58   39.10
  10  -6   1  281.57   51.29
 -10   6   1  255.37   41.90
  10  -6   1  233.48   40.60
 -10   6   1  199.18   44.20
  10  -6   1  268.17   42.20
  10  -6   1  246.78   38.90
  10  -7  -1  128.29   30.20
  10  -7  -1  131.59   27.80
  10  -7  -1  175.88   25.70
 -10   7  -1  178.18   33.20
  10  -7  -1  159.78   29.90
  10  -7  -1   92.69   30.30
   7  10  -1   72.39   30.50
 -10   7  -1  152.88   28.50
  10  -7   1  124.09   28.00
  10  -7   1  171.88   48.70
 -10   7   1  150.58   28.50
  10  -7   1   98.49   29.30
  10  -7   1  152.58   22.20
  10  -7   1  204.18   32.70
  -7 -10   1   80.49   32.80
  -7 -10   1   61.89   27.90
  10  -7   1  135.39   24.30
  10  -8  -1   49.99   21.60
  -8 -10  -1  183.48   37.90
   8  10  -1  166.88   28.30
  10  -8  -1   99.59   23.50
   8  10  -1  154.68   31.90
  -8 -10  -1  195.18   34.10
  -8 -10   1  180.28   33.10
   8  10   1  198.38   30.60
   8  10   1  232.28   37.80
  10  -8   1   86.39   16.20
  10  -8   1   77.39   18.00
  10  -8   1   73.49   22.30
  10  -8   1   34.80   21.10
   9  10  -1    0.30   10.50
  -9 -10  -1    6.20   18.40
  10  -9  -1    1.50   11.50
  -9 -10  -1   -2.10   10.40
  10  -9  -1   29.40   13.80
   9  10  -1    9.00   10.60
   9  10   1   10.00   11.30
  -9 -10   1    5.10   11.40
  -9 -10   1  -11.70   14.20
  10  -9   1    2.10    9.90
   9  10   1    0.90    9.00
  10  10  -1   10.30   11.30
 -10 -10  -1    5.80   11.30
  10 -10  -1   17.80   12.70
 -10 -10  -1   31.50   22.70
  10  10  -1  -13.60    8.70
 -10 -10   1   18.10   13.60
  10  10   1   20.90   15.70
 -10 -10   1    8.10   17.40
  10 -10   1   -2.60    8.70
  10  10   1   21.00   13.30
  10 -11  -1   28.00   14.70
 -11 -10  -1   20.70   15.30
 -11 -10  -1   41.00   23.80
  11  10  -1   29.10   14.90
  11  10  -1   32.80   18.00
  10 -11   1    3.20   10.00
 -11 -10   1   33.00   17.50
 -11 -10   1   27.70   21.60
  11  10   1   17.80   14.80
  11  10   1   10.00   12.60
 -11  -9  -1    8.70   16.90
  11   9  -1   43.30   18.20
   9 -11  -1    2.60   12.10
 -11  -9  -1   11.80   12.10
  11   9  -1   20.20   13.50
  11   9   1   30.10   14.40
 -11  -9   1   46.50   23.60
   9 -11   1   -4.10   10.20
  11   9   1   40.50   17.10
 -11  -9   1   35.00   15.20
 -11  -8  -1   54.29   24.20
  11   8  -1  115.79   29.70
  11   8  -1   87.39   24.30
 -11  -8  -1   74.79   21.20
  11   8   1   64.49   20.90
  11   8   1  101.19   25.80
 -11  -8   1   87.09   21.10
 -11  -8   1   77.89   27.20
   8 -11   1   20.70   16.10
 -11  -7  -1   63.29   16.90
  11   7  -1   72.59   21.70
  11   7  -1   87.09   24.30
 -11  -7  -1   73.69   26.20
   7 -11  -1   24.60   11.90
   7 -11  -1   20.30   15.30
 -11  -7   1   53.49   21.00
 -11  -7   1   63.29   17.10
  11   7   1   62.49   19.80
  11   7   1   79.09   21.50
   7 -11   1   19.50   14.50
   7 -11   1   25.60   12.90
  11   6  -1   64.09   21.10
  11   6  -1   86.09   19.00
 -11  -6  -1   38.80   23.70
 -11  -6  -1   70.09   18.30
  11   6  -1   65.89   22.00
  11   6   1   81.09   18.60
  11   6   1   52.19   19.90
 -11  -6   1   64.59   17.00
  11   6   1   65.29   21.40
 -11  -5  -1   42.50   19.80
   5 -11  -1   47.30   14.90
   5 -11  -1   27.30   11.60
 -11  -5  -1   36.20   12.30
  -5  11  -1   37.70   12.20
  11   5  -1   33.10   16.50
  -5  11  -1   46.00   13.50
  11   5  -1   25.40   13.80
   5 -11  -1   52.69   17.90
  11   5  -1   36.80   11.00
   5 -11   1   45.30   18.80
  -5  11   1   38.00   12.70
  11   5   1   29.50   15.80
  11   5   1   34.40   15.50
   5 -11   1   31.50   11.50
  -5  11   1   29.20   12.10
   5 -11   1   23.40   12.90
  11   5   1   42.00   11.90
 -11  -5   1   35.50   16.80
 -11  -5   1   20.70   10.40
   4 -11  -1   74.49   20.20
  11   4  -1   15.60   15.60
   4 -11  -1   50.19   16.20
  -4  11  -1   69.69   17.20
   4 -11  -1   84.29   24.20
   4 -11   1   61.89   20.70
   4 -11   1   77.49   19.90
  -4  11   1  110.99   20.90
   4 -11   1   74.49   18.70
   3 -11  -1   10.70   10.60
   3 -11  -1   12.20    9.20
  11   3  -1   32.70   15.70
  11   3  -1   32.90   14.80
 -11  -3  -1   14.10    6.20
   3 -11  -1   15.50   13.30
  -3  11  -1    3.80    9.20
 -11  -3  -1   13.30   12.80
  -3  11  -1    7.20    9.00
  11   3   1   11.20    5.50
 -11  -3   1   -4.20    8.80
  11   3   1   17.20   11.00
 -11  -3   1   21.00    6.50
  -3  11   1    9.50    9.00
   3 -11   1    6.10   10.70
   3 -11   1   11.20   10.50
   3 -11   1   -2.50    6.10
  11   3   1   18.50   15.10
   2 -11  -1  118.79   24.20
  -2  11  -1  156.68   21.90
  -2  11  -1   97.49   20.50
 -11  -2  -1   29.90   17.70
  11   2  -1   50.69   18.40
  11   2  -1   29.20   17.00
   2 -11  -1  116.19   26.10
 -11  -2  -1   40.20   17.10
   2 -11  -1   73.29   18.80
  -2  11  -1   58.39   18.70
  11   2   1   28.80   18.20
  -2  11   1   80.09   19.60
  -2  11   1  101.89   20.60
   2 -11   1  122.69   25.60
   2 -11   1   81.49   19.60
  11   2   1   56.79   20.50
   2 -11   1  107.69   25.00
 -11  -2   1   25.70   16.20
  -2  11   1   83.29   17.20
  11   2   1   33.20   15.20
  -1  11  -1  104.49   14.60
   1 -11  -1  107.39   23.90
  -1  11  -1  124.19   26.00
   1 -11  -1   84.99   25.50
  -1  11  -1  102.99   19.80
  -1  11  -1  150.78   27.00
   1 -11  -1   82.19   24.50
  -1  11   1  113.99   20.50
  -1  11   1   70.29   21.00
  -1  11   1   85.09   23.10
   1 -11   1   86.19   24.00
  11   1   1   30.00   19.30
   1 -11   1   57.79   20.10
  11   1   1   35.30   20.10
  -1  11   1   91.09   14.60
   1 -11   1   93.49   25.50
   1 -11   1   80.29   19.80
   0 -11  -1   34.80   17.80
   0  11  -1   60.99   12.40
   0  11  -1   64.49   19.60
   0  11  -1   58.79   15.10
   0 -11  -1   70.49   19.20
   0 -11  -1   53.09   20.50
 -11   0  -1   34.00   15.40
   0  11  -1   68.49   19.40
  11   0  -1   17.10   15.90
   0 -11   1   74.29   22.20
   0 -11   1   75.49   19.80
   0  11   1   69.89   12.90
   0  11   1   88.99   17.20
   0  11   1  115.99   22.90
   0 -11   1   85.79   23.20
   0  11   1   75.89   20.80
   0 -11   1   64.99   16.60
  11  -1  -1   26.50   19.70
  11  -1  -1   52.39   19.10
  -1 -11  -1  101.49   26.20
   1  11  -1   96.79   23.30
   1  11  -1  106.19   18.20
  -1 -11  -1   73.99   22.50
  -1 -11  -1   87.29   25.70
   1  11  -1  113.99   20.60
  -1 -11   1  117.09   24.90
   1  11   1   78.89   22.00
  -1 -11   1  172.78   31.80
  11  -1   1   40.00   21.10
  -1 -11   1   76.29   23.60
   1  11   1   96.99   19.60
   1  11   1  105.09   18.40
  -2 -11  -1   80.89   21.50
   2  11  -1   68.29   20.00
  11  -2  -1   31.40   15.10
  11  -2  -1   28.70   13.60
 -11   2  -1   65.29   18.10
  -2 -11  -1  107.79   25.40
   2  11  -1   90.29   16.80
  11  -2  -1   40.80   18.00
   2  11  -1  105.19   17.70
  -2 -11  -1  101.29   25.30
  11  -2   1   48.50   17.30
  11  -2   1   49.50   18.80
  -2 -11   1   99.79   27.10
   2  11   1   79.39   20.90
  -2 -11   1   79.99   20.70
   2  11   1   80.89   16.40
   2  11   1  106.29   18.20
  -2 -11   1  115.19   26.10
  11  -2   1   46.80   15.00
 -11   2   1   45.90   15.40
  11  -2   1   54.29   15.80
  11  -3  -1   15.20    8.70
  11  -3  -1   20.10   12.30
   3  11  -1   -0.60    9.20
 -11   3  -1   27.00   12.10
  11  -3  -1   25.00   13.90
   3  11  -1    8.60    8.30
  -3 -11  -1   -0.20    9.20
  11  -3  -1    1.80    6.90
   3  11  -1    7.90    6.80
  -3 -11  -1   -0.40   10.10
  11  -3  -1    6.50    7.20
  -3 -11  -1   15.00   13.40
   3  11   1    2.80    9.10
  -3 -11   1   -7.60    9.60
 -11   3   1   25.90    9.80
   3  11   1    4.80    8.00
  -3 -11   1   15.60   11.30
  -3 -11   1    7.60   11.50
  11  -3   1   18.20    8.00
  11  -3   1   22.00   12.30
  11  -3   1   26.90   11.30
  11  -3   1    6.90    6.30
  11  -3   1   34.30   16.10
   3  11   1    3.00    6.60
  -4 -11  -1   93.59   27.40
   4  11  -1   85.39   20.40
   4  11  -1   84.99   24.50
   4  11  -1  118.29   24.30
  -4 -11  -1   71.19   23.90
  -4 -11  -1   62.59   24.90
   4  11   1   77.19   24.50
  -4 -11   1   84.59   24.90
   4  11   1   93.99   20.60
  -4 -11   1  134.39   37.60
   4  11   1  138.69   25.10
  -4 -11   1   79.59   25.20
  -5 -11  -1   24.20   15.00
  11  -5  -1   40.10   11.90
  11  -5  -1   28.40   13.10
   5  11  -1   33.00   12.30
 -11   5  -1   12.60   11.30
  11  -5  -1    8.90   11.60
  11  -5  -1   42.00   10.40
  11  -5  -1   26.60    7.90
   5  11  -1   34.40   16.30
   5  11  -1   21.60   12.60
  11  -5  -1   25.50    9.00
  11  -5  -1   18.00   12.70
  -5 -11  -1   -7.30   12.30
  11  -5   1   53.69   16.80
  11  -5   1   21.70   15.80
  11  -5   1   23.10    8.30
  11  -5   1   19.00    8.60
  11  -5   1   30.40   10.70
   5  11   1   58.69   20.40
  11  -5   1   38.30    9.60
   5  11   1   46.80   16.10
 -11   5   1   39.40   13.10
  -5 -11   1   48.40   18.00
  -5 -11   1   11.10   15.00
   5  11   1   66.09   16.50
  11  -5   1   24.00    7.70
  11  -6  -1   97.69   24.60
  11  -6  -1   61.99   15.60
  11  -6  -1   88.89   25.20
  11  -6  -1   78.29   13.10
  11  -6  -1   68.19   20.00
 -11   6  -1   75.29   21.10
  -6 -11  -1   25.70   21.00
 -11   6   1   68.69   19.40
  11  -6   1   72.49   13.40
  11  -6   1   68.09   23.40
  11  -6   1   90.19   17.70
  11  -6   1   93.29   22.10
   6  11   1   21.20   18.90
  11  -6   1   56.89   13.80
  11  -6   1   58.29   13.50
  11  -6   1   82.59   22.10
  -7 -11  -1   31.90   22.40
   7  11  -1   16.40   12.30
   7  11  -1   22.80   17.10
  11  -7  -1   64.79   25.60
  11  -7  -1   75.99   23.70
  11  -7  -1   71.99   16.50
  11  -7  -1   36.10   17.00
 -11   7  -1   59.69   18.50
  11  -7   1   49.80   20.00
  -7 -11   1   17.00   19.40
  11  -7   1   52.09   19.10
   7  11   1   32.70   17.70
  11  -7   1   68.99   13.70
  11  -7   1   63.39   16.00
  11  -7   1   62.99   10.60
  11  -7   1   87.59   21.10
   7  11   1   19.60   12.70
  11  -7   1   61.99   17.30
  -8 -11  -1    3.20   14.10
  11  -8  -1   77.69   22.80
  -8 -11  -1   28.30   20.10
   8  11  -1   14.10   14.60
   8  11  -1   35.90   13.60
  11  -8  -1   73.69   17.00
  -8 -11   1    4.70   17.20
  11  -8   1   60.09   20.50
   8  11   1   36.20   18.00
  11  -8   1   88.49   17.90
   8  11   1   43.50   14.90
   9  11  -1   12.00   11.00
  -9 -11  -1   17.90   14.40
  11  -9  -1   46.10   15.90
   9  11  -1   31.60   18.60
  -9 -11  -1   -5.90   16.80
   9  11   1   19.70   15.80
  -9 -11   1    3.30   13.40
  -9 -11   1    7.70   17.90
  11  -9   1   38.80   18.80
   9  11   1   31.20   14.30
  11  -9   1   58.09   17.70
  11 -10  -1   27.40   14.20
 -10 -11  -1    7.60   11.80
  10  11  -1   20.80   15.40
  10  11  -1    9.70   14.10
 -10 -11  -1   17.50   19.80
  11 -10   1   25.30   14.00
 -10 -11   1   21.70   14.60
 -10 -11   1   21.80   20.70
  10  11   1   10.50   13.70
  10  11   1   10.60   11.70
  11  11  -1    6.10   12.00
  11  11  -1    1.60   12.50
 -11 -11  -1    8.50   18.50
  11 -11  -1   -9.90    9.70
 -11 -11  -1   -6.50   10.40
  11  11   1    4.70   14.00
 -11 -11   1   20.80   22.50
  11 -11   1   48.60   18.00
 -11 -11   1   -5.70    9.90
  11  11   1    5.70   12.60
  12  11  -1   44.50   18.40
  12  11  -1   38.80   22.60
 -12 -11  -1   43.80   25.00
 -12 -11  -1   36.60   17.40
  11 -12  -1   -3.10   11.50
 -12 -11   1   25.30   15.10
  12  11   1   27.50   17.70
 -12 -11   1    9.70   21.80
  11 -12   1   14.30   14.00
  12  11   1   14.60   16.80
  10 -12  -1   15.30   15.70
 -12 -10  -1   41.90   17.40
 -12 -10  -1   42.20   26.30
  12  10  -1   36.10   17.00
  12  10  -1   48.30   20.80
  10 -12   1   11.40   14.80
 -12 -10   1   48.60   18.90
  12  10   1   36.20   21.30
  12  10   1   31.20   16.70
 -12 -10   1   60.89   28.20
 -12  -9  -1   52.59   19.00
  12   9  -1   43.90   21.40
 -12  -9  -1  138.39   35.80
  12   9  -1   78.99   22.90
   9 -12  -1   19.30   16.70
  12   9   1   54.99   20.20
  12   9   1   66.79   24.50
 -12  -9   1   57.49   19.00
   9 -12   1   20.90   17.30
 -12  -9   1   87.39   32.00
   8 -12  -1   58.99   20.60
 -12  -8  -1   24.20   21.00
  12   8  -1   15.70   13.10
  12   8  -1   -9.40   11.30
 -12  -8  -1   22.00   12.80
  12   8   1   -0.30   11.70
 -12  -8   1   36.00   20.70
   8 -12   1   68.09   19.80
 -12  -8   1   -0.50    9.00
  12   8   1   17.30   13.50
 -12  -7  -1  147.69   29.10
 -12  -7  -1   93.99   34.10
  12   7  -1  131.59   32.70
  12   7  -1  136.09   32.80
 -12  -7   1  146.39   37.80
 -12  -7   1   96.09   26.10
  12   7   1  152.38   33.70
  12   7   1  103.09   28.50
  12   6  -1   23.30   14.60
   6 -12  -1  121.99   27.20
 -12  -6  -1    7.00   15.50
   6 -12  -1   74.99   18.60
 -12  -6  -1   12.50   10.00
  12   6  -1   10.00   13.00
   6 -12   1   81.29   21.50
  12   6   1    8.70   11.90
 -12  -6   1   20.70   10.50
   6 -12   1  104.49   20.70
 -12  -6   1   24.50   17.60
  12   6   1   19.20   13.30
   5 -12  -1   96.69   23.60
  12   5  -1    9.90   12.60
   5 -12  -1   83.19   18.80
  12   5  -1    5.50   10.60
 -12  -5  -1    2.20    7.60
   5 -12   1   74.29   18.00
  12   5   1    5.40   11.50
  12   5   1    8.30   11.20
   5 -12   1   61.79   18.90
 -12  -5   1    3.30    8.00
 -12  -5   1   23.00   17.70
   4 -12  -1   15.90   14.60
  12   4  -1   10.40   12.20
   4 -12  -1   37.00   14.50
 -12  -4  -1   27.00   16.10
 -12  -4  -1   20.30    8.20
  12   4  -1   17.10   12.50
  -4  12  -1    1.80    9.00
  -4  12  -1   23.90   12.90
   4 -12   1   19.10   13.40
  12   4   1    4.80   10.70
  -4  12   1   13.70   10.80
 -12  -4   1   15.00   14.70
  -4  12   1   45.60   14.20
   4 -12   1   36.70   18.80
  12   4   1    8.40   10.90
 -12  -4   1   14.90    7.60
   3 -12  -1   44.60   18.40
  -3  12  -1   52.49   17.00
 -12  -3  -1   50.09   13.90
  12   3  -1   52.49   18.00
 -12  -3  -1   95.79   24.80
  -3  12  -1   44.40   14.60
   3 -12  -1   36.70   17.60
  12   3  -1   57.09   20.40
  12   3   1   64.99   18.50
  12   3   1   41.90   16.80
 -12  -3   1   37.10   17.80
   3 -12   1   48.70   20.00
  -3  12   1   30.40   14.70
   3 -12   1   19.70   15.00
  -3  12   1   23.90   12.40
   2 -12  -1  127.39   25.80
   2 -12  -1  123.19   27.00
  -2  12  -1  116.49   26.30
  -2  12  -1   69.69   22.10
   2 -12  -1  120.89   29.90
  -2  12  -1   90.79   20.60
  -2  12   1   87.89   21.40
   2 -12   1   92.99   27.30
   2 -12   1   64.79   21.30
  -2  12   1   79.59   23.20
  -2  12   1  105.59   24.40
   2 -12   1   81.79   24.90
  12   1  -1  117.29   30.00
 -12  -1  -1  110.79   29.30
   1 -12  -1   90.99   29.40
  -1  12  -1  105.29   28.10
   1 -12  -1  183.98   37.30
   1 -12  -1   97.79   27.40
  12   1  -1  101.09   29.50
  12   1  -1  115.59   32.20
 -12  -1  -1  173.18   32.60
  -1  12  -1  136.29   26.90
  12   1   1  151.98   30.50
 -12  -1   1  119.59   28.30
   1 -12   1  123.79   32.60
 -12  -1   1  142.49   31.40
   1 -12   1  161.08   31.80
  -1  12   1  121.89   30.00
  -1  12   1  163.38   31.70
   1 -12   1  171.68   34.80
  12   1   1  135.59   32.10
  12   1   1  122.99   31.40
  -1  12   1  143.09   26.80
  12   0  -1   33.40   15.80
 -12   0  -1   82.39   19.30
   0 -12  -1   65.39   22.80
   0 -12  -1   33.80   17.60
   0 -12  -1   73.99   20.10
  12   0  -1   65.59   17.00
   0  12  -1   17.20   13.60
 -12   0  -1   78.19   20.50
   0  12  -1   31.10   11.60
   0 -12   1   29.30   17.70
   0  12   1   19.90   14.50
  12   0   1   57.79   15.70
 -12   0   1   83.59   19.70
   0 -12   1   12.30   13.50
  12   0   1   41.20   18.00
  12   0   1   86.79   21.80
   0  12   1   35.30   12.00
 -12   0   1   99.39   19.60
   0 -12   1   32.90   15.30
  12  -1  -1  150.48   30.30
  -1 -12  -1  104.79   32.40
   1  12  -1  129.29   31.40
 -12   1  -1  131.79   28.80
  12  -1  -1  127.59   28.10
  12  -1  -1  155.28   30.90
   1  12  -1  167.18   25.70
  -1 -12  -1  155.08   35.90
  12  -1  -1  113.59   31.70
   1  12  -1  137.59   26.70
  12  -1   1   70.09   28.50
 -12   1   1  141.39   30.20
   1  12   1  106.59   25.80
  -1 -12   1  185.58   33.40
   1  12   1  126.49   26.20
  12  -1   1  173.88   33.10
 -12   1   1  151.58   29.40
   1  12   1  162.68   33.80
  12  -1   1  124.69   30.10
  12  -1   1  152.68   29.10
  -1 -12   1   91.29   30.40
  -1 -12   1   87.49   31.30
  -2 -12  -1   90.39   27.40
  -2 -12  -1  103.29   28.90
   2  12  -1   99.69   20.60
   2  12  -1  110.59   26.30
   2  12  -1   92.89   21.40
  -2 -12  -1  125.99   29.30
  -2 -12   1   96.59   25.50
   2  12   1  106.39   21.90
   2  12   1   68.49   23.60
  -2 -12   1   77.99   28.20
  -2 -12   1  107.59   28.90
   2  12   1   96.79   21.10
  12  -3  -1   28.50   17.00
  12  -3  -1   34.60   12.30
   3  12  -1   35.50   12.70
  -3 -12  -1   53.09   19.80
  -3 -12  -1   18.00   19.30
  -3 -12  -1   60.19   20.00
   3  12  -1    6.80   11.20
   3  12  -1   34.20   12.30
 -12   3  -1   32.30   13.90
  12  -3   1   61.69   16.20
  12  -3   1   38.30   11.70
   3  12   1   15.10   13.10
   3  12   1   17.10   10.90
  -3 -12   1   39.60   19.70
  -3 -12   1   43.60   17.60
  12  -3   1   36.60   16.50
 -12   3   1   60.19   15.10
  -3 -12   1   51.89   19.00
   4  12  -1   42.70   17.00
  12  -4  -1   22.20   14.40
 -12   4  -1   18.90   11.50
  12  -4  -1   14.00    8.90
   4  12  -1   21.00   12.50
  -4 -12  -1   14.60   14.40
  -4 -12  -1    3.00   15.50
  -4 -12   1   23.60   15.00
 -12   4   1   15.60   10.90
  12  -4   1   34.30   17.30
   4  12   1    9.20   12.90
   4  12   1   16.50   11.60
   4  12   1   20.40    9.70
  12  -4   1   14.80    8.00
  -4 -12   1   40.80   20.40
   5  12  -1   68.59   20.30
  -5 -12  -1   59.09   25.60
  -5 -12  -1   69.69   24.90
   5  12  -1   76.49   24.30
   5  12  -1   63.59   17.70
  -5 -12   1  100.69   30.60
  -5 -12   1   47.00   21.40
   5  12   1   68.89   23.30
   5  12   1   82.89   19.10
   5  12   1   89.49   22.20
   6  12  -1   88.79   18.80
   6  12  -1   48.20   19.30
  -6 -12  -1  101.69   28.60
  12  -6  -1   33.00   18.00
 -12   6  -1    4.90   12.20
  -6 -12  -1  114.69   26.50
  12  -6   1    4.00   12.80
  -6 -12   1  119.19   29.70
   6  12   1   48.90   19.20
  -6 -12   1   79.49   23.50
   6  12   1   61.89   17.00
  -7 -12  -1   21.00   17.60
  12  -7  -1  113.89   26.40
 -12   7  -1   96.69   20.60
   7  12  -1   12.40    9.90
   7  12  -1   -1.10   12.30
  -7 -12  -1   19.40   16.00
   7  12   1   -9.30   10.60
  -7 -12   1   17.80   14.80
  -7 -12   1   -1.20   16.90
  12  -7   1  109.49   23.00
   7  12   1   -5.00    6.80
  12  -7   1   76.79   23.00
  -8 -12  -1   58.69   27.50
 -12   8  -1    7.40   12.90
  -8 -12  -1   26.90   17.00
   8  12  -1   31.20   13.70
   8  12  -1   82.39   26.20
  12  -8  -1   16.70   14.60
   8  12   1  114.09   28.40
  -8 -12   1   84.79   24.10
  12  -8   1   12.70   15.90
   8  12   1   32.60   14.50
  -8 -12   1   72.89   27.60
  12  -8   1   41.30   18.70
   9  12  -1   24.10   13.70
  -9 -12  -1   12.00   14.90
  12  -9  -1   73.29   24.30
  -9 -12  -1   31.20   23.10
   9  12  -1   26.60   17.40
  -9 -12   1   -0.50   19.20
   9  12   1   -4.10   10.90
  12  -9   1   74.49   23.60
   9  12   1   44.10   20.60
  -9 -12   1   12.80   15.70
  12 -10  -1   53.69   22.00
 -10 -12  -1   31.00   24.50
 -10 -12  -1    1.80   14.30
  10  12  -1   24.80   17.00
  10  12  -1   19.30   14.90
  10  12   1   14.10   15.70
  10  12   1   22.40   14.00
  12 -10   1   76.09   23.70
 -10 -12   1   16.30   15.20
 -10 -12   1    0.10   16.90
  11  12  -1   24.80   18.30
  11  12  -1    2.80   11.00
 -11 -12  -1  -11.80   10.60
 -11 -12  -1    5.20   19.80
 -11 -12   1    7.50   21.00
  12 -11   1   33.90   20.40
  11  12   1    1.10   11.70
  11  12   1   22.30   17.50
 -11 -12   1   13.50   15.00
  12  12  -1    9.90   13.40
 -12 -12  -1   -5.50   17.90
 -12 -12  -1    6.90   15.10
  12  12  -1    0.10   16.40
 -12 -12   1    0.40   19.80
  12  12   1   -4.50   13.90
 -12 -12   1   -8.10   10.90
  12  12   1   -9.20    9.70
  13  12  -1   17.60   21.20
 -13 -12  -1   -9.50   18.60
  13  12  -1    9.10   13.30
  13  12   1   15.70   20.50
  13  12   1   -9.50   12.20
 -13 -12   1   31.60   25.20
  13  11  -1    9.10   14.70
  11 -13  -1   -2.40   12.50
 -13 -11  -1    4.00   20.40
  13  11  -1    0.10   12.70
  13  11   1    1.90   12.70
 -13 -11   1   -7.10   19.30
  11 -13   1    9.30   13.70
  13  11   1   13.80   14.10
  13  10  -1   35.70   19.90
  10 -13  -1   16.70   16.30
 -13 -10  -1   75.59   32.30
  13  10  -1   72.19   22.10
 -13 -10   1   53.39   24.60
  13  10   1   40.90   20.00
  10 -13   1   19.70   16.70
  13  10   1   69.39   24.30
   9 -13  -1    6.50   15.80
 -13  -9  -1   70.59   30.90
  13   9  -1   73.39   25.20
  13   9  -1   62.39   21.10
  13   9   1   42.70   20.20
 -13  -9   1   96.89   32.50
  13   9   1   70.19   23.70
  13   8  -1   37.30   18.90
   8 -13  -1   10.20   14.60
  13   8  -1   26.90   16.50
 -13  -8  -1   27.70   23.30
  13   8   1   36.20   17.80
 -13  -8   1   54.99   24.60
   8 -13   1    5.40   12.20
  13   8   1   45.80   21.00
   7 -13  -1   28.20   18.20
 -13  -7  -1    1.50   17.90
  13   7  -1   38.70   17.90
  13   7  -1   28.70   16.30
   7 -13   1   11.50   16.30
 -13  -7   1   28.00   20.80
  13   7   1   14.80   12.70
  13   7   1   52.09   20.90
  13   6  -1   48.10   22.30
   6 -13  -1   90.29   29.30
 -13  -6  -1   37.60   22.40
   6 -13  -1   84.59   21.50
  13   6  -1   62.29   23.40
  13   6   1   52.49   21.70
   6 -13   1   76.29   21.60
   6 -13   1  123.09   30.10
 -13  -6   1   44.40   23.70
  13   6   1   33.20   19.10
   5 -13  -1  127.89   30.00
  13   5  -1   15.60   15.00
 -13  -5  -1   26.70   18.90
   5 -13  -1   71.49   20.50
  13   5  -1   31.40   17.20
   5 -13   1  120.89   29.10
  13   5   1   15.10   15.00
   5 -13   1   86.69   20.50
 -13  -5   1   14.10   17.20
  13   5   1   42.10   18.80
   4 -13  -1   88.99   23.60
  13   4  -1   -8.30    9.50
  13   4  -1   -4.60    9.70
   4 -13  -1   58.19   18.80
   4 -13   1   92.59   24.90
  13   4   1    7.10   11.50
 -13  -4   1   -9.10    9.80
  13   4   1   14.70   12.90
   4 -13   1   62.09   18.20
   3 -13  -1   57.49   20.30
   3 -13  -1   82.69   25.50
  -3  13  -1   82.29   20.00
 -13  -3  -1   63.29   21.50
 -13  -3  -1   18.70   17.10
  13   3  -1   61.69   19.50
  13   3  -1   30.30   17.70
 -13  -3   1   47.40   19.60
   3 -13   1   70.79   22.00
  -3  13   1   81.89   19.90
  13   3   1   50.09   19.70
  13   3   1   32.40   17.40
  -3  13   1   77.19   21.30
   3 -13   1   59.09   23.30
  13   2  -1   58.79   18.10
   2 -13  -1   28.30   16.20
 -13  -2  -1   47.00   19.70
  13   2  -1   33.30   17.20
   2 -13  -1   27.70   18.60
 -13  -2  -1   50.69   17.80
   2 -13   1   21.10   16.50
  13   2   1   81.39   24.30
 -13  -2   1   62.39   18.00
  13   2   1   65.69   18.70
  -2  13   1    9.60   11.10
   2 -13   1   16.70   14.00
  -2  13   1    4.60    9.10
 -13  -2   1   65.49   21.00
  -1  13  -1   48.50   16.50
 -13  -1  -1   72.89   19.60
  -1  13  -1   32.00   15.70
  13   1  -1   42.90   16.80
   1 -13  -1   44.80   20.90
 -13  -1  -1   42.10   18.20
   1 -13  -1   15.30   15.00
  13   1  -1   40.20   18.80
  13   1  -1   53.99   19.00
  -1  13   1   27.50   12.50
  13   1   1   61.99   22.40
   1 -13   1   51.19   20.50
 -13  -1   1   33.20   16.80
  13   1   1   51.49   19.10
 -13  -1   1   59.99   17.50
  -1  13   1   37.70   16.40
  13   1   1   47.80   16.60
   1 -13   1   21.70   17.60
  13   0  -1  142.09   34.30
  13   0  -1  144.39   30.00
 -13   0  -1  136.19   31.80
 -13   0  -1  138.39   30.20
  13   0  -1  120.69   30.20
  13   0   1   78.49   28.70
 -13   0   1  151.28   33.10
 -13   0   1  136.19   28.80
  13   0   1  138.19   31.80
  -1 -13  -1   49.30   18.60
   1  13  -1   59.49   19.60
  -1 -13  -1   18.00   16.90
  13  -1  -1   16.30   15.70
 -13   1  -1   66.79   17.30
   1  13   1   45.20   13.40
  13  -1   1   45.40   19.90
   1  13   1   23.20   14.90
  -1 -13   1   59.89   22.10
 -13   1   1   42.60   15.20
  13  -1   1   40.90   14.50
 -13   1   1   27.40   13.90
  -1 -13   1   24.40   19.50
   2  13  -1   19.30    9.40
  13  -2  -1   55.09   19.80
  -2 -13  -1    5.90   14.80
  -2 -13  -1   26.00   15.30
   2  13  -1   15.40   13.40
  13  -2  -1   72.19   16.50
 -13   2  -1   45.60   15.10
  -2 -13  -1   33.30   17.90
  -2 -13   1    5.90   13.00
 -13   2   1   52.59   14.70
   2  13   1   -6.50    9.50
  -2 -13   1   13.40   15.90
  13  -2   1   59.49   14.50
   2  13   1   22.50   11.20
  13  -2   1   59.89   19.70
  -2 -13   1   39.50   18.70
  -3 -13  -1   56.49   22.10
  13  -3  -1   41.20   14.50
   3  13  -1   88.19   22.90
  -3 -13  -1   90.59   26.30
   3  13  -1   50.79   14.90
 -13   3  -1   43.90   15.80
  13  -3  -1   32.10   17.40
   3  13   1   40.20   13.50
  -3 -13   1   49.40   21.90
  13  -3   1   26.20   16.80
  -3 -13   1   80.69   25.20
 -13   3   1   33.20   13.90
  -3 -13   1   58.99   19.90
  13  -3   1   29.40   12.60
   3  13   1   74.89   22.10
  -4 -13  -1   60.89   23.60
  -4 -13  -1   60.49   25.90
   4  13  -1   75.09   24.20
   4  13  -1   81.39   18.70
  -4 -13   1   49.70   24.80
  -4 -13   1   83.89   26.10
   4  13   1   59.69   17.20
   4  13   1   53.09   21.10
  -5 -13  -1   72.39   25.40
  13  -5  -1   38.60   20.60
  -5 -13  -1   74.09   28.80
   5  13  -1   96.79   20.20
   5  13  -1  132.09   33.90
  -5 -13   1   56.69   25.00
  -5 -13   1  119.29   30.30
  13  -5   1   26.40   18.50
   5  13   1   82.49   26.50
   5  13   1   91.29   20.50
  -6 -13  -1   87.49   25.40
  13  -6  -1   29.10   12.70
  13  -6  -1   28.70   18.00
   6  13  -1   89.79   19.60
  -6 -13  -1   87.49   29.70
 -13   6  -1   70.29   20.70
   6  13  -1   84.49   27.30
   6  13   1  100.29   26.70
  -6 -13   1   94.79   30.80
 -13   6   1   52.69   18.50
  13  -6   1   43.80   19.50
   6  13   1   69.39   18.90
  13  -6   1   51.59   12.20
  -6 -13   1   68.19   23.90
   7  13  -1    8.40   11.60
  -7 -13  -1   18.10   14.30
  13  -7  -1   14.50   14.00
  -7 -13  -1    0.30   15.90
   7  13  -1   20.80   17.80
 -13   7  -1   48.90   17.80
  13  -7  -1   33.50    9.50
  13  -7   1   34.70   18.30
  -7 -13   1   26.90   24.30
   7  13   1   11.00   12.20
   7  13   1    2.40   14.90
  -7 -13   1   26.30   17.10
  -8 -13  -1    2.40   16.80
   8  13  -1   40.30   15.10
   8  13  -1   -0.20   13.60
  13  -8  -1   29.20    8.50
 -13   8  -1   46.40   17.50
  13  -8  -1   17.10   14.70
  -8 -13  -1    0.20   12.50
  -8 -13   1   30.60   19.00
  -8 -13   1  -16.80   14.90
  13  -8   1   38.40   20.50
   8  13   1   14.50   16.70
   8  13   1    7.50   11.80
   9  13  -1   -6.60   12.60
  13  -9  -1   61.59   25.10
  -9 -13  -1    0.90   13.20
   9  13  -1    9.10   10.90
  -9 -13  -1   30.30   22.70
  -9 -13   1   28.70   21.10
  13  -9   1   55.69   23.70
   9  13   1   -1.80   13.70
   9  13   1  -10.90    9.10
  -9 -13   1   -5.60   11.70
 -10 -13  -1   51.39   28.40
  10  13  -1   30.10   19.80
 -10 -13  -1   16.10   16.60
  13 -10  -1   80.59   25.50
  10  13  -1   -7.30   10.30
  10  13   1   23.90   14.90
  13 -10   1  102.99   29.10
 -10 -13   1   23.70   18.60
  10  13   1   -2.80   11.60
 -10 -13   1   35.70   25.50
  11  13  -1   -0.20   14.20
  13 -11  -1    5.00   15.90
  11  13  -1   13.90   14.40
 -11 -13  -1    8.40   14.20
 -11 -13  -1   20.70   23.10
 -11 -13   1   39.00   18.50
  11  13   1  -11.40   10.40
  11  13   1   -2.70   12.00
 -11 -13   1   18.30   21.60
  13 -11   1    4.90   15.10
  12  13  -1    3.70   14.00
  12  13  -1   13.00   15.80
  13 -12  -1   -7.20   11.90
 -12 -13  -1  -10.10   23.40
 -12 -13  -1    4.30   14.80
  12  13   1   22.70   16.70
  12  13   1   -9.50   11.20
  13 -12   1   -0.90   15.40
 -12 -13   1   -0.80   24.50
 -12 -13   1   -2.00   12.70
  13  13  -1   -1.40   14.20
 -13 -13  -1    0.10   20.50
  13 -13   1   19.30   17.40
 -13 -13   1   -2.40   20.90
  13  13   1   19.00   16.90
  13  13   1   -1.00   16.40
  14  13  -1   19.80   16.70
 -14 -13  -1   11.30   25.90
  14  13  -1    7.20   16.80
  14  13   1   22.20   19.60
  14  13   1   -2.80   13.20
 -14 -13   1    7.80   25.10
 -14 -12  -1  -16.30   19.20
  14  12  -1    4.40   13.80
  14  12  -1   -5.40   13.20
  14  12   1   -8.70   12.40
 -14 -12   1   24.10   23.80
  14  12   1   -0.20   14.10
  14  11  -1   45.00   21.50
  11 -14  -1    1.30   14.00
 -14 -11  -1    8.90   26.20
 -14 -11   1   35.10   28.30
  11 -14   1   23.90   17.20
  14  11   1   28.40   20.80
 -14 -10  -1   54.49   31.50
  14  10  -1   40.10   22.30
  10 -14  -1   76.49   27.20
  14  10  -1   16.70   17.00
  10 -14   1   51.89   22.40
  14  10   1   36.80   21.30
 -14 -10   1   47.60   26.60
  14  10   1  102.89   28.00
 -14  -9  -1   43.50   28.20
   9 -14  -1   98.59   29.10
  14   9  -1   62.19   23.50
  14   9  -1   35.10   20.60
 -14  -9   1   27.10   21.50
   9 -14   1   76.19   25.70
  14   9   1   97.09   29.50
  14   9   1   39.70   21.00
 -14  -8  -1   19.70   20.10
  14   8  -1    0.70   13.40
  14   8  -1   34.20   18.70
   8 -14  -1    5.00   15.60
 -14  -8   1   19.10   22.00
   8 -14   1   12.10   16.10
  14   8   1    8.50   13.20
  14   8   1   -9.70    8.30
   7 -14  -1   64.39   22.80
  14   7  -1    7.70   15.20
 -14  -7  -1   21.90   19.60
  14   7  -1    1.00   11.80
 -14  -7   1    7.40   18.70
   7 -14   1   25.30   17.10
  14   7   1   13.40   15.10
  14   7   1   21.50   17.10
   6 -14  -1   72.59   25.10
 -14  -6  -1   27.90   19.50
  14   6  -1   14.00   14.30
  14   6  -1   11.30   12.30
   6 -14   1   29.80   17.30
  14   6   1   -0.70   12.80
  14   6   1   17.70   14.40
 -14  -6   1    7.40   15.30
   6 -14   1   37.10   16.60
 -14  -5  -1   45.70   23.00
   5 -14  -1   -1.00   15.10
   5 -14  -1    4.90   13.10
  14   5  -1   63.49   20.10
  14   5  -1   33.20   18.00
 -14  -5   1   29.10   19.40
   5 -14   1   26.20   15.60
   5 -14   1   21.80   17.30
  14   5   1   33.90   18.30
  14   5   1   14.10   14.20
   4 -14  -1  100.49   24.00
  14   4  -1   11.60   13.40
   4 -14  -1  110.09   27.90
  14   4  -1    0.90   13.10
   4 -14   1  167.18   33.20
 -14  -4   1    7.40   15.20
   4 -14   1  102.89   25.00
   3 -14  -1  300.27   45.60
 -14  -3  -1   33.70   23.10
  -2  14  -1   30.70   15.80
 -14  -2  -1  116.69   25.80
 -14  -2  -1  132.49   29.10
  -2  14  -1   28.20   18.60
  14   2  -1   76.79   22.70
   2 -14  -1   52.99   22.10
   2 -14  -1   52.09   23.20
  14   2  -1  148.39   32.30
  14   2   1   54.59   24.50
  -2  14   1   57.89   20.90
  -2  14   1   49.50   17.10
   2 -14   1  117.69   32.00
  14   2   1  104.09   24.00
 -14  -2   1  142.19   26.50
 -14  -2   1  111.29   27.80
   2 -14   1   38.10   22.20
   1 -14  -1   16.80   17.80
  -1  14  -1   34.50   13.10
  14   1  -1   43.70   19.90
  -1  14  -1   33.30   17.00
 -14  -1  -1   63.49   21.60
  14   1  -1   59.99   19.00
 -14  -1  -1  113.49   24.40
   1 -14  -1   40.40   20.00
  14   1   1   64.09   22.40
  -1  14   1    8.40   10.40
   1 -14   1    5.30   16.10
  14   1   1   78.79   20.10
 -14  -1   1   60.19   19.80
 -14  -1   1  100.29   21.10
  -1  14   1   11.70   13.20
   0 -14  -1   42.40   21.40
  14   0  -1   44.70   16.40
 -14   0  -1   45.70   16.90
 -14   0  -1   40.20   17.50
   0 -14  -1    5.20   15.30
   0  14  -1   63.39   20.80
   0  14  -1   29.50   12.20
  14   0  -1    5.90   12.80
   0 -14   1   35.30   19.60
  14   0   1    6.40   13.30
   0  14   1   38.30   13.50
  14   0   1   36.20   15.70
   0  14   1   25.00   15.10
   0 -14   1   52.79   22.10
 -14   0   1   42.60   15.40
 -14   0   1   32.50   16.50
  14  -1  -1   54.49   17.30
  -1 -14  -1   29.20   19.70
 -14   1  -1   63.79   19.80
  14  -1  -1   42.30   20.40
   1  14  -1   25.80   12.90
   1  14  -1   69.89   22.00
  -1 -14  -1   40.00   21.00
   1  14   1   28.60   13.60
   1  14   1   17.40   15.60
  -1 -14   1   32.60   19.50
 -14   1   1   73.59   26.80
  -1 -14   1   48.90   23.10
  14  -1   1   99.19   20.90
  14  -1   1   79.39   24.00
  14  -2  -1  111.09   22.60
   2  14  -1   67.49   23.20
  -2 -14  -1   35.30   22.40
  14  -2  -1  103.09   28.70
 -14   2  -1   87.99   21.50
  -2 -14  -1   65.19   25.20
   2  14  -1   44.50   15.90
   2  14   1   57.99   18.10
   2  14   1   36.80   19.60
  -2 -14   1   40.20   21.60
  14  -2   1  113.39   23.60
  14  -2   1   89.99   27.70
  -2 -14   1   51.49   22.40
   3  14  -1  316.67   62.39
   3  14  -1  316.67   55.29
  -3 -14  -1  401.46   68.99
  -3 -14  -1  281.47   62.39
   3  14   1  365.76   64.09
  -3 -14   1  362.36   68.79
  -3 -14   1  319.77   64.39
   3  14   1  260.27   53.59
  -4 -14  -1   91.89   31.60
   4  14  -1   66.39   36.60
  -4 -14  -1   76.69   32.00
   4  14  -1   87.79   22.60
   4  14   1   84.69   26.70
  -4 -14   1   97.79   32.90
   4  14   1   96.89   23.20
  -4 -14   1  128.19   33.20
   5  14  -1   62.59   22.70
 -14   5  -1   38.60   18.70
  14  -5  -1   28.50   18.70
  -5 -14  -1   27.00   20.70
   5  14  -1    7.00   11.70
  14  -5  -1   60.89   14.10
  -5 -14  -1   29.70   23.10
  -5 -14   1   31.60   22.00
   5  14   1   19.70   17.30
   5  14   1   15.90   11.20
  14  -5   1   30.70   18.90
  -5 -14   1   39.80   21.30
  14  -5   1   27.40    9.80
  -6 -14  -1   42.20   20.20
   6  14  -1   26.10   12.60
  14  -6  -1   11.00   16.30
  14  -6  -1   15.60    9.00
   6  14  -1   66.99   24.50
  -6 -14  -1   53.69   24.40
   6  14   1   44.50   20.40
   6  14   1   18.90   12.10
  -6 -14   1   54.19   21.70
  14  -6   1    2.20   11.90
  -6 -14   1    4.40   18.50
  14  -6   1   -2.40    4.60
  -7 -14  -1   40.60   24.10
  14  -7  -1    8.60    7.00
  14  -7  -1   15.90   16.60
   7  14  -1   46.30   20.00
  -7 -14  -1    2.20   13.20
   7  14  -1   17.80   14.10
  14  -7   1   -5.50   11.30
   7  14   1   25.50   18.00
  -7 -14   1   23.40   19.60
   7  14   1   29.80   14.20
  -7 -14   1   65.39   28.80
  14  -8  -1    0.80   12.70
  -8 -14  -1    6.50   14.00
  -8 -14  -1   34.20   25.60
   8  14  -1   22.30   13.70
   8  14  -1    9.00   16.30
   8  14   1   25.60   19.00
  -8 -14   1   13.70   18.70
  -8 -14   1    4.90   17.50
  14  -8   1   20.20   16.20
   8  14   1   28.80   15.00
  -9 -14  -1   49.90   24.90
  14  -9  -1   22.10   22.80
   9  14  -1   84.29   21.10
  -9 -14  -1   80.29   36.00
   9  14  -1   80.89   28.70
  14  -9   1   96.69   29.10
   9  14   1   67.49   27.10
  -9 -14   1    3.90   21.20
   9  14   1   97.99   24.30
  -9 -14   1   80.29   28.00
 -10 -14  -1   98.49   36.80
  10  14  -1   62.19   25.20
  10  14  -1   47.90   20.10
  14 -10  -1   11.60   16.60
 -10 -14  -1   15.60   20.40
  10  14   1   32.70   20.60
  10  14   1   84.19   22.50
  14 -10   1   25.60   18.70
 -10 -14   1   71.99   31.60
 -10 -14   1   61.49   26.20
  11  14  -1   14.60   13.60
 -11 -14  -1   14.50   17.10
  14 -11  -1   44.60   24.30
  11  14  -1   41.80   23.10
 -11 -14   1   45.20   21.50
  11  14   1   19.30   17.40
  14 -11   1   20.70   20.20
  11  14   1   49.10   23.40
 -12 -14  -1   39.20   21.70
 -12 -14  -1  -11.70   19.50
  14 -12  -1   21.10   21.90
  12  14  -1   10.40   16.30
  12  14   1   33.40   18.20
  12  14   1   14.50   16.00
  14 -12   1  -17.80   12.90
 -12 -14   1   32.60   26.60
 -12 -14   1    2.80   15.30
  13  14  -1    6.80   15.00
  14 -13  -1  -15.60   11.30
 -13 -14  -1   26.40   25.10
  13  14  -1    1.10   18.00
  14 -13   1    3.90   15.30
 -13 -14   1   31.90   29.40
  13  14   1   23.60   19.90
  13  14   1    2.70   15.50
  14  14  -1   21.50   21.30
  14  14  -1    2.80   15.90
 -14 -14  -1   39.20   32.60
  14 -14  -1   32.10   23.90
  14  14   1   -3.50   11.70
  14  14   1    0.40   16.90
  14 -14   1   10.50   17.70
 -14 -14   1    4.50   19.40
  15  14  -1   -4.30   14.80
  15  14  -1   -1.20   18.70
 -15 -14  -1   61.89   35.30
  14 -15  -1    5.90   17.00
  14 -15   1   -2.70   15.60
 -15 -14   1    2.10   28.40
  15  14   1   13.00   20.20
  15  14   1   -9.60   12.60
  15  13  -1    2.10   18.50
  15  13  -1    9.10   16.10
 -15 -13  -1    7.00   23.70
  15  13   1   12.10   17.10
  15  13   1   -4.20   12.90
 -15 -13   1   25.60   28.90
  15  12  -1   11.50   17.00
 -15 -12  -1  -15.80   20.30
  15  12  -1    2.90   13.50
 -15 -12   1    6.40   24.80
  15  12   1   -3.00   14.40
  15  12   1  -15.00   12.70
 -15 -11  -1   25.10   25.20
  15  11  -1   12.30   15.20
  11 -15  -1   49.20   23.00
  15  11  -1   25.70   21.30
  15  11   1    2.70   15.40
 -15 -11   1   -3.10   22.60
  15  11   1    9.60   15.70
  11 -15   1   17.10   18.90
  15  10  -1  -14.40   13.70
  10 -15  -1   47.00   22.40
 -15 -10  -1    3.00   19.30
  15  10   1    0.90   16.30
  10 -15   1   82.19   26.30
 -15 -10   1   21.20   23.10
  15  10   1   28.50   21.50
  15   9  -1   28.20   18.50
  15   9  -1   12.90   14.80
   9 -15  -1   54.69   23.70
 -15  -9  -1    2.30   22.10
 -15  -9   1   20.10   23.80
   9 -15   1   89.69   29.10
  15   9   1   28.30   18.30
  15   9   1    0.10   13.30
  15   8  -1   79.99   26.40
   8 -15  -1   22.70   19.40
  15   8  -1   29.20   18.40
 -15  -8  -1   28.80   24.30
   8 -15   1  109.09   31.10
 -15  -8   1    6.50   17.90
  15   8   1    0.90   15.90
  15   8   1   38.90   19.70
   7 -15  -1   12.60   17.40
  15   7  -1   15.30   16.00
  15   7  -1   14.70   16.00
 -15  -7  -1   23.30   20.30
  15   7   1   33.60   19.20
 -15  -7   1   72.39   28.00
   7 -15   1   50.39   25.10
  15   7   1   37.40   19.90
   6 -15  -1   22.50   18.10
  15   6  -1    9.90   15.50
  15   6  -1   17.80   16.60
 -15  -6  -1   24.30   20.20
  15   6   1    8.40   14.90
 -15  -6   1    8.50   19.00
  15   6   1   39.90   19.40
   6 -15   1   65.59   26.10
   5 -15  -1   48.40   23.50
  15   5  -1   20.70   16.60
 -15  -5  -1    9.60   16.00
   5 -15  -1   -7.30   11.80
  15   5  -1    8.90   13.10
  15   5   1    2.70   12.30
   5 -15   1   -7.20   11.90
   5 -15   1    2.40   13.10
  15   5   1   29.10   19.50
 -15  -5   1   -2.80   14.20
 -15  -4  -1   17.80   19.30
 -15  -4  -1   15.20   17.30
  15   4  -1   46.00   20.10
  15   4  -1   45.90   19.40
   4 -15  -1   28.50   20.20
   4 -15  -1   25.70   19.80
 -15  -4   1   37.40   20.00
  15   4   1   40.50   20.50
   4 -15   1   39.20   19.50
  15   4   1   39.40   18.10
   4 -15   1   53.89   24.50
   3 -15  -1  144.19   30.50
 -15  -3  -1    7.60   15.90
  15   3  -1   26.10   17.30
 -15  -3  -1   14.00   16.30
  15   3  -1   36.40   16.70
  15   3   1   16.80   16.50
 -15  -3   1   25.80   18.80
  15   3   1    5.90   12.40
   3 -15   1  152.48   33.90
 -15  -2  -1   78.89   28.50
  15   2  -1   61.99   22.70
  -2  15  -1   83.89   21.70
   2 -15  -1   85.69   30.20
  15   2  -1   94.49   29.20
   2 -15  -1   59.99   26.40
 -15  -2  -1   53.89   26.80
   2 -15   1   53.59   25.70
   2 -15   1   85.59   28.40
  -2  15   1   78.79   22.60
 -15  -2   1   87.59   27.30
  15   2   1   73.99   26.50
  15   2   1  107.69   25.60
   1 -15  -1  222.68   49.30
  15   1  -1  201.08   41.00
  -1  15  -1  174.68   36.70
  15   1  -1  169.48   43.50
   1 -15  -1  152.88   42.40
 -15  -1  -1  190.08   43.80
  15   1   1  259.37   43.70
   1 -15   1  185.88   44.40
  15   1   1  166.28   43.50
  -1  15   1  161.38   36.70
 -15  -1   1  166.68   41.40
   1 -15   1  243.48   49.90
  -1  15   1  221.48   43.90
   0 -15  -1   55.59   25.00
  15   0  -1   31.60   16.50
   0  15  -1   57.69   16.60
  15   0  -1   45.30   20.20
   0  15  -1  127.79   28.00
   0 -15  -1  118.09   31.90
 -15   0   1   11.10   15.90
  15   0   1   27.80   15.00
   0  15   1   53.09   20.00
   0 -15   1   53.39   22.80
  15   0   1   14.50   17.10
   0 -15   1   53.39   24.40
   0  15   1   43.90   15.50
  -1 -15  -1  182.18   44.00
  15  -1  -1  173.78   38.00
  -1 -15  -1  168.98   44.80
   1  15  -1  180.78   36.10
  15  -1  -1  140.89   40.70
   1  15  -1  253.17   46.30
   1  15   1  202.28   42.70
   1  15   1  170.38   36.20
  -1 -15   1  193.18   45.50
  -1 -15   1  303.27   52.49
  15  -1   1  202.88   38.10
  15  -1   1  118.19   39.10
   2  15  -1   66.99   20.10
  15  -2  -1   88.09   22.40
   2  15  -1   97.89   28.30
  -2 -15  -1   85.49   30.50
  15  -2  -1   59.99   25.30
  -2 -15  -1   95.59   31.70
   2  15   1   76.79   21.30
  15  -2   1  101.39   22.30
  -2 -15   1   40.50   25.70
  -2 -15   1  113.59   35.00
   2  15   1   95.49   27.80
  15  -2   1   94.99   30.60
   3  15  -1  139.49   31.70
  -3 -15  -1  164.48   43.00
  -3 -15  -1  154.38   41.80
  -3 -15   1  224.38   46.20
  -3 -15   1  132.29   39.30
   3  15   1  178.08   41.10
   3  15   1  148.49   32.40
  15  -4  -1   14.30   11.00
   4  15  -1   20.30   18.80
  -4 -15  -1   24.50   21.60
   4  15  -1   32.70   13.30
  -4 -15  -1   33.00   22.20
  15  -4  -1   59.99   22.00
   4  15   1   44.00   21.90
  -4 -15   1   30.00   19.70
  15  -4   1   54.89   23.40
   4  15   1   22.60   11.80
  -4 -15   1   13.70   21.40
   5  15  -1    6.80   10.30
   5  15  -1   12.60   15.60
  15  -5  -1   -4.50   12.10
  -5 -15  -1  -13.80   15.90
  -5 -15  -1   11.60   16.30
  15  -5  -1    2.20    7.60
   5  15   1    3.90    9.50
  15  -5   1   -4.70   11.60
  -5 -15   1   -2.80   14.80
  -5 -15   1   -2.50   14.40
  15  -5   1    4.90    6.50
   5  15   1  -16.80   11.20
   6  15  -1   45.70   16.90
   6  15  -1   40.30   20.60
  15  -6  -1   52.49   24.00
  -6 -15  -1   56.69   23.30
  -6 -15  -1   32.80   25.10
   6  15   1   35.00   15.80
  15  -6   1   13.30   15.00
  -6 -15   1    9.30   16.50
   6  15   1   17.80   18.30
  -6 -15   1   38.60   25.90
   7  15  -1   50.99   17.60
   7  15  -1   16.40   18.60
  15  -7  -1   45.00   23.40
  -7 -15  -1   -1.20   18.70
  -7 -15  -1   19.70   20.40
  -7 -15   1   30.60   20.80
  15  -7   1   36.60   19.60
   7  15   1   24.20   18.80
  -7 -15   1   57.59   31.40
   7  15   1   18.00   12.80
  -8 -15  -1   80.09   29.30
  -8 -15  -1   14.50   23.50
  15  -8  -1   39.10   21.20
   8  15  -1   52.19   18.90
   8  15  -1   25.90   22.40
   8  15   1   53.49   20.60
  -8 -15   1   38.80   28.00
  15  -8   1   46.50   24.50
   8  15   1   62.69   24.30
  -8 -15   1   57.99   25.40
   9  15  -1   48.70   19.10
  15  -9  -1   16.00   19.20
  -9 -15  -1   78.29   31.90
   9  15  -1   46.40   25.40
  -9 -15  -1   72.29   28.70
  -9 -15   1   86.19   33.90
  15  -9   1   -1.80   15.80
  -9 -15   1   44.80   21.80
   9  15   1   51.09   23.90
   9  15   1   36.60   17.70
 -10 -15  -1   56.29   31.40
  15 -10  -1   11.60   19.10
  10  15  -1   54.79   26.90
 -10 -15  -1   49.40   25.80
  10  15  -1   55.19   20.10
  10  15   1   95.29   24.10
 -10 -15   1   32.60   22.20
 -10 -15   1   56.09   31.20
  10  15   1   32.20   23.40
 -11 -15  -1   -8.60   14.90
 -11 -15  -1   12.90   25.30
  15 -11  -1   32.50   24.70
 -11 -15   1   29.90   21.80
 -11 -15   1   28.80   28.80
  11  15   1   16.10   17.80
  15 -11   1   -5.20   14.10
  11  15   1   26.80   18.80
 -12 -15  -1   65.59   34.30
  15 -12  -1   17.50   21.30
 -12 -15  -1   46.20   23.80
  12  15  -1   33.70   23.40
  12  15  -1   42.10   20.00
  12  15   1    7.80   16.80
  15 -12   1    5.40   19.40
 -12 -15   1   50.09   30.30
  12  15   1   10.70   15.10
 -12 -15   1   -0.90   17.00
  13  15  -1   -6.10   15.60
  13  15  -1    9.20   16.10
 -13 -15  -1    8.70   29.00
  15 -13  -1   -0.40   13.60
  13  15   1   10.90   16.40
  15 -13   1   11.20   18.70
  13  15   1   32.20   24.20
 -13 -15   1   14.80   25.20
 -14 -15  -1    0.20   26.50
  14  15  -1    0.30   19.20
  14  15  -1  -10.30   13.70
  15 -14  -1   -1.00   18.30
 -14 -15   1    4.60   29.00
  15 -14   1    5.30   18.60
  14  15   1  -14.30   12.60
  14  15   1    2.40   13.10
 -15 -15  -1  -17.30   24.20
  15  15  -1    4.10   15.90
  15 -15  -1    7.70   19.70
  15  15  -1  -17.60   10.60
 -15 -15   1  -22.20   20.90
  15  15   1   -6.80   16.90
  15 -15   1   -5.60   19.70
  15  15   1   -7.00   17.20
  16  15  -1   -1.80   16.50
 -16 -15  -1  -11.80   21.10
  16  15  -1    4.40   16.80
  15 -16  -1   -1.40   18.70
  15 -16   1    9.10   18.60
  16  15   1   -3.40   14.40
  16  15   1    5.70   20.60
 -16 -15   1  -18.10   27.50
 -16 -14  -1    9.10   26.80
  16  14  -1    4.10   18.00
  16  14  -1   -7.00   14.10
  14 -16   1    4.20   17.70
  16  14   1    8.80   18.10
  16  14   1   -9.80   14.20
 -16 -14   1    9.80   24.10
 -16 -13  -1   26.90   28.60
  16  13  -1   -4.30   16.00
  16  13  -1   -4.90   14.00
  16  13   1  -15.90   11.20
  16  13   1   -7.90   16.60
 -16 -13   1   12.80   29.30
  16  12  -1    1.50   13.90
 -16 -12  -1    5.40   25.10
  16  12  -1    1.30   17.50
 -16 -12   1    2.70   23.10
  16  12   1    0.30   13.60
  16  12   1   11.90   17.40
  16  11  -1   15.50   17.40
 -16 -11  -1   28.00   25.90
  16  11  -1   14.00   17.00
  16  11   1   20.80   19.30
  16  11   1    2.40   13.70
 -16 -11   1    8.40   24.60
  11 -16   1   41.00   30.90
  16  10  -1    0.40   14.50
 -16 -10  -1    1.20   22.50
  16  10  -1  -13.90   11.90
  10 -16  -1  -21.50   13.50
  10 -16   1   -6.90   15.50
  16  10   1  -13.10   10.60
 -16 -10   1  -41.00   22.20
  16  10   1  -10.90   11.10
   9 -16  -1   33.10   21.90
  16   9  -1   44.40   21.90
 -16  -9  -1    0.40   21.10
  16   9  -1   28.20   19.90
  16   9   1   12.70   17.00
  16   9   1   -1.10   12.10
 -16  -9   1   20.80   23.20
   9 -16   1    6.80   18.10
  16   8  -1   31.70   21.50
   8 -16  -1    7.80   18.30
 -16  -8  -1  107.69   36.40
  16   8   1   37.50   23.20
 -16  -8   1   28.20   25.30
  16   8   1   19.40   22.90
   8 -16   1   37.30   24.00
   7 -16  -1   46.10   24.20
  16   7  -1   64.09   24.90
 -16  -7  -1   32.40   25.60
  16   7  -1   50.89   23.70
 -16  -7   1  102.29   33.50
   7 -16   1   28.60   23.60
  16   7   1   69.29   25.10
  16   7   1  114.99   30.90
  16   6  -1   28.10   18.20
  16   6  -1   39.30   20.60
   6 -16  -1   37.00   22.40
 -16  -6  -1   53.29   25.50
  16   6   1   41.90   20.80
   6 -16   1   13.50   18.10
  16   6   1   68.99   24.00
 -16  -6   1   51.59   26.30
   5 -16  -1   75.79   29.20
  16   5  -1    7.20   16.00
  16   5  -1    7.80   14.70
 -16  -5  -1   20.80   19.80
   5 -16   1   40.40   23.80
  16   5   1   16.50   15.10
 -16  -5   1   13.90   15.60
  16   5   1   -6.10   10.90
 -16  -4  -1    1.00   15.40
  16   4  -1   17.10   16.00
  16   4  -1   13.80   16.00
   4 -16  -1    5.30   18.00
 -16  -4   1   11.10   17.20
  16   4   1  -11.50    9.50
   4 -16   1   44.00   21.50
   4 -16   1   26.10   17.70
  16   4   1    0.50   12.50
  16   3  -1   33.40   20.80
  16   3  -1   25.30   15.70
   3 -16  -1   31.20   20.30
   3 -16  -1   12.40   22.50
 -16  -3  -1   28.30   19.10
   3 -16   1   12.90   20.20
  16   3   1   39.70   17.60
   3 -16   1   19.90   18.80
 -16  -3   1   29.80   20.40
  16   3   1   15.20   15.30
  -2  16  -1   10.70   13.60
  16   2  -1   66.79   24.10
   2 -16  -1   11.80   19.00
 -16  -2  -1   79.99   26.70
   2 -16  -1   52.19   25.20
  16   2  -1   41.20   19.20
  16   2   1   66.59   24.10
  -2  16   1   49.20   17.80
   2 -16   1   97.69   29.90
 -16  -2   1   53.09   22.60
   2 -16   1   24.60   21.50
  16   2   1   76.89   22.10
   1 -16  -1   62.09   26.80
  16   1  -1   49.20   24.00
   1 -16  -1   43.90   24.10
  16   1  -1  124.99   27.20
 -16  -1  -1   80.09   25.80
  -1  16  -1   42.20   16.50
  16   1   1   38.20   20.90
  -1  16   1   40.30   16.20
  16   1   1   82.59   21.80
   1 -16   1   30.80   22.00
   1 -16   1   91.49   29.90
   0 -16  -1   32.60   22.00
   0  16  -1    9.00   11.00
  16   0  -1   45.70   20.80
  16   0  -1   49.90   18.60
   0 -16  -1   29.60   21.00
  16   0   1   14.80   15.60
   0 -16   1    8.30   17.40
   0 -16   1   35.90   21.30
  16   0   1   51.39   17.50
   0  16   1    5.70    9.20
   1  16  -1   62.99   17.30
  -1 -16  -1   66.39   27.40
  16  -1  -1   53.49   22.70
  16  -1  -1   76.39   22.30
  -1 -16  -1   14.20   21.50
   1  16  -1   45.00   25.60
   1  16   1   31.80   15.80
   1  16   1   63.19   22.40
  16  -1   1   98.39   30.10
  -1 -16   1   39.70   23.10
  -1 -16   1   33.30   23.80
  16  -1   1   92.59   21.60
  -2 -16  -1   16.80   21.80
  -2 -16  -1   27.70   21.50
   2  16  -1   33.60   14.10
  16  -2  -1   47.40   22.10
  16  -2  -1   54.59   18.20
  -2 -16   1   15.90   22.20
   2  16   1   29.30   13.70
   2  16   1   12.70   16.70
  16  -2   1   70.89   25.60
  -2 -16   1   65.39   27.60
  16  -2   1   78.79   19.20
  -3 -16  -1   -2.50   14.50
   3  16  -1    3.10   15.20
  16  -3  -1   13.00   17.50
   3  16  -1   21.10   13.50
  -3 -16  -1   39.00   24.20
  16  -3  -1   46.10   15.30
   3  16   1   15.90   13.70
  -3 -16   1   24.00   23.10
  16  -3   1   31.70   11.90
  16  -3   1    4.30   14.00
  -3 -16   1   29.90   20.50
   3  16   1   69.39   24.30
   4  16  -1   28.70   19.00
   4  16  -1   31.50   13.50
  16  -4  -1   -2.00    8.70
  16  -4  -1    7.00   14.10
  -4 -16  -1   -6.30   16.70
  -4 -16  -1   16.30   21.50
  -4 -16   1   40.70   25.70
  16  -4   1    4.70    8.30
   4  16   1   -1.80   14.40
  -4 -16   1   28.40   24.70
  16  -4   1   -1.20   14.80
   4  16   1    3.10   11.60
  -5 -16  -1   11.30   18.40
  16  -5  -1    8.40   15.70
   5  16  -1   12.30   18.60
   5  16  -1   30.10   14.20
  -5 -16  -1   48.70   24.80
  16  -5  -1    8.90    9.10
  -5 -16   1   -0.80   18.60
  16  -5   1    1.10   16.30
  -5 -16   1   41.00   22.30
   5  16   1   35.30   14.30
   5  16   1   28.90   19.20
   6  16  -1   48.00   23.30
  -6 -16  -1    1.70   16.30
   6  16  -1    9.00   11.80
  16  -6  -1   57.49   23.90
  -6 -16  -1    1.80   19.80
  -6 -16   1   20.10   18.50
  -6 -16   1   32.90   26.50
  16  -6   1   45.20   23.20
   6  16   1   11.60   17.50
   6  16   1    0.90   11.00
   7  16  -1   23.40   13.30
   7  16  -1    4.80   15.30
  -7 -16  -1   27.80   28.10
  -7 -16  -1   15.30   18.40
  16  -7  -1   88.29   30.10
   7  16   1   27.80   14.40
  -7 -16   1   12.00   21.70
  16  -7   1   67.99   25.20
   7  16   1   47.70   22.80
  -7 -16   1   28.10   22.60
  -8 -16  -1   42.60   25.10
   8  16  -1    9.90   16.70
   8  16  -1   -9.90   10.60
  16  -8  -1   14.30   17.70
  16  -8   1   31.40   23.20
   8  16   1   19.70   19.60
   8  16   1   13.40   12.60
  -8 -16   1   11.70   17.20
  -9 -16  -1   53.09   28.30
  -9 -16  -1   18.10   26.10
   9  16  -1   21.30   18.80
  16  -9  -1   -7.10   26.30
   9  16  -1   41.70   17.10
   9  16   1   28.10   21.10
  -9 -16   1   30.80   28.50
   9  16   1   19.30   15.40
  16  -9   1   18.40   21.90
  -9 -16   1    6.80   19.00
  16 -10  -1   16.50   19.20
 -10 -16  -1   28.90   22.70
 -10 -16  -1   13.80   27.00
  10  16  -1   10.00   21.90
  16 -10   1   19.90   16.90
 -10 -16   1   36.90   28.30
  10  16   1   27.80   16.80
  10  16   1   18.80   27.30
 -10 -16   1   42.60   22.20
  11  16  -1   19.60   15.60
  16 -11  -1   -3.30   16.40
 -11 -16  -1   64.09   27.00
 -11 -16  -1   -6.30   20.30
  11  16  -1   19.50   23.50
  11  16   1   51.09   24.90
 -11 -16   1   25.10   22.60
  11  16   1   40.30   19.20
 -11 -16   1  -30.80   19.20
  16 -11   1   -6.50   13.40
  12  16  -1   24.70   24.10
 -12 -16  -1   23.10   27.10
  16 -12  -1   -4.00   14.90
 -12 -16  -1   23.70   20.80
  12  16  -1   28.30   19.50
 -12 -16   1   25.80   30.30
 -12 -16   1    8.20   22.10
  12  16   1    9.00   13.70
  16 -12   1    4.90   16.50
  12  16   1   10.60   18.50
  13  16  -1   10.30   15.40
  16 -13  -1    7.00   18.90
  13  16  -1   -0.20   19.00
 -13 -16  -1   44.40   30.60
  16 -13   1  -16.70   14.00
  13  16   1    5.60   13.10
  13  16   1  -11.60   11.70
 -13 -16   1   19.90   30.20
 -14 -16  -1   19.40   28.70
  16 -14  -1   -8.30   18.70
  14  16  -1   -3.70   18.90
  14  16  -1   24.90   17.80
  14  16   1   12.60   21.10
  14  16   1   12.20   18.30
 -14 -16   1    8.20   25.70
  16 -14   1    2.60   19.50
  15  16  -1    6.40   17.60
  15  16  -1   20.70   21.40
 -15 -16  -1   13.40   27.00
  16 -15  -1  -14.90   16.30
  15  16   1    6.30   18.20
 -15 -16   1   -8.90   28.20
  15  16   1   -3.70   16.10
  16 -15   1   29.50   27.40
  17  14  -1   15.50   22.20
 -17 -14  -1   26.50   29.80
  17  14  -1    7.90   21.50
 -17 -14   1   -0.90   25.00
  17  14   1  -12.60   12.50
  17  14   1   -3.50   13.80
  17  13  -1   -6.40   11.90
 -17 -13  -1    8.00   24.80
  17  13  -1    6.90   20.00
  17  13   1  -11.90   16.00
 -17 -13   1   10.90   25.50
  17  13   1   -5.60   17.80
 -17 -12  -1   11.40   27.10
  17  12  -1   15.50   18.30
  17  12  -1  -20.30   10.50
  17  12   1   -6.70   15.90
  17  12   1   11.70   16.70
 -17 -12   1   -0.80   23.10
  17  11  -1    3.00   15.20
  17  11  -1   -6.60   13.80
 -17 -11  -1  -31.70   18.40
 -17 -11   1   37.10   30.10
  17  11   1    6.60   14.90
  17  11   1   -4.40   13.50
  17  10  -1   12.20   17.30
 -17 -10  -1   -8.10   20.50
  17  10  -1  -18.20    9.60
  10 -17  -1   30.00   23.40
 -17 -10   1  -29.40   18.00
  10 -17   1   12.10   18.00
  17  10   1  -16.90   11.40
  17  10   1  -11.90   14.40
 -17  -9  -1   -9.20   22.40
  17   9  -1   10.00   16.30
  17   9  -1   12.80   15.50
   9 -17  -1   15.30   20.40
  17   9   1   11.20   17.00
   9 -17   1    4.90   19.10
  17   9   1    4.90   15.40
   8 -17  -1    4.30   16.70
  17   8  -1    9.70   17.10
 -17  -8  -1   -2.10   18.30
  17   8  -1   -8.60   12.60
  17   8   1   18.60   17.30
 -17  -8   1   24.90   22.50
  17   8   1    4.90   17.80
   8 -17   1   24.60   21.00
   7 -17  -1   -8.10   13.30
 -17  -7  -1   31.00   24.90
  17   7  -1   -4.30   13.90
  17   7  -1   37.50   21.40
 -17  -7   1   63.19   28.60
  17   7   1    7.70   15.00
  17   7   1   21.10   20.10
   7 -17   1   -2.30   14.40
   6 -17  -1    9.50   19.00
  17   6  -1   70.29   26.50
 -17  -6  -1  119.89   36.80
 -17  -6   1    6.20   20.60
   6 -17   1   66.79   30.60
  17   6   1   45.20   24.60
 -17  -5  -1    4.70   16.20
   5 -17  -1   -0.90   18.20
  17   5  -1   29.70   19.30
 -17  -5   1   13.70   19.40
   5 -17   1    1.30   16.60
  17   5   1    9.90   15.30
 -17  -4  -1   -1.70   14.40
  17   4  -1    4.50   13.60
  17   4  -1    5.70   13.50
   4 -17  -1    6.10   18.80
  17   4   1   31.80   17.20
 -17  -4   1   13.80   16.90
   4 -17   1  -10.80   13.40
  17   4   1   30.50   18.00
  17   3  -1   -1.10   11.70
   3 -17  -1    0.40   15.40
   3 -17  -1   17.70   20.10
  17   3  -1    4.40   14.80
 -17  -3  -1   -4.20   13.40
  17   3   1   -7.20   12.00
   3 -17   1   13.20   17.30
 -17  -3   1    3.90   14.80
  17   3   1    7.30   13.30
   3 -17   1    3.10   16.20
   2 -17  -1   -0.90   18.30
   2 -17  -1   23.50   20.90
  17   2  -1   19.80   17.30
  17   2  -1   25.90   16.50
   2 -17   1   14.60   19.10
  17   2   1   51.49   19.50
  17   2   1   11.10   16.20
   2 -17   1   14.10   20.00
  -2  17   1   10.60   12.50
  17   1  -1    9.80   15.90
  -1  17  -1   -0.30    9.30
   1 -17  -1    0.80   17.30
   1 -17  -1  -13.70   13.10
  17   1  -1   20.80   15.00
  17   1   1   16.50   16.10
  -1  17   1   -7.00    9.20
  17   1   1   29.40   16.30
   1 -17   1   -6.70   16.40
   1 -17   1  -10.40   14.30
   0  17  -1   39.00   15.30
  17   0  -1   23.60   17.20
   0 -17  -1   -7.50   18.30
   0 -17  -1   28.10   21.30
  17   0  -1   33.80   16.60
   0 -17   1   30.80   23.40
   0 -17   1   15.00   21.70
  17   0   1   23.60   14.30
  17   0   1   14.00   15.50
   0  17   1   13.30   13.20
  -1 -17  -1    8.60   18.00
   1  17  -1   12.00   11.20
  17  -1  -1   26.10   17.90
  17  -1  -1   22.20   14.30
  -1 -17  -1  -10.60   15.60
   1  17   1  -11.00    8.00
  17  -1   1   20.20   12.70
  -1 -17   1    5.30   19.00
  17  -1   1   31.90   22.80
  -1 -17   1   13.90   18.40
  -2 -17  -1   31.00   22.60
   2  17  -1   16.00   11.80
  -2 -17  -1   22.00   24.60
  17  -2  -1   30.30   14.40
  17  -2  -1   33.80   21.10
   2  17   1   -9.30   16.40
  -2 -17   1    5.70   19.10
  -2 -17   1   25.40   20.60
  17  -2   1   18.00   16.50
   2  17   1   -2.90   10.90
  17  -2   1   22.40   13.10
  17  -3  -1   -3.70   14.80
   3  17  -1    7.30   11.50
   3  17  -1   29.60   20.40
  -3 -17  -1    0.70   21.50
  17  -3  -1    8.80   10.70
  -3 -17  -1   14.60   18.50
  17  -3   1   -1.40   16.00
  -3 -17   1    8.50   18.40
  -3 -17   1   14.90   20.70
  17  -3   1   -3.40    8.00
   3  17   1    8.70   12.50
   3  17   1    5.50   16.00
  17  -4  -1    1.40   15.10
  17  -4  -1    2.70    9.40
  -4 -17  -1   -3.30   17.50
   4  17  -1   -7.10   14.80
  -4 -17  -1    0.60   19.70
   4  17  -1   -7.10   10.00
  -4 -17   1   -9.20   16.40
  17  -4   1  -19.30   12.50
   4  17   1    3.30   10.40
  -4 -17   1  -17.90   15.00
   4  17   1   11.40   16.30
  -5 -17  -1   32.60   22.30
   5  17  -1   -1.70   13.20
  17  -5  -1   18.70   16.20
   5  17  -1    4.30   10.60
  -5 -17  -1   -1.70   17.30
   5  17   1  -10.60   10.90
  -5 -17   1   -2.90   20.20
   5  17   1   27.30   15.00
  -5 -17   1   17.40   20.20
  17  -5   1   33.80   21.60
  -6 -17  -1   42.20   27.30
   6  17  -1    9.20   17.20
   6  17  -1    0.50   10.10
  -6 -17  -1   26.80   22.00
  -6 -17   1    0.00   17.70
  17  -6   1   17.10   21.60
  -6 -17   1  -25.10   16.40
   6  17   1    2.70   12.00
   6  17   1   23.30   20.30
  17  -7  -1   25.40   19.70
   7  17  -1   -3.50   15.10
   7  17  -1   13.50   14.50
  -7 -17  -1   -7.50   18.60
  -7 -17  -1  -23.80   10.40
  -7 -17   1   36.50   26.40
   7  17   1   -3.90   16.40
  17  -7   1   20.60   22.20
   7  17   1   -6.70   11.10
  -7 -17   1   26.90   26.00
   8  17  -1   -0.40   17.50
  17  -8  -1  -26.70    8.50
   8  17  -1   -1.20   11.90
  -8 -17  -1   40.50   29.00
  -8 -17   1  -13.60   22.00
   8  17   1   12.50   17.60
  17  -8   1  -21.30   13.00
  17  -9  -1    3.90   18.70
   9  17  -1   -5.80   12.40
  -9 -17  -1  -14.10   17.50
  17  -9   1    1.20   15.60
   9  17   1   20.00   16.50
  -9 -17   1   36.70   28.60
 -10 -17  -1   75.89   37.50
  10  17  -1   -1.20   15.80
 -10 -17  -1   29.70   22.60
  10  17  -1   11.10   15.50
  17 -10  -1   26.30   19.80
  17 -10   1    4.00   18.40
 -10 -17   1   -5.00   20.60
 -10 -17   1   13.70   21.30
  10  17   1    7.10   13.40
  10  17   1  -10.70   15.10
  17 -11  -1   11.90   17.70
 -11 -17  -1  -10.70   15.60
  11  17  -1   11.50   19.30
  11  17  -1    4.60   14.80
 -11 -17  -1    8.80   24.50
  11  17   1    3.50   17.40
 -11 -17   1    8.00   24.70
  11  17   1    6.40   15.50
  17 -11   1    7.40   17.50
 -11 -17   1   -0.80   18.10
  17 -12  -1   14.70   20.50
 -12 -17  -1   -2.50   21.50
  12  17  -1   54.29   28.30
  12  17  -1   -9.50   13.20
  12  17   1   18.40   17.80
  17 -12   1   -7.70   15.70
  12  17   1   -1.80   16.70
 -12 -17   1    0.70   25.50
 -13 -17  -1   -6.20   23.70
  13  17  -1   10.20   19.10
  13  17  -1    5.90   17.10
  17 -13  -1   -7.30   13.80
  13  17   1  -13.10   12.50
 -13 -17   1   -7.50   22.30
  13  17   1    4.90   19.60
  17 -13   1   15.90   22.10
 -14 -17  -1   17.40   32.00
  17 -14  -1  -15.00   18.00
  14  17  -1   -0.60   17.20
  14  17  -1  -10.20   17.60
  14  17   1   -1.20   14.80
 -14 -17   1   -1.10   28.90
  17 -14   1   -8.40   18.30
  14  17   1   -3.70   21.50
 -18 -13  -1   17.80   27.50
  18  13  -1    9.20   20.60
  18  13  -1    2.90   18.00
 -18 -13   1  -27.70   23.30
  18  13   1   10.30   20.60
  18  13   1    6.60   20.60
 -18 -12  -1   15.90   27.40
  18  12  -1    4.20   17.30
  18  12  -1  -11.30   16.00
  18  12   1    5.00   18.90
 -18 -12   1  -31.30   22.50
  18  12   1   23.40   20.10
 -18 -11  -1  -19.50   24.30
  18  11  -1    4.30   15.90
  18  11  -1   -0.20   18.50
  18  11   1   18.20   20.20
  18  11   1    5.60   17.00
 -18 -11   1   27.10   30.20
  10 -18  -1    4.70   19.10
  18  10  -1  -15.70   13.10
  18  10  -1   -1.30   15.20
 -18 -10  -1  -12.80   20.60
  18  10   1    9.70   17.20
 -18 -10   1    0.50   27.20
  18  10   1   -0.50   14.60
  10 -18   1  -26.90   14.60
  18   9  -1    2.40   15.50
 -18  -9  -1  -22.80   17.70
   9 -18  -1   43.10   28.80
  18   9  -1   42.70   23.60
  18   9   1   -6.10   12.90
   9 -18   1   -8.00   19.30
  18   9   1   38.80   23.50
 -18  -9   1   65.69   31.20
  18   8  -1    0.30   14.40
  18   8  -1   25.80   18.30
 -18  -8  -1   14.10   28.00
   8 -18  -1   13.00   21.00
   8 -18   1   -7.90   18.10
  18   8   1   -4.10   16.10
  18   8   1  -14.10   14.10
  18   7  -1   37.90   22.60
   7 -18  -1   -5.40   18.40
 -18  -7  -1   20.10   22.70
  18   7  -1    7.40   15.80
  18   7   1   -9.90   11.30
   7 -18   1   -2.60   21.10
  18   7   1   15.10   19.50
 -18  -7   1   34.60   26.30
 -18  -6  -1   18.40   19.50
  18   6  -1   -3.30   14.60
  18   6  -1   -2.80   11.70
   6 -18  -1    5.80   20.80
 -18  -6   1  -14.10   15.40
  18   6   1    4.00   14.00
  18   6   1  -12.90   10.50
   6 -18   1   -0.20   18.30
  18   5  -1    0.80   17.40
 -18  -5  -1   17.00   20.90
   5 -18  -1   11.80   19.60
  18   5  -1    0.90   14.10
  18   5   1   -2.40   14.30
  18   5   1   -3.60   13.00
 -18  -5   1  -12.70   15.60
   5 -18   1  -23.30   15.90
   4 -18  -1   39.80   29.70
  18   4  -1  -21.40   10.80
  18   4  -1   18.10   22.20
  18   4   1   -4.70   13.30
   4 -18   1    8.90   24.00
   3 -18  -1  -11.70   17.10
  18   3  -1  -15.20    9.30
  18   3  -1    0.50   13.60
  18   3   1   20.70   19.90
   3 -18   1   21.50   23.80
  18   3   1  -13.10    9.60
   3 -18   1   10.80   28.90
   2 -18  -1    3.10   17.40
  18   2  -1   -2.30   14.80
   2 -18  -1  -10.50   17.50
  18   2  -1    5.30   12.40
   2 -18   1   12.60   20.50
  18   2   1    0.30   12.10
  18   2   1   -1.20   14.30
   2 -18   1   14.70   21.90
  18   1  -1    6.90   15.10
  18   1  -1    9.20   12.40
   1 -18  -1   33.10   28.60
   1 -18  -1  -13.50   16.40
  -1  18  -1    6.10   11.80
  18   1   1   11.90   16.00
  -1  18   1   16.60   14.00
  18   1   1   16.30   14.90
   1 -18   1    2.10   17.70
   1 -18   1   -4.90   16.80
   0 -18  -1   18.70   23.50
  18   0  -1   28.70   22.00
  18   0  -1   21.80   15.50
   0 -18  -1   16.40   21.50
   0  18  -1    1.50    9.80
   0 -18   1   -8.40   16.80
  18   0   1   18.90   14.40
  18   0   1   21.80   22.20
   0  18   1    4.40   12.80
   0 -18   1   16.10   19.00
   1  18  -1   -2.80    9.30
  -1 -18  -1    0.90   16.00
  18  -1  -1    3.20   12.20
  -1 -18  -1   10.70   19.50
  18  -1  -1   15.00   16.30
  18  -1   1    8.30   11.40
  18  -1   1   -9.20   11.90
  -1 -18   1  -13.80   14.60
   1  18   1   -1.60   10.40
  -1 -18   1  -20.60   17.60
  18  -2  -1   12.60   17.70
  18  -2  -1    5.70    9.70
  -2 -18  -1  -17.10   16.40
  -2 -18  -1    1.10   19.40
   2  18  -1    9.50   11.60
   2  18   1   -4.90    9.10
  -2 -18   1   48.50   26.80
  -2 -18   1   22.10   20.00
  18  -2   1    8.30   10.80
  18  -2   1    7.80   15.10
  -3 -18  -1   31.20   24.70
   3  18  -1    7.70   11.50
  18  -3  -1   -0.20    9.80
  18  -3  -1    8.90   18.20
  -3 -18  -1    1.20   21.50
  -3 -18   1   -2.40   20.80
  -3 -18   1   30.50   24.80
   3  18   1    6.50   13.40
  18  -3   1   25.20   18.60
   4  18  -1   -2.80    9.40
  -4 -18  -1   10.70   21.70
  -4 -18  -1   53.29   27.60
  18  -4  -1    3.60   13.40
   4  18   1   18.10   19.70
  -4 -18   1   42.90   26.70
  -4 -18   1   27.70   23.10
  18  -4   1    9.20   15.20
   4  18   1    9.80   12.80
   5  18  -1   -0.70   10.60
  -5 -18  -1   26.20   31.70
   5  18  -1    4.90   15.60
  -5 -18  -1   16.00   21.60
  18  -5  -1   -7.90   11.90
  -5 -18   1   -7.80   23.00
   5  18   1   13.50   17.90
   5  18   1   -5.60   10.10
  18  -5   1    5.40   17.80
  -5 -18   1   31.10   23.10
   6  18  -1   11.40   19.50
  18  -6  -1   26.00   20.80
  -6 -18  -1   -2.60   23.40
  -6 -18  -1    6.50   21.40
   6  18  -1    5.80   11.10
  18  -6   1   11.10   16.50
  -6 -18   1   -8.20   17.10
   6  18   1   18.30   19.20
  -6 -18   1    3.80   23.10
  18  -7  -1  -24.30   13.50
  -7 -18  -1   -5.90   19.50
   7  18  -1   -4.10   13.20
  -7 -18  -1   25.30   24.60
   7  18  -1  -12.00   13.30
   7  18   1   -1.20   16.00
  18  -7   1   38.40   23.20
   7  18   1  -15.40   10.00
  -7 -18   1   -3.20   20.70
  -7 -18   1    6.60   21.30
  -8 -18  -1   19.80   23.00
  -8 -18  -1   12.60   21.10
  18  -8  -1    6.10   17.20
   8  18  -1   28.20   16.20
  -8 -18   1   -1.40   18.10
   8  18   1   34.10   37.00
  18  -8   1   -7.80   12.60
   8  18   1   24.90   17.50
  -8 -18   1  -22.10   21.80
   9  18  -1   29.20   22.80
  -9 -18  -1   -8.20   22.50
  18  -9  -1   19.10   22.80
   9  18  -1   -2.30   11.00
  -9 -18  -1   -4.90   20.30
   9  18   1  -13.40   13.50
  -9 -18   1   -1.80   19.40
  -9 -18   1   31.00   29.50
  18  -9   1    0.40   20.60
   9  18   1   -2.00   13.10
 -10 -18  -1  -19.20   16.00
  18 -10  -1   29.40   22.60
  10  18  -1   34.40   24.40
 -10 -18  -1   -2.90   24.70
  10  18  -1    1.20   13.20
  18 -10   1   15.00   16.80
  10  18   1    0.10   15.00
 -10 -18   1   -0.70   20.50
  10  18   1  -11.80   15.70
 -10 -18   1    5.10   28.40
 -11 -18  -1  -20.00   18.80
  18 -11  -1    0.10   16.30
 -11 -18  -1   18.00   29.20
  11  18  -1    3.30   17.30
  11  18  -1  -12.60   13.40
  18 -11   1   18.40   22.80
  11  18   1   15.80   19.00
 -11 -18   1   29.90   25.60
  11  18   1   12.50   17.70
 -11 -18   1    4.20   23.70
  12  18  -1   -6.00   19.40
 -12 -18  -1    8.20   25.60
  18 -12  -1  -18.40   18.20
  12  18  -1   -6.20   15.80
  18 -12   1   -1.10   19.40
  12  18   1   15.10   15.70
 -12 -18   1   -7.90   22.00
  12  18   1   -5.50   14.30
 -13 -18  -1  -29.10   24.90
  13  18  -1   -7.50   15.90
  18 -13  -1    1.20   17.50
  13  18  -1   25.10   23.70
  13  18   1  -16.50   11.00
  13  18   1    0.10   18.50
 -13 -18   1    4.80   27.40
  18 -13   1   23.10   22.40
 -19 -11  -1    5.40   26.10
  19  11  -1   11.00   18.10
  19  11  -1    0.50   17.70
  19  11   1   -3.80   16.40
 -19 -11   1   63.79   36.40
  19  11   1  -12.00   14.30
 -19 -10  -1    4.30   25.90
  19  10  -1  -15.50   12.40
  10 -19  -1   -9.20   17.80
  19  10  -1    9.40   20.10
 -19 -10   1    7.50   24.70
  10 -19   1  -17.20   16.90
  19  10   1  -16.80   12.20
  19  10   1    0.20   15.60
  19   9  -1   -0.60   15.00
  19   9  -1    5.70   17.80
 -19  -9  -1  -12.80   18.80
   9 -19  -1    4.90   19.90
  19   9   1    1.40   17.10
   9 -19   1    1.10   19.00
 -19  -9   1   18.20   24.40
  19   9   1  -16.60   11.70
  19   8  -1   13.80   19.10
   8 -19  -1   10.30   20.60
 -19  -8  -1    3.20   24.80
  19   8  -1   14.30   17.40
  19   8   1   11.40   18.50
 -19  -8   1   26.40   26.30
  19   8   1   28.00   21.80
   8 -19   1   24.60   24.80
  19   7  -1   -1.70   16.90
   7 -19  -1   26.60   24.90
 -19  -7  -1   14.20   24.00
  19   7  -1   21.00   19.20
   7 -19   1  -19.80   12.50
  19   7   1   18.60   19.00
  19   7   1   -2.70   14.70
  19   6  -1   33.70   20.90
  19   6  -1   -1.70   14.40
   6 -19  -1    8.40   22.40
   6 -19   1  -11.20   19.10
  19   6   1   25.90   20.90
  19   6   1   -3.90   14.70
  19   5  -1   -8.70   12.40
   5 -19  -1   -1.40   19.00
  19   5  -1   -6.80   15.20
  19   5   1   -4.90   14.60
  19   5   1   -7.30   11.80
   5 -19   1  -31.20   11.90
  19   4  -1    2.40   16.20
   4 -19  -1  -17.80   13.60
  19   4  -1   -5.40   14.10
  19   4   1    1.40   17.50
  19   4   1   20.80   16.80
   4 -19   1   42.10   26.50
  19   3  -1    9.10   14.30
  19   3  -1    5.80   15.40
   3 -19  -1    1.70   21.10
  19   3   1   -4.20   12.60
   3 -19   1   31.80   25.70
  19   3   1   -3.30   11.40
  19   2  -1   -5.90   12.80
   2 -19  -1    4.40   19.50
  19   2  -1    9.70   17.50
  19   2   1  -11.50   11.00
   2 -19   1    5.00   24.10
   2 -19   1   -6.50   17.00
   1 -19  -1   17.80   21.50
  19   1  -1   26.40   16.40
  19   1  -1  -20.60   11.90
  -1  19  -1   18.60   13.20
   1 -19  -1   -3.60   16.50
  19   1   1   -0.70   13.40
   1 -19   1   -6.40   16.30
  -1  19   1    6.10   12.20
   1 -19   1   -7.30   19.30
  19   1   1    7.90   12.30
   0 -19  -1    1.30   19.10
   0  19  -1  -12.80    6.60
  19   0  -1   -6.50   11.70
  19   0  -1    4.20   12.40
   0 -19  -1   22.90   23.10
   0 -19   1    9.40   20.90
  19   0   1   11.30   13.10
  19   0   1   -5.60   14.10
   0  19   1   -1.30   11.60
   0 -19   1  -14.50   13.80
   1  19  -1    6.20   10.70
  19  -1  -1   15.10   13.70
  -1 -19  -1   25.80   26.30
  -1 -19  -1   34.10   26.30
  19  -1  -1    1.20   13.70
  19  -1   1  -15.50    9.90
   1  19   1   -4.30    9.60
  -1 -19   1  -15.50   15.00
  19  -1   1   -8.40   10.30
  -1 -19   1   28.10   25.90
  19  -2  -1   -1.00   11.00
  19  -2  -1    3.60   14.60
  -2 -19  -1   29.80   27.00
   2  19  -1   -4.80   10.30
  -2 -19  -1   22.10   22.60
   2  19   1   -0.30   12.00
  -2 -19   1    9.70   23.30
  -2 -19   1   11.10   20.40
  19  -2   1  -14.30   10.40
  19  -3  -1   -6.90   14.00
   3  19  -1    0.50   11.30
  -3 -19  -1   -3.60   20.90
  -3 -19   1    4.60   24.40
  -3 -19   1    8.30   21.50
  19  -3   1   -8.50   15.00
  -4 -19  -1   18.00   27.00
  -4 -19  -1   13.40   24.50
  19  -4  -1   -3.30   15.60
  -4 -19   1   16.00   26.60
  19  -4   1   -0.70   15.30
   4  19   1    5.80   10.90
  -4 -19   1    9.40   19.80
   5  19  -1   -9.20   10.20
  19  -5  -1    5.30   17.40
  -5 -19  -1  -19.60   14.60
  -5 -19  -1   10.20   21.80
  -5 -19   1    1.40   19.30
   5  19   1   14.60   15.20
  -5 -19   1    2.20   19.20
  19  -5   1    3.40   16.20
  19  -6  -1   11.70   18.90
  -6 -19  -1   -5.30   23.40
   6  19  -1   10.40   13.20
  -6 -19  -1  -19.10   17.60
  -6 -19   1   -4.30   16.10
   6  19   1    6.40   18.70
  19  -6   1   -6.70   14.10
  -6 -19   1   20.40   25.10
   6  19   1    5.50   12.50
  19  -7  -1   14.10   18.60
   7  19  -1   -4.90   12.00
  -7 -19  -1   -0.80   24.60
  -7 -19  -1  -31.70   14.60
  -7 -19   1   -2.30   16.90
   7  19   1    8.70   19.50
  -7 -19   1   13.00   25.80
  19  -7   1   -5.00   12.90
   7  19   1   -5.50   10.40
  19  -8  -1   52.59   27.30
  -8 -19  -1    5.40   24.80
   8  19  -1   -6.80   13.10
   8  19  -1    9.80   17.00
  -8 -19  -1  -21.70   18.10
   8  19   1   30.60   24.80
  -8 -19   1  -10.20   24.70
  19  -8   1   -1.40   16.80
  -8 -19   1   10.80   21.30
   8  19   1  -10.20   12.00
   9  19  -1   -2.40   13.40
  -9 -19  -1    5.50   23.00
  -9 -19  -1   -5.30   23.10
  19  -9  -1    4.00   16.10
   9  19  -1  -17.10   13.60
  19  -9   1   -4.60   16.90
  -9 -19   1  -36.00   18.90
   9  19   1  -18.20   16.10
   9  19   1   -1.10   11.20
  -9 -19   1    4.00   23.20
  10  19  -1   -9.50   13.00
 -10 -19  -1    3.30   25.80
 -10 -19  -1  -12.70   17.50
  10  19  -1   -8.40   15.10
  19 -10  -1    4.60   16.00
  10  19   1   -1.10   12.50
  19 -10   1  -17.10   13.70
  10  19   1    7.20   20.20
 -10 -19   1   -8.70   18.80
 -10 -19   1  -17.70   21.70
  19 -11  -1   12.00   19.20
  11  19  -1    2.80   15.80
 -11 -19  -1  -23.70   13.70
  11  19  -1   19.30   24.20
 -11 -19  -1   45.80   35.40
  11  19   1  -10.40   14.80
  19 -11   1    9.00   23.20
 -11 -19   1   -5.40   24.10
  11  19   1  -16.10   14.80
 -11 -19   1  -18.70   18.10
  10 -20  -1  -16.10   33.50
  10 -20   1  -23.30   18.80
  20   9  -1   -7.80   16.20
   9 -20  -1  -25.10   17.60
  20   9  -1    1.30   18.20
 -20  -9  -1   -6.50   22.20
   9 -20   1  -14.30   19.10
  20   9   1   -3.40   17.50
  20   9   1   15.70   21.10
   8 -20  -1  -16.00   19.70
  20   8  -1    7.40   17.40
  20   8  -1   12.50   21.00
   8 -20   1   -7.40   20.10
  20   8   1   33.50   23.30
  20   8   1   -4.30   14.90
  20   7  -1   36.20   23.50
  20   7  -1    8.70   20.00
   7 -20  -1    9.50   23.20
   7 -20   1   29.40   28.80
  20   7   1    2.20   15.60
  20   7   1   -7.20   14.20
   6 -20  -1   10.40   25.70
  20   6  -1    5.70   17.40
  20   6  -1   -8.30   11.70
  20   6   1   -0.30   15.70
  20   6   1  -13.10   13.10
   6 -20   1  -27.30   12.30
   5 -20  -1   37.00   30.50
  20   5  -1  -13.60   12.40
  20   5  -1    2.00   17.50
  20   5   1   16.70   17.80
   5 -20   1  -15.10   20.40
  20   5   1    5.80   18.10
  20   4  -1    4.70   15.50
   4 -20  -1  -19.20   20.50
  20   4  -1   11.20   20.10
   4 -20   1   33.90   28.20
  20   4   1   -1.60   15.00
  20   4   1  -15.20   10.30
  20   3  -1   -0.50   14.50
   3 -20  -1   -5.80   18.00
  20   3  -1    1.90   14.00
  20   3   1    5.10   13.70
   3 -20   1  -27.40   14.10
  20   3   1    2.40   15.60
  20   2  -1   -7.30   12.50
  20   2  -1   -0.50   13.90
   2 -20  -1  -13.30   19.90
  20   2   1    2.10   16.20
  20   2   1   26.50   17.40
   2 -20   1    3.60   20.90
  -1  20  -1   25.30   15.80
  20   1  -1   19.90   22.20
   1 -20  -1   -7.30   18.90
  20   1  -1   -3.60   11.80
  -1  20   1   19.40   15.90
   1 -20   1   -3.30   19.00
   1 -20   1  -14.40   17.30
  20   1   1   10.00   14.00
  20   1   1    3.00   17.40
  20   0  -1  -11.10   10.70
   0  20  -1   10.70   12.90
   0 -20  -1   16.20   21.40
  20   0  -1    5.30   17.90
   0 -20  -1  -22.70   15.00
   0 -20   1   -4.20   19.80
   0 -20   1    3.00   20.60
  20   0   1    6.50   18.20
   0  20   1    9.60   14.00
  20   0   1   -7.30   11.10
  20  -1  -1   10.10   13.80
  -1 -20  -1   13.40   27.50
  20  -1  -1   -9.00   15.50
   1  20  -1    0.90   12.10
   1  20   1   10.10   12.50
  -1 -20   1    5.90   24.20
  -1 -20   1  -11.60   15.90
  20  -1   1  -13.70   16.10
  20  -2  -1   -5.20   14.80
  -2 -20  -1   42.10   26.80
   2  20  -1    6.60   11.60
  -2 -20  -1  -21.30   20.60
  -2 -20   1   -0.10   22.40
  20  -2   1    7.40   17.40
   2  20   1   -5.80   11.00
  -2 -20   1   16.70   22.90
   3  20  -1   11.40   13.10
  -3 -20  -1  -18.50   14.30
  20  -3  -1   25.40   23.30
  -3 -20  -1    4.80   24.80
  -3 -20   1  -11.40   17.10
  -3 -20   1   14.80   26.40
   3  20   1    3.40   12.30
  20  -3   1    1.10   17.50
   4  20  -1   13.80   14.30
  -4 -20  -1    2.30   22.30
  -4 -20  -1   16.00   25.60
  20  -4  -1   17.70   19.50
  -4 -20   1  -16.50   19.40
  20  -4   1    8.50   17.30
   4  20   1   35.80   17.20
  -4 -20   1   -3.10   20.60
  -5 -20  -1  -43.80   16.50
  -5 -20  -1    3.60   21.60
  20  -5  -1   13.40   19.50
   5  20  -1  -11.60   10.10
   5  20   1   15.50   14.90
  20  -5   1    9.70   19.80
  -5 -20   1  -21.90   18.40
  -5 -20   1  -27.10   17.60
   6  20  -1    7.10   14.00
  20  -6  -1    1.20   17.60
  -6 -20  -1  -17.60   16.50
  -6 -20  -1   -8.50   24.30
  -6 -20   1    8.90   25.60
  -6 -20   1    3.30   21.40
   6  20   1  -20.20   11.10
  20  -6   1   26.80   22.00
   7  20  -1   -6.20   14.00
  -7 -20  -1    2.50   25.70
  -7 -20  -1   -7.30   23.50
  20  -7  -1   37.80   25.80
  -7 -20   1   -7.30   23.90
   7  20   1   32.10   18.50
  20  -7   1   -3.20   15.50
  -7 -20   1  -15.90   18.60
  20  -8  -1  -11.90   16.40
  -8 -20  -1    2.20   21.70
  -8 -20  -1   -6.70   24.30
   8  20  -1   -6.80   13.60
  -8 -20   1   10.90   30.40
  20  -8   1    1.40   18.40
  -8 -20   1   13.80   22.80
   8  20   1    7.80   15.10
   8  20   1  -26.10   15.50
  20  -9  -1   12.90   22.00
   9  20  -1   -6.50   14.20
   9  20  -1  -11.10   17.20
  -9 -20  -1   16.60   23.30
  -9 -20  -1   -4.90   25.90
   9  20   1    1.60   21.60
  -9 -20   1   25.30   28.50
  -9 -20   1  -27.30   23.80
  20  -9   1    6.60   20.30
   9  20   1   -6.20   12.10
 -10 -20  -1   -3.10   24.90
 -10 -20  -1  -18.00   20.30
  10  20  -1   32.10   20.80
  10  20  -1    2.80   18.50
  10  20   1   -7.20   11.80
  10  20   1    1.30   21.00
 -10 -20   1  -20.00   19.00
 -10 -20   1   37.50   34.20
  21   7  -1    6.20   17.60
   7 -21  -1  -17.60   22.20
  21   7  -1    3.30   19.80
  21   7   1   10.30   23.10
   7 -21   1   -5.60   22.40
  21   7   1  -15.70   12.80
  21   6  -1  -25.60   12.80
  21   6  -1   -8.00   14.50
   6 -21  -1  -15.70   19.20
  21   6   1  -20.20   12.40
  21   6   1    3.30   19.40
   6 -21   1   14.60   28.20
  21   5  -1   19.50   18.90
  21   5  -1   -8.30   13.70
   5 -21  -1   -1.40   20.60
  21   5   1   -6.30   16.30
  21   5   1   10.00   18.20
   5 -21   1   -7.20   23.60
  21   4  -1  -15.40   11.50
   4 -21  -1  -10.40   17.40
  21   4  -1  -14.90   11.80
  21   4   1   -8.10   11.80
  21   4   1   -6.30   15.80
   4 -21   1    6.50   25.70
  21   3  -1    5.40   16.70
  21   3  -1   18.50   18.20
   3 -21  -1  -17.90   19.20
  21   3   1    4.60   14.30
   3 -21   1   17.40   27.40
  21   3   1  -11.10   15.50
  21   2  -1   10.00   15.90
   2 -21  -1   -3.50   20.40
  21   2  -1    8.00   18.90
  21   2   1   -1.90   13.10
   2 -21   1    0.40   19.30
  21   2   1   -5.40   17.00
   1 -21  -1  -11.80   22.80
  21   1  -1   30.50   22.10
  21   1  -1    4.30   14.70
  21   1   1   25.20   23.00
  21   1   1   -0.90   11.40
   1 -21   1  -19.30   16.40
  21   0  -1  -21.30   10.30
   0  21  -1    1.90   12.50
   0 -21  -1   -0.10   23.20
  21   0  -1   -0.30   11.80
   0 -21   1  -17.00   15.30
  21   0   1   13.60   18.70
   0 -21   1   15.20   28.10
   0  21   1   -2.50   10.80
   1  21  -1   10.20   14.10
  -1 -21  -1   21.50   28.00
  21  -1  -1   27.40   23.50
  -1 -21  -1   -5.30   23.00
  -1 -21   1    4.50   24.40
  -1 -21   1   -2.70   21.50
  21  -1   1   -9.50   16.10
   1  21   1  -13.60   10.90
   2  21  -1   14.40   14.80
  21  -2  -1    4.60   17.10
  -2 -21  -1   13.50   26.80
  -2 -21  -1   10.60   22.60
  -2 -21   1  -13.20   22.70
  -2 -21   1  -16.10   17.40
   2  21   1   15.80   14.60
  21  -2   1   -1.10   15.50
  21  -3  -1    2.80   17.90
  -3 -21  -1   -2.80   22.70
  -3 -21  -1  -24.50   15.20
   3  21  -1    9.30   14.60
   3  21   1   10.70   13.90
  -3 -21   1  -17.70   24.30
  -3 -21   1    4.60   21.80
  21  -3   1   -6.80   18.30
  -4 -21  -1   -8.50   24.60
  21  -4  -1    2.60   19.60
  -4 -21  -1   -3.10   22.70
   4  21  -1   -2.10   12.70
  -4 -21   1   17.30   24.70
  21  -4   1    3.00   18.20
   4  21   1   -2.60   12.60
  -4 -21   1    5.90   27.00
  -5 -21  -1   -2.50   27.00
  21  -5  -1    2.10   19.60
  -5 -21  -1  -15.10   21.60
   5  21  -1   12.60   14.10
   5  21   1   -3.00   11.40
  -5 -21   1   36.10   31.60
  -5 -21   1  -10.80   20.40
  21  -5   1   -8.30   15.10
  21  -6  -1    2.80   18.20
   6  21  -1    0.80   13.70
  -6 -21  -1    9.00   23.50
  -6 -21  -1   -9.70   24.40
   6  21   1   21.30   15.90
  21  -6   1  -13.60   15.80
  -6 -21   1  -20.80   20.90
  -6 -21   1  -10.30   25.80
  -7 -21  -1  -15.20   21.30
  -7 -21  -1   -3.10   27.80
   7  21  -1   -4.60   13.50
  21  -7  -1    1.20   20.40
   7  21   1   -5.00   13.60
  -7 -21   1  -32.30   22.20
  21  -7   1    5.10   18.30
  -7 -21   1   -5.30   23.90
   4 -22  -1   74.79   38.40
   4 -22   1   16.40   26.60
  22   3  -1   12.30   19.90
  22   3  -1   -4.90   14.40
   3 -22  -1    8.80   27.00
   3 -22   1   17.10   28.20
  22   3   1   34.40   25.40
  22   3   1   -6.90   13.40
  22   2  -1    2.30   15.40
  22   2  -1    7.70   18.00
   2 -22  -1    7.70   23.00
   2 -22   1   14.60   24.60
  22   2   1   -8.30   13.30
  22   2   1   29.70   23.20
  22   1  -1    8.10   21.20
   1 -22  -1    7.80   23.70
  22   1  -1   26.90   22.50
  22   1   1   -8.20   14.60
   1 -22   1   -5.20   21.20
  22   0  -1   -2.90   16.90
   0 -22  -1   16.80   26.20
   0  22  -1   13.00   16.00
   0  22   1   13.50   17.00
  22   0   1    2.20   21.20
   0 -22   1  -16.50   17.90
  -1 -22  -1   39.90   30.50
   1  22  -1   -6.00   12.60
  22  -1  -1  -18.10   15.40
  -1 -22   1  -14.20   31.00
   1  22   1    8.50   16.00
  22  -1   1    1.50   16.80
  -1 -22   1  -10.00   21.30
  22  -2  -1   13.80   20.20
   2  22  -1   -5.30   11.90
  -2 -22  -1    1.90   21.70
  -2 -22  -1   12.40   26.80
  22  -2   1   25.00   24.00
  -2 -22   1  -15.90   23.70
   2  22   1    9.00   16.00
  -2 -22   1  -11.00   21.70
   3  22  -1   -5.70   12.70
  -3 -22  -1    0.50   26.10
  -3 -22  -1    8.90   26.00
  22  -3  -1    4.80   18.90
  -3 -22   1    4.40   26.50
  22  -3   1   -0.50   20.60
  -3 -22   1  -19.00   20.60
   3  22   1   31.90   18.40
  -4 -22  -1    9.30   30.60
   4  22  -1   23.80   18.90
  -4 -22  -1   -5.20   28.00
  -4 -22   1   23.90   31.90
   4  22   1   17.00   18.20
  -4 -22   1   22.40   31.10
   1  -1  -2  246.08   38.80
  -1   1  -2  296.67   39.70
   1   1  -2  259.57   39.50
  -1  -1  -2  250.37   39.20
   2   1  -2 3176.18  472.65
   2   1  -2 3041.30  473.25
   2   1   2 3095.59  473.25
   2   1   2 3078.79  472.45
  -2  -1   2 3169.28  472.85
   1  -2   2 3808.32  473.05
  -2  -1   2 3153.98  472.05
   2   1   2 3165.38  472.25
   2   1   2 3096.39  472.35
  -2  -1   2 3216.78  472.85
   0   2  -2  696.63  103.79
   0   2  -2  746.13  103.69
   0  -2  -2  689.33  105.09
   0   2  -2  798.42  105.89
   0  -2  -2  592.34  104.39
   0  -2  -2  650.73  104.69
   0   2  -2  702.23  104.49
   0  -2   2  720.23  103.89
   0   2   2  663.83  103.69
   0  -2   2  753.52  104.99
   0   2   2  644.84  104.79
   0  -2   2  751.62  103.69
   0   2   2  739.03  104.09
   0  -2   2  647.84  104.89
   0   2   2  710.53  104.59
  -2   1  -2 3434.36  571.04
   1   2  -2 4224.08  571.54
   1   2  -2 4148.38  570.34
  -1  -2  -2 4034.20  571.64
  -2   1  -2 3324.37  570.64
  -1  -2  -2 4038.00  571.64
  -1  -2  -2 3965.10  571.24
   1   2  -2 3943.11  571.84
   2  -1  -2 3329.27  570.54
   1   2   2 3945.81  572.04
  -1  -2   2 4223.68  571.34
   2  -2  -2  478.25   70.29
  -2  -2  -2  435.36   70.89
   2   2  -2  479.45   71.49
   2  -2  -2  457.15   69.79
  -2   2  -2  500.45   70.39
  -2  -2  -2  444.16   71.09
  -2  -2  -2  476.55   70.69
   2   2  -2  460.45   70.69
   2  -2  -2  471.05   70.69
   2   2  -2  492.05   71.29
  -2   2  -2  512.75   71.49
  -2  -2  -2  468.15   71.99
   2   2  -2  463.15   71.59
   2   2   2  493.45   70.69
  -2   2   2  428.96   70.39
   2   2   2  450.95   70.99
  -2  -2   2  427.36   70.59
  -2  -2   2  565.34   72.29
  -2   2   2  451.75   69.99
   2  -2   2  451.35   69.79
   2  -2   2  496.15   70.39
  -2   2   2  434.86   71.29
   2   2   2  452.15   70.99
   2  -2   2  442.16   71.19
   2  -2   2  453.65   70.69
   2   2   2  490.15   72.19
  -2  -2   2  511.35   71.49
  -2  -2   2  465.15   70.89
  -3  -2  -2 3137.59  453.45
   3   2  -2 3148.39  452.45
   3   2  -2 3087.89  452.75
   3   2  -2 3112.79  452.85
  -3  -2  -2 2947.21  452.25
  -3  -2  -2 2940.91  452.35
   3   2  -2 3140.89  453.05
   3   2  -2 2881.41  452.25
  -3  -2  -2 2970.70  451.85
  -3  -2   2 2949.70  452.75
  -3  -2   2 3116.99  452.55
  -3  -2   2 3050.39  451.75
   3   2   2 3092.39  453.35
  -3  -2   2 3196.68  453.25
   3   2   2 3182.48  452.55
   3   2   2 3008.10  451.85
   3   2   2 3013.60  452.25
  -1   3  -2  342.07   51.89
   1  -3  -2  368.56   50.49
  -1   3  -2  279.47   51.19
   1  -3  -2  311.37   49.20
   1  -3  -2  319.67   50.79
  -1   3  -2  356.36   50.89
  -1   3  -2  323.77   51.09
  -1   3  -2  335.67   49.40
   1  -3  -2  297.07   50.59
  -1   3  -2  390.76   50.19
   1  -3  -2  329.27   51.89
  -1   3   2  374.76   50.59
   1  -3   2  341.97   49.40
  -1   3   2  290.37   51.39
  -1   3   2  320.27   50.79
   1  -3   2  330.57   51.69
  -1   3   2  364.86   50.99
   1  -3   2  375.26   50.49
  -1   3   2  306.17   49.10
   1  -3   2  294.97   50.79
   1  -3   2  345.67   51.79
   0  -3  -2 1493.45  213.58
   0  -3  -2 1480.55  214.78
   0   3  -2 1452.05  214.98
   0   3  -2 1483.15  214.88
   0   3  -2 1515.05  214.28
   0   3  -2 1442.66  213.18
   0   3  -2 1551.84  213.28
   0  -3  -2 1294.87  214.78
   0   3   2 1441.36  214.38
   0   3   2 1446.96  214.78
   0   3   2 1255.87  214.68
   0  -3   2 1246.18  214.68
   0  -3   2 1423.66  214.18
   0  -3   2 1517.95  214.88
   0  -3   2 1368.46  213.28
   0   3   2 1605.44  213.78
   1   3  -2  318.17   48.80
   1   3  -2  286.27   49.80
  -1  -3  -2  321.17   49.50
  -1  -3  -2  307.17   49.90
   1   3  -2  322.17   49.50
  -1  -3  -2  316.47   50.39
   1   3  -2  277.87   49.50
   1   3  -2  369.96   48.40
  -1  -3  -2  345.47   48.60
   1   3   2  321.57   48.50
   1   3   2  336.17   50.49
  -1  -3   2  380.26   50.79
   1   3   2  263.87   49.50
  -1  -3   2  302.57   49.80
   1   3   2  314.47   49.60
  -1  -3   2  325.97   48.40
  -1  -3   2  296.07   48.90
   2   3  -2  822.32  106.99
   2   3  -2  700.13  106.29
  -2  -3  -2  731.53  106.49
   2   3  -2  733.23  105.39
  -2  -3  -2  650.63  105.39
   2   3  -2  735.93  106.09
   2   3  -2  710.43  106.99
  -2  -3  -2  692.23  107.09
  -2  -3  -2  683.43  106.19
  -2  -3   2  711.93  107.19
   2   3   2  650.03  105.19
   2   3   2  651.63  106.19
  -2  -3   2  728.03  106.19
  -2  -3   2  740.63  106.39
   2   3   2  663.83  106.19
  -2  -3   2  685.93  105.49
   2   3   2  691.33  107.29
  -3   3  -2 1420.76  226.28
   3  -3  -2 1525.35  224.78
   3   3  -2 1549.24  226.18
   3  -3  -2 1402.66  225.78
   3  -3  -2 1607.44  225.78
   3   3  -2 1546.55  227.38
  -3   3  -2 1417.86  223.98
  -3  -3  -2 1514.95  226.38
  -3  -3  -2 1554.14  226.68
   3  -3  -2 1589.74  224.08
   3   3  -2 1486.75  226.58
   3   3  -2 1594.64  226.98
   3  -3  -2 1589.44  225.28
   3   3  -2 1526.75  226.08
  -3  -3  -2 1440.06  225.98
  -3  -3  -2 1568.24  229.38
  -3   3  -2 1351.96  225.68
  -3   3  -2 1524.15  225.18
  -3   3   2 1612.14  224.98
   3   3   2 1666.23  227.18
   3  -3   2 1445.96  225.88
  -3   3   2 1583.64  225.48
  -3  -3   2 1394.26  225.88
   3  -3   2 1446.76  226.28
  -3  -3   2 1616.34  226.88
   3   3   2 1603.34  226.78
  -3   3   2 1506.45  223.88
   3   3   2 1393.06  227.28
   3   3   2 1607.34  226.98
   3   3   2 1526.05  226.28
   3  -3   2 1548.74  225.18
  -3  -3   2 1368.26  225.88
  -3   3   2 1586.34  226.08
  -2   4  -2  327.77   55.89
   2  -4  -2  388.76   55.79
  -2   4  -2  323.67   54.19
   2  -4  -2  335.27   57.19
   2  -4  -2  380.36   55.99
   2  -4  -2  373.16   53.69
   2  -4  -2  362.56   55.89
  -2   4  -2  405.46   57.89
  -2   4  -2  338.57   57.19
   2  -4   2  364.96   53.99
   2  -4   2  382.06   55.29
   2  -4   2  301.77   56.79
   2  -4   2  388.06   56.29
  -2   4   2  388.76   56.49
   2  -4   2  329.17   56.89
  -2   4   2  401.56   57.69
   2  -4   2  382.86   55.19
  -2   4   2  371.46   56.09
  -1   4  -2  818.32  124.79
   1  -4  -2  735.03  124.49
   1  -4  -2  797.92  123.99
  -1   4  -2  816.42  121.89
  -1   4  -2  859.21  122.79
  -1   4  -2  833.22  124.19
   1  -4  -2  757.12  122.89
  -1   4  -2  862.31  123.49
  -1   4   2  787.52  123.79
   1  -4   2  831.62  122.59
   1  -4   2  887.31  125.19
  -1   4   2  799.02  123.09
   1  -4   2  835.22  124.89
  -1   4   2  874.41  123.89
   1  -4   2  876.41  123.39
  -1   4   2  783.92  124.79
  -1   4   2  858.91  121.59
   1  -4   2  815.42  124.09
   1  -4   2  802.62  121.99
   0   4  -2 3241.78  467.75
   0   4  -2 3206.18  470.05
   0   4  -2 3388.86  469.15
   0  -4  -2 3164.48  468.05
   0   4  -2 3266.67  467.65
   0  -4  -2 2942.41  468.85
   0  -4  -2 2905.81  469.35
   0   4  -2 3402.56  469.85
   0  -4  -2 2825.32  469.65
   0   4   2 3013.60  469.45
   0   4   2 3214.48  469.15
   0  -4   2 3262.57  468.95
   0   4   2 2966.00  469.85
   0  -4   2 3153.68  469.95
   0  -4   2 3334.27  467.85
   0  -4   2 3330.57  469.85
   0   4   2 3009.40  468.05
   0  -4   2 3339.17  467.95
   1   4  -2  792.12  120.69
  -1  -4  -2  814.62  122.99
   1   4  -2  844.92  122.49
   1   4  -2  859.61  123.29
   1   4  -2  843.22  121.29
   1   4  -2  831.22  122.99
  -1  -4  -2  809.42  121.09
  -1  -4  -2  781.92  123.19
  -1  -4  -2  793.72  122.29
  -1  -4   2  810.32  123.09
   1   4   2  787.82  121.39
   1   4   2  781.22  122.29
   1   4   2  840.82  121.09
  -1  -4   2  770.12  120.79
   1   4   2  798.02  122.99
  -1  -4   2  845.02  121.59
  -1  -4   2  796.22  122.29
  -1  -4   2  790.22  122.79
   1   4   2  804.22  123.19
   2   4  -2  405.86   60.39
  -2  -4  -2  354.86   59.79
  -2  -4  -2  433.26   58.29
   2   4  -2  368.76   58.59
   2   4  -2  441.56   60.09
   2   4  -2  407.86   57.89
   2   4  -2  283.57   58.59
  -2  -4  -2  377.96   59.29
  -2  -4   2  378.86   62.29
  -2  -4   2  390.56   59.59
   2   4   2  371.26   60.49
  -2  -4   2  360.96   58.69
   2   4   2  395.66   58.99
   2   4   2  393.66   59.69
  -2  -4   2  368.06   57.89
  -2  -4   2  346.07   59.29
   2   4   2  354.36   59.59
  -3  -4  -2 1787.02  270.67
   3   4  -2 1698.73  270.17
  -3  -4  -2 1822.12  270.67
  -3  -4  -2 1748.63  269.57
  -3  -4  -2 1715.83  271.47
   3   4  -2 1684.43  271.77
   3   4  -2 1816.92  270.57
   3   4  -2 1695.33  271.27
  -3  -4   2 1787.72  270.77
   3   4   2 1907.21  270.77
  -3  -4   2 1811.82  270.37
   3   4   2 1921.31  272.27
   3   4   2 1839.62  270.67
   3   4   2 1869.61  269.57
  -3  -4   2 2043.10  272.57
  -3  -4   2 1808.72  269.77
   3   4   2 1892.61  270.97
   4   4  -2   16.60    7.20
   4   4  -2   19.00   10.10
  -4  -4  -2    5.00    8.10
  -4  -4  -2    6.10    8.10
  -4   4  -2   35.50   10.70
   4   4  -2    9.30    8.50
  -4  -4  -2   17.60    7.80
   4   4  -2   20.30   10.20
  -4   4  -2   17.60    4.90
   4  -4  -2   26.50    8.60
   4  -4  -2   19.40    4.50
   4  -4  -2   10.30    6.90
   4   4  -2   20.90    8.50
  -4   4  -2   17.20    7.50
   4  -4  -2   20.90    6.00
  -4  -4  -2   19.80   10.70
   4  -4  -2   16.50    6.10
  -4   4   2   19.10    4.30
  -4   4   2   16.50    7.70
  -4  -4   2   15.30    7.50
  -4  -4   2   20.30    9.90
   4   4   2    4.50    7.80
  -4   4   2   15.10    6.40
   4   4   2   23.30    9.20
   4  -4   2   16.00    4.00
  -4   4   2   17.30    6.90
   4   4   2   12.90    6.90
   4   4   2   34.30   13.30
   4  -4   2   11.00    7.70
   4  -4   2   15.10    5.80
   4   4   2   19.40    8.70
   4  -4   2    1.30    5.60
  -4  -4   2   20.80    8.00
  -4  -4   2   38.00   14.20
   5   4  -2  271.77   50.89
   5   4  -2  367.16   52.59
   5   4  -2  306.97   52.49
   5   4  -2  364.56   53.39
   5   4  -2  318.37   53.49
  -5  -4  -2  304.57   51.69
  -5  -4  -2  305.37   52.49
  -5  -4  -2  374.46   55.49
  -5  -4   2  330.17   52.99
   5   4   2  300.37   51.19
   5   4   2  289.57   55.49
   5   4   2  343.57   51.89
  -5  -4   2  291.37   50.99
  -5  -4   2  345.27   52.49
  -5  -4   2  355.96   54.79
   5   4   2  321.97   52.79
   5   4   2  323.87   52.29
   5   3  -2  188.98   36.00
  -3   5  -2  193.78   33.10
   3  -5  -2  251.17   33.80
   5   3  -2  201.38   37.20
  -3   5  -2  269.97   39.10
  -5  -3  -2  230.58   37.90
   3  -5  -2  215.58   30.80
  -3   5  -2  195.58   36.00
   5   3  -2  154.78   35.50
   3  -5  -2  241.18   35.80
  -5  -3  -2  168.98   37.30
  -5  -3  -2  204.78   33.80
   5   3  -2  178.08   33.10
   3  -5  -2  197.88   33.00
   3  -5  -2  214.18   33.00
  -5  -3  -2  226.68   37.90
   5   3  -2  199.28   37.80
   5   3   2  197.28   37.60
   3  -5   2  195.78   33.30
   3  -5   2  217.58   32.40
  -3   5   2  202.58   33.20
  -5  -3   2  228.98   39.00
  -3   5   2  237.58   36.00
   3  -5   2  206.78   31.10
   5   3   2  227.38   35.30
   3  -5   2  193.28   32.80
  -5  -3   2  179.18   33.30
   5   3   2  150.58   36.30
   3  -5   2  246.08   38.50
   3  -5   2  193.18   36.40
   5   3   2  223.78   37.50
  -5  -3   2  218.78   37.60
   5   3   2  218.68   34.00
  -3   5   2  192.68   32.60
  -5  -3   2  171.38   36.60
  -5  -2  -2  586.24   82.09
   5   2  -2  543.55   81.69
   5   2  -2  552.24   84.39
  -5  -2  -2  553.54   83.59
  -5  -2  -2  536.65   84.99
   5   2  -2  522.05   84.09
   5   2  -2  577.64   84.49
   5   2  -2  531.05   83.79
  -5  -2  -2  518.05   83.89
  -5  -2   2  503.45   83.99
   5   2   2  475.55   83.39
   5   2   2  498.45   83.09
  -5  -2   2  543.05   81.69
  -5  -2   2  514.45   85.79
   5   2   2  523.45   84.59
   5   2   2  561.94   81.99
  -5  -2   2  590.24   84.89
   5   2   2  574.24   84.79
  -1   5  -2  415.86   59.09
   5   1  -2  267.67   57.39
   5   1  -2  280.87   57.79
   1  -5  -2  381.96   58.59
   1  -5  -2  394.16   56.19
   1  -5  -2  384.16   57.19
   1  -5  -2  379.86   57.69
  -5  -1  -2  268.37   57.69
  -1   5  -2  411.16   57.99
  -5  -1  -2  272.87   56.49
  -1   5  -2  412.46   57.09
  -5  -1   2  284.07   57.59
  -1   5   2  375.96   58.49
   5   1   2  283.67   57.59
   1  -5   2  399.86   56.89
  -5  -1   2  329.27   58.39
  -1   5   2  395.66   56.29
  -1   5   2  381.36   54.59
  -1   5   2  426.56   57.39
   5   1   2  262.47   57.49
   1  -5   2  399.46   58.99
   1  -5   2  438.86   59.29
   1  -5   2  449.36   58.39
  -1   5   2  385.76   54.19
   1  -5   2  408.66   55.69
  -1   5   2  346.67   57.39
   0   5  -2   50.59   12.30
   0   5  -2   39.70   12.30
   0   5  -2   75.19   11.30
   0  -5  -2   53.49   11.00
   0  -5  -2   51.29   13.00
   0   5  -2   47.30   10.30
   0  -5  -2   67.89   15.30
   0   5  -2   34.20   12.90
   0  -5  -2   62.99   14.80
   0   5   2   38.40    9.70
   0  -5   2   49.10   12.40
   0  -5   2   52.59   10.50
   0   5   2   44.40   13.30
   0  -5   2   53.79   10.50
   0   5   2   61.49   11.10
   0   5   2   80.99   15.50
   0  -5   2   30.20   12.30
   0   5   2   43.50   12.00
  -1  -5  -2  380.76   47.40
   5  -1  -2  280.77   44.60
   5  -1  -2  242.88   43.10
   5  -1  -2  267.47   47.20
  -5   1  -2  288.77   47.20
   5  -1  -2  246.28   46.10
  -5   1  -2  262.17   46.30
   5  -1  -2  258.67   45.50
  -1  -5  -2  347.67   48.60
  -5   1   2  296.07   44.60
   5  -1   2  274.47   43.60
  -5   1   2  273.47   43.20
   5  -1   2  295.57   44.40
   1   5   2  385.76   48.50
  -1  -5   2  360.66   48.00
   5  -1   2  268.87   45.70
   5  -1   2  299.87   46.80
   5  -1   2  259.37   46.60
  -1  -5   2  362.76   45.70
  -5   1   2  264.37   44.80
   1   5   2  360.86   45.60
   5  -2  -2  577.64   85.89
  -5   2  -2  557.64   86.99
   5  -2  -2  594.34   87.99
   5  -2  -2  565.44   86.59
   5  -2  -2  557.04   84.79
   5  -2  -2  509.85   85.39
   5  -2  -2  517.85   84.49
   5  -2   2  567.14   84.49
  -5   2   2  561.34   84.79
  -5   2   2  543.55   85.19
   5  -2   2  596.44   84.49
   5  -2   2  568.14   86.09
   5  -2   2  580.84   85.09
  -5   2   2  639.54   87.19
  -5   2   2  570.64   86.29
   5  -2   2  584.04   87.39
   5  -2   2  561.54   87.49
   5  -3  -2  209.48   34.10
   3   5  -2  237.18   39.40
  -5   3  -2  195.28   32.30
  -5   3  -2  198.18   33.40
  -3  -5  -2  192.38   38.80
   3   5  -2  227.78   33.90
   5  -3  -2  197.28   33.20
   3   5  -2  228.28   35.50
  -3  -5  -2  181.58   36.70
  -3  -5  -2  224.28   34.60
   3   5  -2  206.88   38.80
   3   5  -2  213.58   38.00
  -3  -5  -2  189.68   37.40
   5  -3  -2  206.98   33.40
   5  -3  -2  214.28   34.00
  -5   3   2  210.58   33.70
  -5   3   2  192.38   34.20
   3   5   2  260.57   39.20
   5  -3   2  173.68   31.30
  -3  -5   2  209.38   39.30
  -5   3   2  239.08   34.30
  -3  -5   2  229.88   35.70
  -3  -5   2  261.17   39.60
   5  -3   2  222.58   37.60
   5  -3   2  179.88   33.20
  -3  -5   2  227.48   37.90
  -3  -5   2  236.48   34.70
   3   5   2  207.78   38.90
   3   5   2  208.98   37.20
   3   5   2  245.88   34.40
   5  -3   2  197.88   31.50
  -5   3   2  216.08   33.60
   3   5   2  228.68   35.60
   5  -3   2  244.58   36.20
  -4  -5  -2  911.31  129.59
  -4  -5  -2  848.82  131.09
   4   5  -2  891.81  129.39
   4   5  -2  794.82  128.99
   4   5  -2  850.51  129.89
   4   5  -2  886.31  128.29
   4   5  -2  850.11  130.69
  -4  -5  -2  788.12  129.19
  -4  -5  -2  792.02  128.19
  -4  -5   2  769.12  129.19
  -4  -5   2  761.72  128.09
  -4  -5   2  936.51  129.69
  -4  -5   2  906.31  129.79
  -4  -5   2  794.12  130.69
   4   5   2  883.21  129.59
   4   5   2  884.41  129.69
   4   5   2  932.61  128.39
   4   5   2  767.42  130.59
   4   5   2  821.52  128.89
   5   5  -2    8.80    7.50
   5  -5  -2   17.80    5.00
  -5   5  -2   12.40    9.40
   5  -5  -2    7.20    7.20
   5  -5  -2   21.70    6.90
  -5   5  -2    8.90    7.50
   5   5  -2   13.00   10.10
  -5  -5  -2   15.70    8.60
  -5  -5  -2   14.80   11.10
   5  -5  -2   16.30    5.90
  -5  -5  -2   37.90   12.60
   5  -5  -2   19.90    8.80
  -5  -5  -2   24.30   10.10
   5   5  -2    7.40    9.80
   5   5  -2    2.30    7.40
   5   5  -2    7.50    8.00
  -5  -5   2   11.30    7.90
   5   5   2   24.70    9.00
  -5  -5   2   33.20   13.30
  -5   5   2   18.30    8.40
   5  -5   2    5.60    5.50
   5  -5   2   18.70   10.10
   5   5   2    2.80   11.30
  -5  -5   2   -2.40    7.20
  -5   5   2   21.50    7.30
   5  -5   2    8.20    7.10
   5  -5   2   15.80    4.40
  -5  -5   2    9.40    9.20
   5   5   2   15.20   10.20
   5   5   2   23.60    9.40
   5   5   2    8.80    9.70
   6   5  -2  300.47   49.10
  -6  -5  -2  271.67   49.10
  -6  -5  -2  264.37   45.00
  -6  -5  -2  270.97   48.20
  -6  -5  -2  228.78   48.90
   6   5  -2  338.97   51.49
   6   5  -2  259.07   44.60
  -6  -5   2  209.48   47.90
  -6  -5   2  283.47   45.00
   6   5   2  317.27   53.59
   6   5   2  297.37   54.19
   6   5   2  291.17   47.80
  -6  -5   2  265.17   49.60
   6   5   2  223.68   47.20
   6   5   2  263.67   47.30
  -6  -5   2  288.57   51.09
  -4   6  -2  789.22  118.19
   4  -6  -2  748.93  120.19
   4  -6  -2  843.52  118.39
   4  -6  -2  811.52  117.89
   4  -6  -2  863.61  120.49
   4  -6  -2  836.02  115.99
  -4   6  -2  825.32  120.69
   4  -6  -2  767.42  118.49
   4  -6   2  750.42  117.09
   4  -6   2  680.63  119.79
   4  -6   2  780.02  120.39
  -4   6   2  752.52  117.29
   4  -6   2  764.42  115.99
  -4   6   2  804.12  118.39
   4  -6   2  741.83  118.09
   4  -6   2  757.82  118.39
  -4   6   2  756.62  120.09
   6   3  -2  198.08   33.40
  -6  -3  -2  118.09   29.70
   6   3  -2  119.09   28.60
   6   3  -2  194.88   32.80
  -6  -3  -2  153.28   27.50
  -6  -3  -2  169.38   30.40
  -6  -3  -2  131.99   29.50
   6   3  -2  176.98   26.40
   6   3  -2  149.49   30.10
   6   3   2  130.99   28.40
   6   3   2  177.18   33.00
   6   3   2  162.78   27.50
   6   3   2  120.49   28.40
  -6  -3   2  159.78   31.60
  -6  -3   2  150.48   31.10
   6   3   2  129.49   29.80
  -6  -3   2  201.68   33.70
  -6  -3   2  163.78   26.20
  -2   6  -2  350.36   53.39
   2  -6  -2  403.96   57.29
   2  -6  -2  405.76   58.89
   2  -6  -2  381.26   56.69
  -2   6  -2  363.46   58.39
   2  -6  -2  358.36   55.49
  -2   6  -2  372.16   55.99
  -2   6  -2  367.66   56.89
   2  -6   2  339.47   55.69
   2  -6   2  310.67   54.79
  -2   6   2  415.36   59.19
  -2   6   2  381.06   56.09
   2  -6   2  342.27   58.29
   2  -6   2  365.96   58.49
  -2   6   2  392.76   56.49
  -2   6   2  376.26   56.69
   2  -6   2  324.07   53.59
  -1   6  -2  458.05   67.89
   1  -6  -2  407.46   70.69
   1  -6  -2  458.35   68.09
  -1   6  -2  465.15   71.49
  -1   6  -2  455.85   66.39
   1  -6  -2  462.05   71.89
   1  -6  -2  478.25   69.59
  -1   6  -2  528.45   70.79
  -1   6  -2  409.96   68.89
   1  -6   2  445.76   67.69
   1  -6   2  475.55   70.59
  -1   6   2  404.26   68.99
  -1   6   2  404.26   70.69
   1  -6   2  477.05   67.19
   1  -6   2  358.06   69.29
  -1   6   2  465.55   66.19
   1  -6   2  451.35   71.29
   1  -6   2  421.16   70.59
  -1   6   2  441.46   66.49
  -1   6   2  409.06   68.09
  -1   6   2  413.26   69.69
  -6   0  -2  548.85   82.19
  -6   0  -2  562.54   82.59
  -6   0  -2  431.96   82.19
   6   0  -2  549.05   83.39
   6   0  -2  537.75   81.29
   6   0  -2  442.16   81.89
   6   0   2  520.05   78.59
  -6   0   2  570.14   83.59
   6   0   2  531.75   82.09
   6   0   2  561.44   83.29
  -6   0   2  513.85   82.49
  -6   0   2  566.44   80.39
  -6   0   2  547.15   81.49
   6   0   2  530.85   80.49
   6   0   2  500.25   82.69
   1   6  -2  406.26   69.49
   1   6  -2  461.15   66.79
   1   6  -2  523.85   69.79
  -1  -6  -2  431.76   68.99
  -1  -6  -2  468.55   70.39
  -1  -6  -2  433.06   70.29
   1   6  -2  414.96   69.79
   1   6  -2  449.06   67.09
  -1  -6  -2  416.36   66.99
   1   6   2  416.96   69.89
  -1  -6   2  473.95   67.09
   1   6   2  397.66   69.59
   1   6   2  411.46   67.19
  -1  -6   2  375.46   69.69
   1   6   2  421.66   68.89
   1   6   2  455.05   67.09
  -1  -6   2  448.96   69.09
  -1  -6   2  451.95   70.09
  -1  -6   2  439.76   67.49
   6  -3  -2  176.58   28.70
  -6   3  -2  150.78   30.20
   6  -3  -2  156.38   29.50
   6  -3  -2  201.28   27.10
   6  -3  -2  139.19   25.30
   6  -3  -2  177.08   29.20
   6  -3   2  146.59   25.30
   6  -3   2  167.58   26.90
  -6   3   2  184.28   30.70
   3   6   2  293.77   38.90
  -6   3   2  161.88   26.60
  -6   3   2  158.58   28.20
   6  -3   2  156.78   31.00
   6  -3   2  153.98   30.40
  -6   3   2  138.89   28.50
   6  -3   2  175.78   30.40
   6  -3   2  165.58   25.30
   4   6  -2  763.92  119.59
   4   6  -2  688.93  119.59
   4   6  -2  751.62  118.09
  -4  -6  -2  833.12  120.79
  -4  -6  -2  716.93  118.49
  -4  -6  -2  736.63  120.19
   4   6  -2  809.72  121.89
  -4  -6  -2  777.32  122.29
   4   6  -2  869.61  121.19
   4   6   2  882.31  121.09
  -4  -6   2  773.72  121.79
  -4  -6   2  722.53  119.59
  -4  -6   2  734.43  118.69
  -4  -6   2  777.52  120.19
  -4  -6   2  741.23  120.19
   4   6   2  829.02  120.69
   4   6   2  758.62  121.69
   4   6   2  826.32  120.19
   4   6   2  861.51  118.69
   5   6  -2   82.69   19.40
  -5  -6  -2   93.19   20.90
   5   6  -2   61.99   16.90
   5   6  -2   61.19   18.80
   5   6  -2   80.19   19.30
   5   6  -2   47.40   19.60
  -5  -6  -2   55.99   17.00
  -5  -6  -2   51.59   19.90
   5   6   2  113.29   22.90
  -5  -6   2   95.19   24.10
  -5  -6   2   92.59   19.40
  -5  -6   2   83.79   19.30
   5   6   2   56.49   19.50
   5   6   2   90.19   21.00
   5   6   2   91.09   20.70
   5   6   2   85.29   18.80
  -5  -6   2  104.09   22.10
  -5  -6   2   97.69   21.70
  -6   6  -2  168.48   36.00
   6  -6  -2  227.48   36.90
  -6  -6  -2  173.88   36.00
  -6  -6  -2  189.18   40.40
  -6  -6  -2  194.68   38.40
   6  -6  -2  202.48   31.90
   6   6  -2  224.68   37.50
   6   6  -2  210.48   39.20
  -6   6  -2  228.48   36.90
   6   6  -2  134.19   36.60
  -6  -6  -2  131.29   34.10
   6   6  -2  222.38   40.10
   6  -6  -2  203.78   30.40
   6   6  -2  193.58   36.00
   6  -6  -2  196.48   31.50
   6  -6  -2  184.88   35.90
   6  -6   2  176.68   29.90
   6   6   2  193.48   35.60
  -6  -6   2  208.08   41.30
  -6  -6   2  222.18   40.00
   6   6   2  212.88   37.30
   6  -6   2  176.88   35.00
   6  -6   2  216.68   32.10
  -6   6   2  199.58   36.10
  -6  -6   2  179.58   35.60
   6   6   2  203.28   38.60
  -6   6   2  171.58   33.40
  -6  -6   2  154.98   35.60
   6  -6   2  213.38   38.10
   6  -6   2  203.78   32.40
   6   6   2  244.08   42.20
   6   6   2  218.78   39.20
   7   6  -2  265.87   38.20
   6  -7  -2  139.89   27.90
   7   6  -2  276.27   41.00
   6  -7  -2  157.98   33.30
  -7  -6  -2  225.28   36.70
  -7  -6  -2  301.27   45.60
   6  -7  -2  127.29   27.40
   6  -7  -2  220.18   35.90
  -6   7  -2  152.28   33.00
   6  -7  -2  157.48   30.20
  -7  -6  -2  237.18   37.90
  -7  -6   2  237.48   40.30
   6  -7   2  187.18   31.10
  -6   7   2  159.18   27.50
   6  -7   2  177.18   30.20
  -6   7   2  181.58   34.30
  -7  -6   2  259.37   36.60
   6  -7   2  157.18   27.40
  -6   7   2  168.48   31.30
   6  -7   2  129.89   34.90
  -7  -6   2  232.08   39.10
   7   6   2  277.77   43.70
   7   6   2  276.97   37.90
   7   6   2  280.57   37.70
   7   6   2  260.87   40.30
  -7  -6   2  228.88   36.90
   6  -7   2  143.99   32.40
   6  -7   2  148.59   27.20
   7   5  -2  103.19   23.60
   5  -7  -2   70.09   17.10
  -7  -5  -2   72.79   18.10
   5  -7  -2   90.19   16.40
   5  -7  -2   89.69   17.00
   5  -7  -2   91.19   21.30
   7   5  -2   69.59   21.30
  -7  -5  -2  104.09   22.80
   7   5  -2   78.59   18.20
  -7  -5  -2   94.09   23.20
  -5   7  -2   66.69   15.70
  -5   7  -2   98.89   21.20
   7   5  -2   58.29   18.00
  -7  -5  -2   99.69   22.30
   5  -7  -2   73.59   12.70
   7   5  -2   84.69   21.30
   5  -7  -2   53.49   18.00
   7   5   2  104.69   22.70
   7   5   2  120.39   23.90
  -5   7   2   73.19   14.80
   7   5   2   77.99   18.80
   7   5   2  107.59   19.90
   5  -7   2   69.59   12.60
   5  -7   2   66.09   14.50
  -7  -5   2  104.09   20.10
  -5   7   2   89.39   20.10
  -7  -5   2   78.99   20.30
   5  -7   2   61.39   18.40
   5  -7   2   93.49   23.20
   7   5   2   38.30   19.40
  -5   7   2   80.09   17.00
  -7  -5   2  101.89   25.10
  -7  -5   2   95.99   22.90
   5  -7   2   55.79   15.90
  -7  -4  -2  511.75   87.99
   7   4  -2  566.64   89.59
   7   4  -2  545.55   88.39
   7   4  -2  596.24   90.09
   7   4  -2  550.14   88.59
   7   4  -2  600.54   86.29
  -7  -4  -2  534.35   87.49
  -7  -4  -2  563.84   90.29
  -7  -4  -2  572.84   88.59
  -7  -4   2  605.84   90.49
   7   4   2  588.64   88.39
  -7  -4   2  527.15   87.29
  -7  -4   2  538.55   88.69
   7   4   2  654.73   89.29
   7   4   2  536.35   89.49
  -7  -4   2  573.04   89.79
   7   4   2  481.45   85.89
  -7  -3  -2   81.99   19.70
   7   3  -2   83.69   14.10
   3  -7  -2   40.60   12.90
  -7  -3  -2   65.09   24.70
   3  -7  -2   42.00   12.20
   7   3  -2   67.69   18.40
   7   3  -2   77.69   21.90
   3  -7  -2   52.59   16.80
  -7  -3  -2   82.39   21.00
   7   3  -2   92.69   18.70
  -3   7  -2   48.90   12.80
  -3   7  -2   58.29   16.70
   3  -7  -2   54.29   14.40
  -3   7  -2   68.79   14.80
  -7  -3  -2   61.09   13.40
   7   3  -2   52.39   15.60
   7   3   2   74.89   17.70
   3  -7   2   46.80   16.00
   7   3   2  106.09   19.70
   3  -7   2   56.29   14.10
  -7  -3   2   80.09   19.50
   3  -7   2   53.19   12.20
   3  -7   2   38.10    9.00
  -3   7   2   55.19   13.40
  -3   7   2   50.09   15.50
   3  -7   2   34.80   11.70
   7   3   2   93.09   22.80
  -3   7   2   50.39   13.50
   7   3   2  105.79   21.20
  -7  -3   2   77.39   13.90
  -7  -3   2   71.69   18.20
   7   3   2   87.89   14.70
   3  -7   2   46.70   16.20
  -2   7  -2 2200.98  315.07
   2  -7  -2 2049.89  313.17
  -2   7  -2 2070.29  311.57
  -2   7  -2 2307.97  312.47
   2  -7  -2 2146.59  314.87
  -2   7  -2 2114.89  313.17
  -2   7  -2 2054.79  309.27
   2  -7  -2 2103.19  312.67
   2  -7  -2 1976.20  311.27
   2  -7   2 2046.70  310.97
  -2   7   2 2046.10  314.67
  -2   7   2 2100.89  312.57
   2  -7   2 2134.39  314.87
  -2   7   2 1920.61  312.47
   2  -7   2 2075.09  313.37
   2  -7   2 2232.78  312.27
  -2   7   2 2115.99  311.97
   2  -7   2 2100.99  314.97
   2  -7   2 2114.29  309.77
   1  -7  -2  126.59   23.90
   7   1  -2  231.68   33.80
  -7  -1  -2  245.68   33.30
  -1   7  -2  130.09   28.30
  -1   7  -2  100.99   25.70
  -1   7  -2  120.89   23.40
  -7  -1  -2  219.48   32.60
   7   1  -2  197.18   31.20
   1  -7  -2  132.39   26.30
   1  -7  -2  131.29   28.60
   1  -7  -2  132.79   27.70
  -1   7  -2  136.59   26.10
  -1   7   2  128.59   26.80
   1  -7   2   93.39   26.10
   7   1   2  202.68   31.50
   1  -7   2  108.39   23.10
   7   1   2  222.58   31.90
  -1   7   2  137.89   29.40
  -1   7   2  101.79   23.60
   1  -7   2  126.19   25.70
  -1   7   2  161.88   27.20
   7   1   2  246.48   33.90
   1  -7   2  101.99   27.90
   1  -7   2  130.39   22.00
  -1   7   2  138.99   21.30
  -7   0  -2 1133.39  166.78
   0   7  -2 1020.10  163.68
   0  -7  -2 1098.09  167.88
  -7   0  -2 1090.39  167.38
   0   7  -2 1064.99  163.18
   0  -7  -2 1139.59  166.28
   0  -7  -2 1064.49  167.18
   7   0  -2 1125.99  167.68
   7   0  -2 1065.49  166.88
   7   0  -2 1132.99  165.68
   0   7  -2 1051.89  166.68
   0   7  -2  974.60  167.18
   0  -7  -2 1002.60  164.08
  -7   0  -2 1235.08  166.78
   0   7  -2 1088.29  165.98
   0   7   2 1082.89  164.28
   0  -7   2 1046.10  163.88
   0   7   2 1100.59  167.88
  -7   0   2 1139.09  167.58
   7   0   2 1339.57  168.78
   0   7   2 1084.09  163.48
   0  -7   2 1027.40  163.78
   0  -7   2 1064.09  167.18
   7   0   2 1137.09  167.48
  -7   0   2 1299.97  168.78
   0   7   2 1009.90  167.18
   0   7   2 1101.69  166.98
   0  -7   2 1179.28  166.18
   7   0   2 1145.79  166.58
   7   0   2 1172.48  165.08
  -7   0   2 1112.89  164.48
  -7   0   2 1049.30  165.58
   7  -1  -2  247.58   34.10
   1   7  -2  116.29   28.90
   7  -1  -2  224.88   30.70
   1   7  -2  133.89   29.90
  -1  -7  -2  134.99   29.40
   1   7  -2  120.69   24.40
  -7   1  -2  208.88   32.10
   1   7  -2  129.39   24.60
  -1  -7  -2  125.49   29.00
  -1  -7  -2  134.79   25.40
  -1  -7  -2  146.79   29.20
  -7   1   2  197.28   25.80
  -7   1   2  177.98   30.80
   1   7   2  134.19   25.30
   1   7   2  149.49   31.30
  -1  -7   2  117.59   28.90
   7  -1   2  202.68   31.80
  -1  -7   2  125.09   29.40
   1   7   2  146.19   29.10
   1   7   2   84.99   26.50
  -1  -7   2  140.29   28.30
  -1  -7   2  104.39   24.90
  -1  -7   2  142.39   25.30
   1   7   2  171.28   26.20
  -2  -7  -2 2078.29  301.47
   2   7  -2 1887.61  301.07
   2   7  -2 2005.50  302.37
  -2  -7  -2 1876.41  299.17
   2   7  -2 2109.69  302.57
   2   7  -2 2045.40  299.57
   2   7  -2 2167.68  298.87
  -2  -7  -2 1771.52  301.57
  -2  -7  -2 1949.20  302.57
   2   7   2 2086.69  299.07
  -2  -7   2 1963.20  299.07
  -2  -7   2 2186.68  303.47
   2   7   2 2209.28  301.87
  -2  -7   2 2075.39  302.47
   2   7   2 2143.89  299.97
  -2  -7   2 1873.51  299.77
  -2  -7   2 2026.70  301.47
   2   7   2 1882.01  302.17
   2   7   2 1872.01  302.07
  -7   3  -2   95.99   19.10
   3   7  -2   60.99   18.10
   7  -3  -2   79.19   16.30
  -3  -7  -2   64.09   19.20
   7  -3  -2   92.49   14.40
   3   7  -2   73.59   17.10
   7  -3  -2   68.39   16.70
  -3  -7  -2   37.80   16.50
   3   7  -2   34.10   15.70
  -3  -7  -2   46.10   17.10
  -3  -7  -2   43.60   14.10
   7  -3  -2   97.89   16.00
   3   7  -2   40.70   13.10
   7  -3  -2   86.49   19.80
   7  -3  -2   97.49   13.90
   7  -3   2   75.49   18.70
  -3  -7   2   49.20   14.40
   3   7   2   63.39   19.50
  -7   3   2   81.39   15.60
   7  -3   2   78.59   13.10
   3   7   2   26.00   18.60
   3   7   2   53.99   14.20
  -3  -7   2   57.79   16.30
  -7   3   2   70.99   13.50
   7  -3   2   70.29   18.40
   7  -3   2   88.89   14.60
   7  -3   2   45.40   15.50
   7  -3   2  106.39   17.20
   7  -3   2   90.19   13.20
  -3  -7   2   42.10   16.00
   3   7   2   59.09   18.10
  -3  -7   2   31.80   15.90
  -7   3   2   60.09   16.40
  -3  -7   2   45.40   16.00
   3   7   2   72.59   16.90
  -4  -7  -2  142.89   30.10
   4   7  -2  130.09   30.60
   4   7  -2  129.09   27.70
  -4  -7  -2  119.89   26.30
  -4  -7  -2  126.19   31.30
   4   7  -2  157.58   31.50
   4   7  -2  152.68   26.30
  -4  -7  -2  142.19   29.60
   4   7  -2  169.18   31.40
   4   7   2  165.28   30.30
  -4  -7   2  123.39   30.10
   4   7   2  160.08   30.20
  -4  -7   2  136.59   29.40
   4   7   2  155.28   29.10
   4   7   2  133.29   31.30
  -4  -7   2  140.89   27.30
  -4  -7   2  119.79   27.30
   4   7   2  134.99   26.30
  -4  -7   2  114.89   27.90
   5   7  -2   85.39   18.70
  -7   5  -2   82.99   19.40
  -5  -7  -2  101.89   23.30
   7  -5  -2   70.89   17.90
   5   7  -2   82.69   21.30
  -5  -7  -2   39.50   19.70
   5   7  -2   43.90   18.10
  -5  -7  -2   98.89   22.70
  -7   5  -2   81.09   16.10
   5   7  -2   84.69   20.60
   5   7  -2   33.80   19.10
   7  -5  -2   86.39   16.10
  -7   5  -2   78.19   17.40
   7  -5  -2   94.09   18.20
   7  -5  -2   87.29   18.30
  -5  -7  -2   48.40   16.60
   7  -5   2   64.39   19.20
   7  -5   2   76.39   17.90
  -5  -7   2   79.49   20.50
  -7   5   2  115.69   19.50
   5   7   2   70.59   19.80
   5   7   2   86.19   20.60
   5   7   2   73.99   17.30
  -5  -7   2   57.59   20.90
   5   7   2   95.19   25.20
   5   7   2   74.39   20.10
   7  -5   2   86.49   15.70
  -7   5   2   84.19   17.50
   7  -5   2   77.49   12.60
  -5  -7   2   75.89   18.70
  -5  -7   2   51.19   17.90
   7  -5   2   83.79   17.40
  -5  -7   2   71.89   22.00
  -6  -7  -2  151.28   38.10
  -6  -7  -2  159.68   40.00
  -7   6  -2  256.27   42.10
   7  -6  -2  235.58   39.90
  -6  -7  -2  162.88   42.70
   7  -6  -2  216.38   39.60
   7  -6  -2  264.37   35.90
   7  -6  -2  238.38   36.20
   6   7  -2  200.78   41.90
   6   7  -2  170.98   40.50
   6   7  -2  145.59   40.50
  -6  -7  -2  144.49   38.90
  -7   6  -2  239.88   39.90
   6   7  -2  201.18   41.00
   7  -6   2  246.08   36.90
   6   7   2  182.68   44.20
   7  -6   2  258.47   35.70
   6   7   2  151.78   40.30
  -7   6   2  252.67   37.90
   6   7   2  137.09   39.50
  -7   6   2  283.97   37.30
  -6  -7   2  155.58   40.10
   7  -6   2  240.08   42.00
   7  -6   2  253.27   33.30
   6   7   2  165.98   38.30
   7  -6   2  259.57   38.00
   6   7   2  164.28   41.70
   7   7  -2  243.98   43.40
   7   7  -2  168.48   36.20
   7   7  -2  172.18   38.60
  -7  -7  -2  187.48   37.90
   7  -7  -2  226.98   32.80
   7   7  -2  192.28   40.50
   7  -7  -2  207.98   31.00
  -7   7  -2  201.98   37.00
  -7   7  -2  191.88   38.30
   7  -7  -2  201.28   37.30
   7  -7  -2  210.38   38.10
   7  -7  -2  194.68   32.10
  -7  -7  -2  215.38   43.20
  -7  -7   2  225.78   39.00
   7  -7   2  180.98   33.50
   7  -7   2  176.58   30.10
  -7  -7   2  171.08   41.70
   7  -7   2  143.09   37.00
   7   7   2  178.48   37.20
   7  -7   2  205.98   37.50
   7   7   2  214.68   40.70
  -7   7   2  243.98   39.20
  -7  -7   2  153.18   38.00
  -7  -7   2  197.98   38.10
  -7   7   2  198.78   35.00
   7   7   2  188.28   39.30
   7  -7   2  203.98   34.50
   7  -8  -2  228.18   34.20
   8   7  -2  235.88   45.10
   8   7  -2  271.87   46.50
  -7   8  -2  255.37   42.30
  -8  -7  -2  218.88   45.70
   7  -8  -2  168.58   39.50
   7  -8  -2  209.18   35.60
   8   7  -2  201.38   40.90
  -8  -7  -2  244.58   42.10
   7  -8  -2  188.68   34.20
   7  -8  -2  218.28   41.60
  -7   8   2  252.87   45.30
   8   7   2  242.68   44.40
  -8  -7   2  243.48   45.80
   7  -8   2  210.78   33.60
   7  -8   2  169.18   40.40
   7  -8   2  255.37   35.90
   7  -8   2  185.78   38.00
   7  -8   2  186.98   33.40
   7  -8   2  188.28   40.00
  -8  -7   2  280.27   43.20
  -7   8   2  257.67   39.90
  -8  -7   2  232.88   47.80
   8   7   2  193.88   40.00
  -6   8  -2  288.77   46.40
   6  -8  -2  299.47   46.00
   8   6  -2  293.87   59.69
   6  -8  -2  339.87   54.49
   8   6  -2  228.98   49.40
   6  -8  -2  325.07   47.90
   8   6  -2  305.57   53.69
  -8  -6  -2  238.58   54.49
  -8  -6  -2  289.57   48.50
   6  -8  -2  333.97   47.00
   8   6  -2  215.18   50.99
  -6   8  -2  250.97   46.40
  -6   8  -2  335.77   53.59
   6  -8  -2  262.47   51.59
  -6   8   2  281.17   47.00
   6  -8   2  303.27   43.90
  -8  -6   2  321.17   56.99
  -6   8   2  306.37   45.30
   6  -8   2  283.17   46.90
   6  -8   2  274.67   52.69
   8   6   2  328.77   49.50
   6  -8   2  267.77   45.10
   8   6   2  223.38   49.60
   8   6   2  253.27   52.99
  -6   8   2  286.17   52.29
  -8  -6   2  276.87   55.29
   6  -8   2  287.47   47.30
  -8  -6   2  291.17   50.99
   6  -8   2  301.07   45.00
   6  -8   2  278.87   52.09
   8   5  -2    9.40    7.90
   8   5  -2   16.30   11.20
   8   5  -2    5.40    9.40
  -8  -5  -2    1.00   10.00
   8   5  -2   -1.50   11.00
   8   5  -2    9.40   11.50
  -8  -5  -2    5.10    8.70
  -8  -5  -2    8.80    9.80
  -8  -5  -2    9.20    8.00
   8   5   2   14.70   13.30
  -8  -5   2   10.80    8.10
   8   5   2    0.60    7.80
  -8  -5   2   19.00   13.20
   8   5   2   16.70    8.60
  -8  -5   2    7.50   11.80
   8   5   2   13.80   10.70
  -8  -5   2    0.70    7.30
   8   5   2   23.40   12.90
  -4   8  -2   45.50   11.70
  -8  -4  -2   60.19   15.00
   4  -8  -2   52.19   13.20
   8   4  -2   80.29   18.80
   8   4  -2   77.29   14.60
  -8  -4  -2   55.09   15.90
   8   4  -2   63.39   18.90
   4  -8  -2   39.40   11.90
  -4   8  -2   25.70   13.90
   4  -8  -2   55.19   16.40
   4  -8  -2   58.79   17.50
   8   4  -2   89.69   21.20
  -4   8  -2   62.19   14.20
  -8  -4  -2   27.90   16.10
  -8  -4  -2   74.19   18.80
   8   4  -2   72.99   18.20
   4  -8   2   42.30   11.50
  -4   8   2   52.89   17.00
  -4   8   2   79.69   14.90
  -4   8   2   50.29   13.30
   8   4   2   24.50   16.40
   8   4   2   65.49   17.20
  -8  -4   2   62.69   18.50
   4  -8   2   32.40   12.20
  -8  -4   2   36.40   16.60
   4  -8   2   37.90    7.90
   8   4   2   58.19   13.20
  -8  -4   2   51.99   14.00
   8   4   2   75.99   18.80
   4  -8   2   27.20   13.10
  -8  -4   2   34.50   16.30
   8   4   2   34.10   15.80
   4  -8   2   64.09   18.20
  -3   8  -2  787.22  118.19
  -3   8  -2  833.42  117.39
   3  -8  -2  728.53  117.39
   3  -8  -2  749.73  116.59
  -3   8  -2  837.82  120.99
   3  -8  -2  882.71  121.39
   3  -8  -2  675.83  117.69
   3  -8   2  708.73  115.99
   3  -8   2  834.42  120.99
   3  -8   2  787.92  118.69
  -3   8   2  706.63  117.29
   3  -8   2  770.42  120.29
   3  -8   2  656.33  116.39
   3  -8   2  830.92  114.09
  -3   8   2  774.72  120.19
  -3   8   2  809.02  117.79
  -2   8  -2  218.28   28.20
   8   2  -2  146.09   35.50
  -2   8  -2  220.48   34.80
  -8  -2  -2  150.38   35.80
   2  -8  -2  197.58   35.50
   8   2  -2  153.88   36.40
   8   2  -2  145.69   35.90
  -2   8  -2  243.48   32.20
  -2   8  -2  228.28   39.10
  -8  -2  -2  121.89   34.20
   2  -8  -2  236.18   39.30
   2  -8  -2  207.48   31.50
   2  -8  -2  210.78   35.00
  -8  -2  -2  144.49   29.70
   8   2  -2  171.98   35.80
  -2   8  -2  219.58   35.90
  -2   8   2  208.78   35.20
   8   2   2  130.69   34.80
   2  -8   2  240.48   39.90
  -2   8   2  232.98   32.30
   8   2   2  168.48   36.90
   2  -8   2  191.48   30.70
  -2   8   2  245.38   36.50
  -8  -2   2  144.99   29.20
   8   2   2  143.39   33.60
   2  -8   2  256.27   39.70
   2  -8   2  207.58   29.00
  -8  -2   2  186.68   37.70
   2  -8   2  201.18   36.60
  -8  -2   2  183.88   38.40
   2  -8   2  241.18   43.30
  -2   8   2  192.28   37.50
   8   2   2  132.09   34.90
  -8  -2   2  141.39   34.70
   8   2   2  140.29   29.60
  -1   8  -2 1098.99  178.28
  -8  -1  -2 1202.28  179.38
   1  -8  -2 1192.28  180.08
  -8  -1  -2 1144.59  174.18
  -1   8  -2 1058.49  179.28
   8   1  -2 1119.29  177.88
  -8  -1  -2  987.60  178.78
   8   1  -2 1304.37  180.58
  -1   8  -2 1241.58  174.08
   8   1  -2 1141.39  179.48
  -1   8  -2 1062.09  175.58
  -1   8  -2 1205.08  177.58
   8   1  -2 1254.57  178.78
  -8  -1  -2 1198.38  178.68
   1  -8  -2 1222.68  177.98
   1  -8  -2 1120.89  178.68
   1  -8   2 1041.00  176.88
  -8  -1   2 1314.77  180.78
  -1   8   2 1225.98  176.38
  -1   8   2 1191.58  179.98
  -1   8   2 1194.98  173.88
   8   1   2 1153.68  177.38
   1  -8   2 1211.48  174.88
   1  -8   2 1224.68  179.28
   1  -8   2 1109.79  175.38
   8   1   2 1283.27  174.28
   8   1   2 1128.49  179.48
  -1   8   2 1170.08  179.18
   8   1   2 1189.88  179.28
  -1   8   2 1141.69  178.38
   8   1   2 1192.38  179.78
  -8  -1   2 1176.68  179.88
   1  -8   2 1285.97  180.68
  -8  -1   2 1097.59  177.88
   0  -8  -2  165.58   29.30
   0   8  -2   92.49   27.10
  -8   0  -2  191.68   30.30
   8   0  -2  200.48   34.50
  -8   0  -2  198.88   31.60
  -8   0  -2  162.78   31.60
   0   8  -2  107.69   22.00
   0   8  -2  134.79   24.50
   0  -8  -2  110.79   29.10
   8   0  -2  175.98   29.30
   0   8  -2  108.59   27.30
   0   8  -2  135.09   30.10
   0  -8  -2  133.49   29.10
  -8   0   2  177.18   29.20
   0  -8   2  159.28   30.90
   0  -8   2   69.89   26.80
   0  -8   2  103.39   23.50
  -8   0   2  186.28   27.40
   8   0   2  199.18   28.30
   0   8   2  125.99   27.40
   8   0   2  226.58   32.40
   8   0   2  131.89   29.20
   0   8   2  118.79   24.30
  -8   0   2  152.18   30.50
   0   8   2  147.39   23.00
   0  -8   2  110.19   26.40
  -8   0   2  203.38   32.80
   0   8   2  179.78   32.80
   0  -8   2  120.99   24.00
   0   8   2  129.39   28.80
  -1  -8  -2 1154.98  179.18
   8  -1  -2 1098.39  178.58
   8  -1  -2 1115.49  177.88
   1   8  -2 1197.88  174.68
  -1  -8  -2 1076.49  177.18
  -1  -8  -2 1230.78  179.48
  -8   1  -2 1222.98  177.28
   1   8  -2 1125.19  177.38
   1   8  -2 1132.89  178.48
   1   8  -2 1197.38  179.28
  -8   1  -2 1079.09  178.48
   8  -1  -2  982.20  175.98
   1   8  -2 1169.18  174.78
   8  -1  -2 1200.68  175.88
   8  -1   2 1174.78  178.28
   1   8   2 1125.09  174.98
  -8   1   2 1213.28  178.58
  -1  -8   2 1261.07  179.78
   1   8   2 1277.37  175.28
  -1  -8   2 1115.89  178.88
   8  -1   2 1182.58  176.88
  -8   1   2 1221.58  176.28
   1   8   2 1216.08  177.78
  -1  -8   2 1118.69  174.88
   1   8   2 1181.38  178.98
  -1  -8   2 1179.48  177.58
   1   8   2 1197.08  179.28
  -8   1   2 1131.49  175.28
  -1  -8   2 1148.79  175.38
   8  -1   2 1311.47  179.58
   8  -1   2 1211.88  175.38
   2   8  -2  199.58   31.30
  -2  -8  -2  202.18   38.80
   2   8  -2  249.18   39.70
   2   8  -2  199.18   30.50
   8  -2  -2  148.89   33.40
  -2  -8  -2  211.28   33.40
   2   8  -2  185.98   37.50
  -2  -8  -2  188.18   35.70
   8  -2  -2  172.28   35.00
   8  -2  -2  155.68   27.60
  -8   2  -2  184.98   34.90
   2   8  -2  262.27   38.90
   8  -2  -2  162.48   36.10
  -2  -8  -2  214.98   38.00
   8  -2  -2  174.28   31.60
   8  -2   2  161.68   35.10
  -8   2   2  152.78   31.50
   8  -2   2  161.58   31.00
   8  -2   2  155.48   32.80
   2   8   2  241.28   38.40
   2   8   2  243.28   43.40
  -2  -8   2  215.78   31.40
   2   8   2  194.58   33.20
  -8   2   2  166.78   31.50
   8  -2   2  152.48   28.30
   8  -2   2  184.78   31.30
  -2  -8   2  247.78   41.10
  -2  -8   2  226.48   34.80
   2   8   2  221.28   31.10
   2   8   2  255.67   40.50
   8  -2   2  164.58   36.30
  -2  -8   2  254.47   38.60
  -2  -8   2  184.68   36.20
  -8   2   2  152.98   34.80
   8  -2   2  168.58   34.50
   3   8  -2  788.92  118.99
  -3  -8  -2  822.02  118.99
   3   8  -2  780.52  119.49
   3   8  -2  800.42  118.09
   3   8  -2  761.42  115.89
   3   8  -2  791.82  114.69
  -3  -8  -2  699.43  119.09
  -3  -8  -2  683.23  114.99
  -3  -8  -2  654.13  116.89
  -3  -8   2  689.83  117.79
  -3  -8   2  766.22  116.29
   3   8   2  820.72  118.29
  -3  -8   2  684.63  118.79
  -3  -8   2  772.32  117.89
  -3  -8   2  731.33  116.39
   3   8   2  775.62  119.49
   3   8   2  726.73  118.29
   3   8   2  763.52  114.79
   3   8   2  831.32  116.49
   4   8  -2   63.69   20.20
  -8   4  -2   42.70   14.90
   4   8  -2   50.89   16.30
  -4  -8  -2   37.30   15.30
   8  -4  -2   49.20   10.50
   4   8  -2   54.69   13.40
  -4  -8  -2   70.99   16.30
   8  -4  -2   63.59   15.10
   8  -4  -2   46.40   15.10
  -4  -8  -2   46.00   19.60
   4   8  -2   30.30   13.90
   4   8  -2   56.99   18.40
   8  -4  -2   43.70   12.50
   8  -4  -2   36.40   15.30
   8  -4  -2   44.80   12.00
  -4  -8  -2   51.49   17.70
   8  -4   2   61.09   11.10
  -4  -8   2   41.00   14.70
   8  -4   2   79.09   17.40
   8  -4   2   49.90   15.70
  -8   4   2   51.69   12.20
   4   8   2   69.59   15.00
  -4  -8   2   41.50   18.70
   8  -4   2   57.69   17.60
   8  -4   2   64.39   13.90
  -4  -8   2   53.39   14.80
   4   8   2   45.70   16.70
  -8   4   2   60.09   14.50
  -8   4   2   51.29   13.80
  -4  -8   2   28.50   15.00
  -4  -8   2   28.60   15.00
   4   8   2   61.79   16.90
   8  -4   2   72.29   10.90
   4   8   2   65.59   21.60
   4   8   2   67.19   18.50
   8  -4   2   56.69   12.70
   5   8  -2  459.15   74.49
  -5  -8  -2  545.55   78.69
   5   8  -2  470.35   76.49
   5   8  -2  469.45   77.49
   5   8  -2  493.05   77.79
  -5  -8  -2  477.95   83.99
  -5  -8  -2  411.86   74.69
   5   8  -2  582.34   81.09
  -5  -8  -2  406.06   76.69
  -5  -8   2  372.26   75.39
  -5  -8   2  495.05   80.29
   5   8   2  453.15   74.49
  -5  -8   2  490.45   77.99
   5   8   2  534.95   78.19
   5   8   2  556.64   78.59
  -5  -8   2  510.25   75.89
  -5  -8   2  465.25   77.29
   5   8   2  462.65   79.09
   8  -6  -2  275.37   49.00
   6   8  -2  351.16   47.80
   6   8  -2  366.86   55.09
  -8   6  -2  256.37   45.90
  -6  -8  -2  337.87   55.09
   8  -6  -2  242.88   44.00
   6   8  -2  402.76   51.59
   8  -6  -2  277.27   46.30
  -6  -8  -2  339.07   53.29
  -8   6  -2  251.47   50.29
   6   8  -2  331.87   54.49
   8  -6  -2  232.68   45.00
  -6  -8  -2  314.57   56.09
   8  -6   2  259.57   47.80
  -8   6   2  293.17   46.70
   6   8   2  294.87   47.30
  -8   6   2  244.08   45.30
  -6  -8   2  215.08   47.90
   8  -6   2  242.68   47.60
   6   8   2  301.37   52.59
   6   8   2  299.47   51.89
   8  -6   2  264.27   44.00
   8  -6   2  246.08   53.39
  -6  -8   2  317.07   53.09
   6   8   2  304.07   53.89
  -6  -8   2  325.67   53.69
  -6  -8   2  313.47   57.59
  -6  -8   2  248.08   51.19
   8  -7  -2  226.38   42.10
  -8   7  -2  232.98   43.60
   7   8  -2  183.18   40.00
   7   8  -2  251.77   44.60
   7   8  -2  171.28   50.89
  -7  -8  -2  212.38   48.20
  -8   7  -2  239.78   41.60
   7   8  -2  233.68   46.60
   8  -7  -2  227.08   36.40
   8  -7  -2  231.48   37.20
   8  -7  -2  242.48   41.80
  -7  -8  -2  251.77   44.60
   8  -7   2  194.48   36.00
   7   8   2  192.68   41.10
   7   8   2  232.68   45.00
  -8   7   2  231.98   39.90
  -7  -8   2  256.77   44.90
   7   8   2  243.58   44.20
  -8   7   2  220.58   40.90
   7   8   2  214.38   43.50
  -7  -8   2  211.08   44.40
  -7  -8   2  285.87   51.79
   8  -7   2  162.98   40.70
   8  -7   2  245.78   42.10
   8  -7   2  229.88   38.00
  -8   8  -2   63.39   20.00
   8  -8  -2   96.19   18.10
   8  -8  -2   92.29   15.50
   8   8  -2  102.99   27.30
  -8  -8  -2   51.09   23.90
   8  -8  -2   73.79   20.80
   8   8  -2   92.19   23.10
   8  -8  -2   87.29   17.10
   8   8  -2  112.59   23.80
   8  -8  -2   71.39   21.40
  -8  -8  -2   89.19   23.00
  -8  -8   2   70.69   26.80
   8   8   2   84.79   23.10
   8  -8   2   68.99   22.00
   8  -8   2   90.19   21.40
   8  -8   2   60.19   17.40
   8   8   2   50.19   20.50
   8  -8   2   87.09   14.00
   8  -8   2   90.29   16.50
  -8   8   2   88.09   19.30
  -8  -8   2   90.89   24.00
  -8  -8   2   81.09   22.40
   8   8   2   70.49   21.10
   8  -9  -2  186.78   28.60
  -9  -8  -2  105.69   32.80
   8  -9  -2  185.88   29.10
   8  -9  -2  202.18   37.90
   9   8  -2  191.38   40.80
  -8   9  -2  212.58   38.20
   8  -9  -2  178.98   31.40
  -9  -8  -2  142.59   38.60
   9   8  -2  124.89   33.90
   8  -9  -2  204.38   38.80
  -8   9   2  172.78   32.90
  -9  -8   2  170.78   35.90
   8  -9   2  180.38   27.60
   9   8   2  164.98   36.10
  -8   9   2  164.98   36.00
   9   8   2  134.49   34.00
   8  -9   2  180.68   31.30
   8  -9   2  185.58   28.00
  -9  -8   2  107.29   36.60
   8  -9   2  173.28   36.50
   8  -9   2  191.88   32.40
   9   8   2  153.58   37.80
   7  -9  -2   41.80    9.00
   7  -9  -2   36.70   16.10
  -7   9  -2   32.90   10.50
   9   7  -2   37.40   15.50
   9   7  -2   23.40   17.20
  -7   9  -2   39.50   12.00
   7  -9  -2   28.90   10.60
  -7   9  -2   30.80   14.80
  -9  -7  -2   56.39   16.40
  -9  -7  -2   15.50   15.00
   7  -9  -2   40.70   16.60
   7  -9  -2   37.30   11.90
   7  -9   2   58.69   14.00
   9   7   2   41.70   17.90
   9   7   2   58.09   18.80
   7  -9   2   38.90   14.60
  -9  -7   2   51.59   21.20
   7  -9   2   34.10    8.10
  -9  -7   2   58.99   16.30
   7  -9   2   62.89   11.60
  -7   9   2   25.60   14.40
  -7   9   2   50.39   10.80
  -7   9   2   35.70   12.50
  -9  -7   2   28.90   16.20
   7  -9   2   46.10   10.20
  -6   9  -2  278.37   43.90
  -6   9  -2  217.88   36.20
   6  -9  -2  200.38   35.50
   6  -9  -2  207.88   40.60
   6  -9  -2  200.98   40.30
  -6   9  -2  197.18   33.30
   6  -9  -2  215.88   36.50
   6  -9   2  199.98   30.30
   6  -9   2  185.48   32.00
  -6   9   2  189.38   39.60
   6  -9   2  199.28   39.90
   6  -9   2  190.08   32.50
   6  -9   2  167.28   35.50
   6  -9   2  201.48   40.30
  -6   9   2  188.68   32.80
  -6   9   2  213.28   36.40
   6  -9   2  211.08   36.30
   5  -9  -2  160.58   41.00
  -5   9  -2  220.68   36.30
  -5   9  -2  224.98   39.00
  -5   9  -2  326.27   47.60
   5  -9  -2  205.58   43.40
   5  -9  -2  236.18   39.60
   5  -9   2  241.58   36.90
   5  -9   2  213.18   32.80
  -5   9   2  229.08   39.30
  -5   9   2  209.28   36.30
   5  -9   2  263.77   45.40
   5  -9   2  213.28   35.90
   5  -9   2  246.88   40.80
   5  -9   2  205.48   33.40
  -5   9   2  210.58   42.40
   5  -9   2  224.58   43.40
   4  -9  -2  737.53  111.99
   4  -9  -2  790.42  113.09
  -4   9  -2  814.22  116.89
   4  -9  -2  709.03  115.39
   4  -9  -2  664.73  112.89
  -4   9  -2  732.93  113.29
   4  -9  -2  765.82  116.59
  -4   9  -2  786.32  112.39
  -4   9   2  716.33  112.49
  -4   9   2  649.54  112.29
   4  -9   2  752.22  113.99
  -4   9   2  784.42  116.39
   4  -9   2  759.32  112.09
   4  -9   2  757.92  116.09
   4  -9   2  689.63  115.59
   4  -9   2  694.23  111.49
  -3   9  -2   70.79   22.70
  -9  -3  -2  190.98   33.20
   9   3  -2  226.58   33.70
   3  -9  -2  108.69   24.10
  -3   9  -2  126.69   29.00
   3  -9  -2   87.69   21.90
   3  -9  -2  119.09   28.80
   9   3  -2  226.88   38.30
  -9  -3  -2  171.08   33.80
  -3   9  -2   72.49   22.20
   3  -9  -2  127.09   26.40
   9   3  -2  206.98   32.40
  -3   9   2   90.89   26.30
   3  -9   2   98.79   23.40
   3  -9   2   93.39   27.00
   3  -9   2  120.89   28.00
   3  -9   2   90.79   21.60
  -9  -3   2  237.08   36.20
   9   3   2  169.68   30.10
  -3   9   2   95.99   23.90
   3  -9   2  113.29   25.80
   9   3   2  247.28   40.50
  -9  -3   2  213.98   34.90
   9   3   2  243.38   37.30
  -3   9   2  116.79   25.00
   9   3   2  208.08   30.80
  -2   9  -2  239.78   43.10
   9   2  -2  292.27   49.00
  -2   9  -2  200.58   36.60
   2  -9  -2  246.58   44.40
   9   2  -2  345.17   49.30
  -2   9  -2  233.38   42.00
   9   2  -2  240.88   46.40
   2  -9  -2  260.27   40.10
  -2   9  -2  247.68   47.60
  -2   9  -2  208.58   43.50
   2  -9  -2  270.87   46.20
  -9  -2  -2  407.26   53.39
   9   2  -2  315.37   47.20
   2  -9  -2  269.97   48.50
   2  -9   2  237.78   45.30
  -2   9   2  269.67   44.50
  -9  -2   2  305.57   49.99
  -9  -2   2  287.77   47.70
   2  -9   2  204.38   37.30
  -9  -2   2  329.27   51.69
  -9  -2   2  297.67   38.20
   2  -9   2  256.97   43.70
   2  -9   2  193.98   45.10
  -2   9   2  192.78   40.90
  -2   9   2  265.17   47.60
   2  -9   2  205.18   41.30
   9   2   2  310.97   43.40
   9   2   2  340.27   51.99
   9   2   2  389.16   53.29
   2  -9   2  265.57   47.60
  -2   9   2  244.78   44.10
   9   1  -2   77.49   20.30
  -9  -1  -2   52.39   16.70
  -1   9  -2   38.80   16.30
   9   1  -2  108.59   19.90
  -9  -1  -2   39.70   14.60
   9   1  -2   91.19   21.60
  -1   9  -2   21.50   13.70
   1  -9  -2   44.30   11.70
  -1   9  -2   47.30   14.30
   1  -9  -2   31.60   13.10
  -1   9  -2   40.00    8.40
   1  -9  -2   46.40   16.20
   1  -9  -2   52.59   17.30
  -9  -1  -2   50.89   16.60
  -1   9  -2   34.80   11.10
   9   1  -2   59.99   16.30
  -9  -1   2  106.49   22.10
   9   1   2   45.40   17.20
   1  -9   2   55.39   17.50
  -9  -1   2   81.19   21.40
  -1   9   2   62.09   15.20
  -9  -1   2   63.79   17.00
   9   1   2   56.19    9.00
  -1   9   2   43.20   15.40
  -1   9   2   38.40    8.30
  -1   9   2   48.20   12.60
   1  -9   2   29.90    9.60
   9   1   2   64.59   15.60
   9   1   2   76.79   19.90
   1  -9   2   23.20   13.50
  -1   9   2   39.40   16.20
   9   1   2   60.19   17.90
   1  -9   2   26.00   12.00
   0   9  -2  523.05   86.29
   0   9  -2  563.44   81.39
   0  -9  -2  553.84   85.59
   0  -9  -2  531.65   87.59
   0   9  -2  533.15   85.09
   0  -9  -2  548.65   83.19
   0   9  -2  622.44   88.79
   0   9  -2  514.15   82.49
   0  -9  -2  571.94   87.69
   0  -9   2  520.55   86.89
   0   9   2  452.25   85.59
   0   9   2  536.15   85.49
   0   9   2  557.34   81.69
   0   9   2  519.05   87.19
   0   9   2  545.95   83.09
   0  -9   2  568.14   85.39
   0  -9   2  571.94   87.99
   0  -9   2  489.45   82.19
   1   9  -2   37.20   15.30
   1   9  -2   41.80   15.90
  -1  -9  -2   28.70   10.50
   9  -1  -2   52.69   16.90
  -9   1  -2   41.10   15.50
   9  -1  -2   71.09   16.00
   1   9  -2   30.50   10.10
   9  -1  -2   59.49   14.30
   1   9  -2   24.70   13.00
   1   9  -2   38.80   10.40
   9  -1  -2   81.29   20.40
  -9   1  -2   50.19   14.80
  -1  -9  -2   24.40   14.10
  -1  -9  -2   13.10   11.80
  -1  -9  -2   42.60   15.90
  -1  -9   2   29.20   11.60
   1   9   2   33.10   16.10
   9  -1   2   77.89   20.40
  -9   1   2   57.19   17.60
   9  -1   2   65.09   18.10
  -1  -9   2   21.40   12.10
   1   9   2   46.40   16.10
   9  -1   2   79.39   17.50
   1   9   2   30.90   13.40
   9  -1   2   64.59   13.30
  -1  -9   2   54.59   18.70
  -9   1   2   68.59   14.30
   1   9   2   31.30   10.50
  -9   1   2   76.59   16.80
   1   9   2   22.60   10.00
  -1  -9   2   46.80   16.30
   2   9  -2  192.78   47.90
  -2  -9  -2  313.27   53.29
   9  -2  -2  210.68   48.40
   2   9  -2  348.87   54.09
  -2  -9  -2  240.58   49.99
   2   9  -2  233.08   43.50
  -9   2  -2  270.57   48.60
   9  -2  -2  284.47   44.10
   2   9  -2  214.98   42.80
   9  -2  -2  360.96   47.90
   9  -2  -2  337.87   48.40
  -2  -9  -2  258.77   49.20
   2   9  -2  257.47   49.60
  -2  -9  -2  246.18   46.00
   2   9   2  198.68   47.40
  -2  -9   2  238.48   45.80
   2   9   2  238.98   49.80
  -2  -9   2  228.38   43.60
  -2  -9   2  273.27   51.09
   2   9   2  286.17   44.70
  -9   2   2  339.67   44.90
  -2  -9   2  207.78   47.40
   9  -2   2  301.97   41.10
   9  -2   2  309.37   44.00
   2   9   2  227.08   50.09
   2   9   2  271.77   43.80
   9  -2   2  272.67   45.40
  -2  -9   2  268.67   52.69
   9  -2   2  268.27   50.49
   9  -2   2  365.76   53.29
   9  -2   2  311.97   43.70
  -9   2   2  260.37   44.00
   9  -3  -2  178.78   31.80
   9  -3  -2  205.38   33.70
   3   9  -2  101.89   25.50
   9  -3  -2  182.58   25.20
   3   9  -2   90.39   20.80
  -3  -9  -2  110.49   28.20
   3   9  -2  109.39   26.70
  -3  -9  -2   79.59   25.20
   3   9  -2  110.99   26.90
  -3  -9  -2   79.59   21.40
   3   9  -2  104.49   22.70
   3   9   2   86.89   21.10
  -3  -9   2   81.49   26.20
  -3  -9   2   91.09   22.10
   9  -3   2  233.48   34.00
  -3  -9   2  107.89   26.00
   3   9   2  119.49   26.40
   3   9   2   98.69   23.00
   3   9   2   98.29   26.10
   3   9   2   87.49   25.70
  -3  -9   2  100.39   23.00
  -3  -9   2  105.19   26.00
  -4  -9  -2  784.02  116.69
  -4  -9  -2  677.53  114.79
  -4  -9  -2  680.13  112.59
   4   9  -2  863.31  117.19
   4   9  -2  716.83  113.19
   4   9  -2  806.92  112.09
   4   9  -2  821.52  116.39
  -4  -9  -2  648.04  116.79
   4   9   2  696.03  113.39
  -4  -9   2  721.13  115.39
  -4  -9   2  645.14  111.99
  -4  -9   2  704.33  115.49
   4   9   2  814.62  116.69
   4   9   2  675.63  111.59
   4   9   2  723.33  115.09
  -4  -9   2  736.23  113.99
  -4  -9   2  816.12  118.49
  -5  -9  -2  247.58   49.20
   5   9  -2  305.87   47.90
  -5  -9  -2  227.88   44.70
   5   9  -2  250.37   40.50
  -5  -9  -2  209.18   43.50
   5   9  -2  192.38   40.30
   5   9  -2  254.07   45.00
  -5  -9   2  260.07   44.80
  -5  -9   2  204.88   39.90
   5   9   2  235.78   39.70
  -5  -9   2  242.58   49.50
  -5  -9   2  189.78   42.10
   5   9   2  244.78   44.50
   5   9   2  181.98   40.90
  -5  -9   2  139.79   39.80
   5   9   2  197.28   42.80
  -6  -9  -2  161.58   42.70
   6   9  -2  196.38   40.60
  -6  -9  -2  232.88   44.20
   6   9  -2  210.98   42.70
   6   9  -2  209.48   43.00
   6   9  -2  178.38   37.40
   6   9   2  261.17   43.70
  -6  -9   2  210.48   42.00
   6   9   2  254.97   44.70
   6   9   2  221.28   43.60
  -6  -9   2  210.48   46.90
   6   9   2  213.08   39.00
  -6  -9   2  198.48   42.40
  -6  -9   2  217.78   46.30
   7   9  -2   47.90   17.10
  -9   7  -2   44.70   16.20
   9  -7  -2   32.40   10.20
   7   9  -2   27.50   12.30
  -9   7  -2   37.00   13.60
   7   9  -2   37.20   16.40
   9  -7  -2   44.70   12.70
  -7  -9  -2   22.30   14.40
   9  -7  -2   30.00   14.60
   9  -7  -2   29.90   13.30
   7   9   2   49.00   17.20
   9  -7   2   26.60   12.40
  -7  -9   2   43.70   16.60
   7   9   2   27.00   12.80
  -7  -9   2   21.80   26.70
   7   9   2   23.10   15.70
   9  -7   2   64.69   15.70
   9  -7   2   60.39   12.00
  -9   7   2   34.90   11.80
  -9   7   2   50.49   14.20
  -7  -9   2   56.59   19.10
   9  -7   2   23.20   15.90
  -9   8  -2  112.89   33.50
   8   9  -2  154.68   36.00
   9  -8  -2  193.18   29.30
   9  -8  -2  166.98   34.00
   8   9  -2  200.58   42.10
   9  -8  -2  150.78   34.70
   9  -8  -2  178.78   31.50
  -8  -9  -2  207.68   39.20
  -8  -9  -2  147.89   40.00
  -9   8  -2  172.88   36.90
  -8  -9   2  261.27   44.50
   9  -8   2  171.68   37.00
   9  -8   2  151.48   30.80
  -9   8   2  128.49   31.10
  -8  -9   2  156.18   41.40
   8   9   2  170.48   35.50
   9  -8   2  178.58   32.60
   8   9   2  184.48   38.70
   9  -8   2  186.78   35.10
  -8  -9   2  181.38   37.60
   9   9  -2   21.60   12.40
   9  -9  -2   38.90   16.40
  -9  -9  -2   52.09   16.80
   9  -9  -2   31.80   13.80
   9   9  -2    0.20   11.60
  -9   9  -2   34.00   14.50
  -9  -9  -2   21.80   19.30
  -9  -9   2    8.50   19.00
   9  -9   2   37.50    9.00
   9  -9   2   39.70   11.50
  -9   9   2   39.70   15.00
  -9  -9   2   16.20   12.50
   9   9   2   16.70   14.20
   9  -9   2   19.40   12.90
   9   9   2   36.20   15.40
 -10  -9  -2  205.88   42.60
   9 -10  -2   85.09   28.50
  10   9  -2  189.18   34.30
  10   9  -2  157.78   36.10
 -10  -9  -2  189.08   35.30
  10   9   2   99.89   30.90
 -10  -9   2  197.78   42.50
   9 -10   2   95.59   29.70
 -10  -9   2  168.08   33.50
   9 -10   2  102.09   25.20
  10   9   2  203.78   36.20
   8 -10  -2   33.20    9.30
 -10  -8  -2    7.70   10.50
   8 -10  -2   23.60   13.40
  10   8  -2   20.90   15.90
  10   8  -2   18.90   12.10
  10   8  -2    4.10   10.20
 -10  -8  -2    0.60   14.10
  10   8   2    6.80   11.10
 -10  -8   2   17.50   11.50
 -10  -8   2    0.90   14.30
   8 -10   2   25.50    9.10
   8 -10   2   30.10   10.90
  10   8   2    5.00   10.60
  10   8   2    5.40   10.30
   8 -10   2   43.90   15.60
 -10  -7  -2  117.19   30.30
  10   7  -2  106.49   24.40
  10   7  -2  115.79   26.50
 -10  -7  -2   68.09   18.70
   7 -10  -2   54.69   19.20
   7 -10  -2   57.49   15.80
  -7  10  -2   40.50   18.60
   7 -10   2   56.99   19.40
  10   7   2   83.89   20.60
   7 -10   2   56.19   10.10
   7 -10   2   36.20   11.90
 -10  -7   2  129.09   22.70
 -10  -7   2   74.49   27.30
  -7  10   2   32.20   13.60
  10   7   2  121.19   26.60
  10   7   2   93.39   22.50
   7 -10   2   43.10   14.60
 -10  -6  -2   22.80   12.70
   6 -10  -2   59.99   14.50
 -10  -6  -2   24.10   18.30
  10   6  -2   36.50   13.00
  -6  10  -2   36.80   12.90
   6 -10  -2   51.39   14.80
   6 -10  -2   68.99   20.70
  10   6  -2   23.20   14.00
  -6  10  -2   71.89   14.70
 -10  -6   2   30.50   13.10
   6 -10   2   47.50   12.20
 -10  -6   2   53.69   22.20
   6 -10   2   61.79   15.30
  10   6   2   27.20   13.00
   6 -10   2   88.39   21.80
  -6  10   2   66.79   13.80
  10   6   2   27.40   15.90
 -10  -6   2   53.09   22.50
  -6  10   2   49.30   14.10
  10   6   2   36.40   16.50
  -5  10  -2  209.28   36.80
   5 -10  -2  169.48   40.70
  -5  10  -2  136.39   33.80
  10   5  -2  205.38   41.00
  10   5  -2  252.87   37.30
   5 -10  -2  188.18   36.70
 -10  -5  -2  234.18   37.40
 -10  -5  -2  191.18   42.70
   5 -10  -2  181.08   36.40
  10   5  -2  285.87   46.30
 -10  -5   2  220.68   36.50
  10   5   2  256.67   37.90
 -10  -5   2  259.97   47.50
  -5  10   2  186.18   36.40
   5 -10   2  152.48   34.00
   5 -10   2  192.28   37.00
  10   5   2  215.18   41.60
 -10  -5   2  172.68   40.90
  -5  10   2  212.58   36.20
   5 -10   2  184.68   37.40
  10   5   2  209.18   41.40
   5 -10   2  177.38   40.00
  10   4  -2   82.49   23.10
 -10  -4  -2  117.59   28.20
  10   4  -2  125.99   20.40
  10   4  -2  112.59   27.10
  10   4  -2   81.69   22.90
  10   4   2   93.29   26.00
   4 -10   2   34.50   19.40
  10   4   2   93.09   19.40
 -10  -4   2   86.99   25.20
  10   4   2   86.09   23.60
 -10  -4   2  105.09   19.40
  10   4   2   87.99   28.60
 -10  -4   2  116.89   27.70
  10   3  -2  202.58   39.80
 -10  -3  -2  214.78   40.70
  10   3  -2  153.08   35.50
 -10  -3  -2  181.28   29.30
  10   3  -2  207.68   38.70
  10   3   2  162.48   34.30
 -10  -3   2  157.68   28.30
  10   3   2  199.48   40.10
  10   3   2  164.78   36.20
 -10  -3   2  153.98   37.70
 -10  -3   2  181.48   37.40
  10   3   2  172.28   29.00
  -2  10  -2   79.19   12.40
   2 -10  -2   64.29   18.50
  -2  10  -2   96.59   20.60
  10   2  -2   50.99   19.70
   2 -10  -2   87.89   17.80
   2 -10  -2   68.19   22.90
   2 -10  -2   78.79   21.60
  -2  10  -2   77.19   17.70
  -2  10  -2   91.19   22.00
   2 -10   2   97.29   23.90
  -2  10   2   84.89   18.20
   2 -10   2   81.99   17.10
   2 -10   2   43.40   18.30
  -2  10   2   84.29   20.80
   2 -10   2   75.99   13.90
  -2  10   2   89.49   20.30
   2 -10   2   89.99   20.60
   1 -10  -2  158.58   37.60
  -1  10  -2  160.48   32.70
 -10  -1  -2  271.97   42.50
 -10  -1  -2  275.37   41.00
  10   1  -2  277.47   41.60
  10   1  -2  162.08   39.60
   1 -10  -2  207.78   38.10
  -1  10  -2  168.98   29.00
  -1  10  -2  194.08   36.90
   1 -10  -2  203.88   34.10
  -1  10  -2  187.28   38.70
   1 -10  -2  173.88   39.30
  10   1  -2  275.47   40.90
  10   1   2  232.48   41.70
  -1  10   2  211.28   41.10
  10   1   2  243.78   44.60
 -10  -1   2  231.28   42.50
   1 -10   2  177.38   30.50
   1 -10   2  144.39   34.90
  -1  10   2  149.39   33.30
   1 -10   2  157.78   37.00
   1 -10   2  216.78   34.30
  -1  10   2  151.68   35.50
  -1  10   2  181.88   28.90
   1 -10   2  232.48   42.30
 -10  -1   2  219.28   39.50
 -10  -1   2  218.78   36.30
  10   1   2  258.17   39.10
   0 -10  -2   34.70   16.40
   0 -10  -2   31.60   16.20
 -10   0  -2    9.80   10.90
   0  10  -2   34.60    8.00
  10   0  -2   39.30   16.80
   0 -10  -2   33.50   13.00
   0 -10  -2   21.30    9.60
   0  10  -2   27.50   13.50
  10   0  -2   12.50   11.80
   0  10  -2   41.40   16.20
  10   0  -2   21.70   11.70
   0  10  -2   35.70    9.50
  10   0  -2   16.90   11.40
 -10   0  -2   25.90   13.20
   0 -10   2   31.20    9.80
   0  10   2   43.20   14.70
   0 -10   2   43.20   15.60
   0 -10   2   37.50   13.20
   0 -10   2   34.80   14.50
   0  10   2   41.60    9.00
  10   0   2   21.00   10.20
 -10   0   2   21.90   10.40
  10   0   2   26.30   13.80
   0  10   2   23.00    9.30
  10   0   2   31.90   17.00
  10   0   2   28.00   13.90
   0 -10   2   30.10    9.40
   0  10   2   24.00   14.20
 -10   0   2   18.50   11.10
  10  -1  -2  291.07   43.20
  -1 -10  -2  140.09   32.30
   1  10  -2  183.68   37.60
   1  10  -2  156.08   31.00
  10  -1  -2  223.68   41.50
  -1 -10  -2  147.59   37.40
   1  10  -2  194.28   38.80
  -1 -10  -2  156.98   37.70
   1  10  -2  182.38   32.90
  -1 -10  -2  149.49   35.80
 -10   1  -2  212.38   37.40
  10  -1  -2  254.97   38.00
  -1 -10   2  162.48   38.40
   1  10   2  226.08   34.90
 -10   1   2  247.98   37.40
  10  -1   2  232.38   33.00
  -1 -10   2  187.98   37.30
  10  -1   2  322.47   46.50
  -1 -10   2  176.38   33.20
  10  -1   2  221.68   38.00
   1  10   2  162.58   31.80
  -1 -10   2  149.29   32.20
   1  10   2  155.18   35.50
  10  -1   2  298.17   44.10
  -1 -10   2  154.38   37.50
   1  10   2  130.89   35.50
   2  10  -2   93.19   33.90
   2  10  -2   58.89   15.40
  -2 -10  -2   83.69   24.10
  -2 -10  -2   91.69   25.30
   2  10  -2   70.99   16.30
  -2 -10  -2   69.19   19.80
   2  10  -2   98.89   23.70
  -2 -10  -2   79.99   22.80
   2  10   2   81.89   23.80
  -2 -10   2   75.69   17.50
   2  10   2   70.09   16.90
   2  10   2  112.19   24.10
  -2 -10   2   78.09   21.10
  -2 -10   2   46.80   16.00
  -2 -10   2  100.79   25.80
  -2 -10   2   98.69   24.10
   2  10   2   41.70   14.70
  10  -3  -2  220.58   41.00
  -3 -10  -2  320.37   44.80
  10  -3  -2  203.78   36.20
  10  -3  -2  211.68   36.80
  10  -3  -2  185.98   34.30
  10  -3  -2  154.18   38.50
 -10   3  -2  197.18   38.20
  10  -3  -2  178.08   30.10
  10  -3   2  176.38   30.80
 -10   3   2  229.08   36.50
   3  10   2  342.27   45.90
  10  -3   2  225.28   37.20
  -3 -10   2  331.37   50.79
  10  -3   2  176.18   40.60
  10  -3   2  169.38   32.00
  10  -3   2  198.08   32.40
  10  -3   2  242.98   40.70
  10  -3   2  216.18   40.30
  10  -4  -2  111.29   19.30
  10  -4  -2   75.49   19.60
  10  -4  -2  107.29   18.80
 -10   4  -2   85.59   22.70
  10  -4  -2   93.89   24.10
  10  -4  -2  122.19   24.00
  10  -4  -2  101.59   27.30
 -10   4   2   98.29   21.50
  10  -4   2  121.29   25.80
  10  -4   2  105.19   18.80
 -10   4   2   85.39   17.80
  10  -4   2   78.79   23.60
  10  -4   2  110.29   22.50
  10  -4   2   83.29   24.50
  10  -4   2  100.39   18.40
  10  -4   2  114.19   19.60
 -10   5  -2  208.38   39.80
   5  10  -2  189.38   38.90
  10  -5  -2  228.58   44.20
  10  -5  -2  230.38   34.30
  -5 -10  -2  187.78   45.50
  10  -5  -2  209.98   32.10
   5  10  -2  169.18   36.40
  10  -5  -2  263.27   40.30
  10  -5  -2  216.58   31.50
  10  -5  -2  225.98   42.30
   5  10  -2  150.18   39.20
  10  -5  -2  171.08   34.30
  -5 -10  -2  175.98   42.00
  10  -5   2  185.08   31.40
  10  -5   2  220.88   40.60
  10  -5   2  217.68   40.90
 -10   5   2  202.18   33.70
  10  -5   2  199.88   41.70
  -5 -10   2  217.68   44.50
 -10   5   2  214.78   37.80
  10  -5   2  204.18   31.90
  -5 -10   2  173.68   39.20
  -5 -10   2  202.48   41.90
   5  10   2  153.88   39.70
   5  10   2  200.48   37.20
  -5 -10   2  201.38   44.70
   5  10   2  186.48   39.10
  10  -5   2  241.28   37.60
   6  10  -2   49.60   14.50
   6  10  -2   40.80   15.70
  10  -6  -2   29.50   22.50
 -10   6  -2   51.19   16.70
  -6 -10  -2   65.89   26.20
  -6 -10  -2   62.39   20.20
  10  -6  -2   25.90   13.30
  10  -6  -2   24.60   11.20
  10  -6  -2   33.40   14.90
   6  10  -2   51.99   19.20
  10  -6  -2   29.20   10.50
   6  10   2   49.20   18.20
   6  10   2   52.69   15.70
   6  10   2   62.69   19.20
  -6 -10   2   78.99   20.90
 -10   6   2   35.00   13.00
  10  -6   2   37.10   10.40
  -6 -10   2   66.19   22.80
  -6 -10   2   42.10   17.30
  10  -6   2   62.49   18.80
  10  -6   2   45.20   12.80
 -10   6   2   52.89   14.40
  10  -6   2   30.40   15.80
  10  -6   2   58.69   14.40
  -7 -10  -2   29.40   21.00
   7  10  -2   58.69   23.00
  -7 -10  -2   67.79   22.90
   7  10  -2   37.80   17.10
  10  -7  -2   95.39   20.70
 -10   7  -2   67.19   20.50
  10  -7  -2  103.29   17.30
  10  -7  -2   80.69   18.80
  10  -7   2  135.79   26.80
  10  -7   2  119.99   27.10
 -10   7   2  112.29   21.20
  -7 -10   2   29.00   22.60
 -10   7   2   88.39   19.00
  -7 -10   2   65.79   22.00
  10  -7   2   99.99   21.10
  10  -7   2   82.09   19.10
   7  10   2   42.00   17.10
  10  -7   2  102.59   16.90
   7  10   2   32.20   19.80
  -7 -10   2   37.50   18.90
  10  -8  -2    7.80    9.10
   8  10  -2   23.80   14.60
 -10   8  -2   -2.90   10.60
   8  10  -2   22.40   12.50
  -8 -10  -2   52.39   18.90
  -8 -10  -2   27.80   19.50
  10  -8  -2    3.20    9.60
  -8 -10   2    9.70   12.00
  10  -8   2    5.80    9.10
  -8 -10   2   26.70   19.70
   8  10   2   33.20   15.30
  10  -8   2    1.70   11.30
   8  10   2   20.00   10.90
  10  -8   2    7.30    6.10
  -9 -10  -2  119.49   28.80
   9  10  -2   97.79   28.70
  -9 -10  -2   73.49   30.10
  10  -9  -2  188.88   32.00
   9  10  -2   86.99   24.70
  10  -9   2  159.38   28.20
   9  10   2   77.69   23.50
   9  10   2   99.29   29.10
  -9 -10   2   87.49   26.60
  -9 -10   2   92.99   31.70
 -10 -10  -2   20.80   17.80
  10 -10  -2   11.20   12.30
 -10 -10  -2   13.90   12.70
  10  10  -2   18.20   12.30
  10  10  -2    0.30   11.60
  10  10   2   40.40   18.80
  10 -10   2   15.80   12.40
 -10 -10   2   15.30   18.20
 -10 -10   2   44.80   17.40
  10  10   2   31.90   16.20
  11  10  -2   23.40   16.90
  10 -11  -2   34.30   15.50
 -11 -10  -2    0.70   11.20
  11  10  -2   16.50   13.40
 -11 -10  -2   -8.10   15.30
 -11 -10   2   15.90   15.00
  10 -11   2   56.89   18.30
 -11 -10   2   28.10   22.20
  11  10   2   17.40   13.10
  11  10   2    0.10   12.60
 -11  -9  -2   -3.20    9.60
   9 -11  -2   16.00   13.10
  11   9  -2  -13.40    6.60
  11   9  -2   14.20   12.50
 -11  -9  -2  -12.50   12.40
  11   9   2    5.50   11.90
  11   9   2   25.60   13.50
   9 -11   2   12.20   12.80
 -11  -9   2  -25.70   10.50
 -11  -9   2    5.30   10.50
  11   8  -2   47.40   22.00
   8 -11  -2   44.10   19.20
 -11  -8  -2   82.19   20.90
  11   8  -2   82.89   22.20
 -11  -8  -2   56.09   25.70
  11   8   2   68.49   21.40
   8 -11   2   24.70   13.70
  11   8   2   81.79   24.50
 -11  -8   2   67.19   19.20
 -11  -8   2   75.09   27.40
 -11  -7  -2    4.60    8.80
 -11  -7  -2  -10.90   12.90
  11   7  -2    7.70   10.80
   7 -11  -2   14.00    9.10
  11   7  -2    1.20   12.10
   7 -11  -2    9.60   11.20
   7 -11   2   19.10   10.80
 -11  -7   2   -5.20    7.70
  11   7   2   14.20   12.20
   7 -11   2    1.60   10.90
 -11  -7   2    5.90   14.30
  11   7   2   -7.20   10.20
 -11  -6  -2   46.30   13.50
   6 -11  -2   15.20   11.70
  11   6  -2   65.69   16.70
  11   6  -2   45.50   18.00
   6 -11  -2   20.20   15.10
  11   6  -2   48.80   19.60
 -11  -6  -2   57.39   24.00
   6 -11   2    8.80   12.80
  11   6   2   66.99   16.00
 -11  -6   2   94.79   17.90
  11   6   2   79.89   20.20
  11   6   2   35.20   15.90
   6 -11   2   19.20   12.20
  -6  11   2   25.50   11.90
  11   5  -2   86.59   17.20
  11   5  -2   58.39   21.00
   5 -11  -2   12.20   16.40
 -11  -5  -2   61.29   16.10
 -11  -5  -2   54.69   21.70
  11   5  -2  110.29   25.60
  11   5   2   87.39   23.60
  11   5   2  113.59   19.40
 -11  -5   2   52.79   23.00
 -11  -5   2   55.59   15.40
  11   5   2   82.89   23.30
 -11  -4  -2   23.70   10.40
  11   4  -2   39.20   15.60
 -11  -4  -2    8.70   13.20
  -4  11  -2   27.70   12.20
   4 -11  -2   17.80   12.60
   4 -11  -2   17.80    9.70
  11   4  -2   13.40   12.70
   4 -11  -2   16.70   13.60
  -4  11  -2   29.30   11.10
   4 -11   2   28.20   13.10
  -4  11   2   51.09   13.90
  11   4   2   35.30    9.80
  11   4   2   20.00   11.80
  -4  11   2   54.69   15.00
   4 -11   2   26.40   10.30
 -11  -4   2   14.70    7.60
   4 -11   2   19.80   13.90
 -11  -4   2    6.10   12.50
 -11  -3  -2   75.09   21.00
  11   3  -2   73.29   18.80
   3 -11  -2   14.20   10.50
   3 -11  -2   32.00   15.50
  11   3  -2   71.79   20.50
   3 -11  -2   19.80   12.90
  -3  11  -2    0.40    8.80
  -3  11  -2   19.70   10.20
  11   3   2   82.09   18.70
   3 -11   2   17.50   11.50
 -11  -3   2   44.80   17.50
  11   3   2   95.79   26.30
   3 -11   2   30.70   14.60
  -3  11   2   23.80   13.30
  -3  11   2   21.10   11.30
   3 -11   2   -7.50    7.40
   2 -11  -2   38.10   15.70
 -11  -2  -2    7.10   12.80
  11   2  -2   13.70   13.30
  -2  11  -2   43.70   14.40
  -2  11  -2   48.20    7.10
  11   2  -2    9.00   13.20
  11   2  -2   21.50   12.70
   2 -11  -2   57.19   19.80
 -11  -2  -2    8.40   13.00
  -2  11  -2   48.80   13.30
   2 -11  -2   57.19   16.20
  -2  11  -2   67.89   17.80
  -2  11   2   63.09   14.70
   2 -11   2   66.09   16.50
   2 -11   2   59.99   20.70
  -2  11   2   53.49   16.30
  -2  11   2   61.09   17.00
  11   2   2   20.90   14.50
   2 -11   2   57.09   18.10
  11   2   2   35.70   18.60
 -11  -2   2   34.40   15.70
   2 -11   2   51.99   12.80
  11   2   2   19.80   12.80
 -11  -1  -2   19.20   12.50
 -11  -1  -2   44.90   15.80
  11   1  -2   32.60   15.20
  -1  11  -2   25.40   13.10
  11   1  -2   15.00   10.90
  -1  11  -2   23.20    5.60
  -1  11  -2   35.10   10.70
   1 -11  -2   36.60   15.90
   1 -11  -2    3.00   11.20
  -1  11  -2   45.60   14.10
  11   1  -2   22.80   15.50
   1 -11  -2   22.00   11.40
   1 -11   2   15.80    8.40
 -11  -1   2   26.20   11.30
   1 -11   2   20.90   13.40
 -11  -1   2    7.30   10.60
   1 -11   2    9.70   12.50
  -1  11   2   22.50   12.70
  -1  11   2   25.40   11.80
  -1  11   2   21.20    5.30
  -1  11   2   21.40    9.40
   1 -11   2   41.20   13.40
  11   1   2   32.10   15.50
  -1  11   2   26.10    5.50
  11   1   2   43.50   17.10
  11   1   2   50.99   14.40
   0  11  -2  108.89   22.40
   0 -11  -2  101.59   28.10
   0 -11  -2  159.68   31.50
   0 -11  -2  109.59   26.50
   0  11  -2   93.29   24.90
   0  11  -2   92.79   26.60
   0  11  -2  107.29   19.70
   0 -11   2  119.59   30.20
   0  11   2  122.59   28.60
   0 -11   2  133.49   23.80
   0  11   2  129.69   23.90
   0  11   2  147.09   28.70
   0 -11   2  128.09   22.40
   0 -11   2   89.09   26.60
   0 -11   2   80.29   23.90
   0  11   2  111.49   20.10
  -1 -11  -2   32.10   17.10
  11  -1  -2   66.19   16.90
  -1 -11  -2   26.10   15.50
  11  -1  -2   28.80   12.10
  11  -1  -2    7.20   10.00
  11  -1  -2   56.49   15.00
   1  11  -2   39.10   10.80
   1  11  -2   23.20    8.30
  -1 -11  -2   25.70   12.90
   1  11  -2   30.50   14.40
 -11   1  -2   46.50   14.00
  -1 -11   2   41.20   12.10
   1  11   2   30.20   10.40
 -11   1   2   40.10   12.80
  11  -1   2   44.50   15.60
   1  11   2   16.10   12.00
  -1 -11   2   29.40   11.00
  -1 -11   2   18.00   13.20
  -1 -11   2    9.10   12.00
  -1 -11   2   24.80   15.50
  11  -1   2   15.10   12.60
 -11   1   2   35.40   11.70
  11  -1   2   38.50   11.50
   1  11   2   14.10    8.40
  11  -2  -2   12.20   10.20
  -2 -11  -2   75.79   22.70
   2  11  -2   38.60   15.10
  11  -2  -2   25.00   10.60
  -2 -11  -2   81.29   23.10
   2  11  -2   66.69   13.30
  11  -2  -2   41.50   12.60
  -2 -11  -2   61.59   18.20
   2  11  -2   52.09   12.30
 -11   2  -2    4.50    9.80
  11  -2  -2   15.70   15.00
   2  11   2   81.09   15.10
  -2 -11   2   58.19   20.50
  11  -2   2   12.00   12.20
   2  11   2   39.50   14.70
  -2 -11   2   39.70   16.40
  11  -2   2   15.60    9.00
   2  11   2   61.59   13.60
  11  -2   2   23.00    9.50
 -11   2   2   27.80   11.00
  11  -2   2    0.80   10.10
  -2 -11   2   64.09   17.80
  -2 -11   2   45.10   13.30
 -11   3  -2   81.59   19.10
  11  -3  -2   76.99   25.80
  11  -3  -2   84.09   18.40
  -3 -11  -2    5.20   15.30
  11  -3  -2   92.09   16.00
  11  -3  -2   61.09   18.60
   3  11  -2   33.30   16.60
  -3 -11  -2   37.90   17.10
  11  -3   2   79.59   17.90
 -11   3   2   69.49   15.20
  11  -3   2   49.80   12.30
  11  -3   2   61.69    9.30
  11  -3   2   57.29   20.80
  -3 -11   2    8.80   13.80
  11  -3   2   79.59   14.60
  -3 -11   2    8.40   14.00
  -3 -11   2   28.30   16.60
   3  11   2   18.90   14.50
  -3 -11   2   31.60   13.70
  11  -3   2   62.59   20.50
   3  11   2   21.80   11.80
  -4 -11  -2   36.90   17.10
  -4 -11  -2   16.70   14.60
  -4 -11  -2   39.60   16.50
   4  11  -2   52.99   12.90
  11  -4  -2   28.00    7.00
 -11   4  -2   42.00   14.50
  11  -4  -2   28.40   13.40
  11  -4  -2   41.00   11.20
  11  -4  -2   19.90    8.60
   4  11  -2   15.30   10.50
   4  11  -2    9.60   11.90
  11  -4  -2   21.60   16.20
  11  -4  -2   12.50   11.50
  -4 -11   2    7.90   12.60
  11  -4   2   21.20   11.80
  11  -4   2   14.80   10.10
  11  -4   2   17.40    7.10
   4  11   2   22.00    9.90
  -4 -11   2   22.20   14.30
   4  11   2    4.60    9.50
  11  -4   2   30.90   15.30
   4  11   2   21.40   13.00
  -4 -11   2   23.40   12.20
  11  -4   2   29.50    7.80
 -11   4   2    2.90    8.40
  11  -4   2   22.90    7.70
  11  -5  -2   56.99   16.20
  11  -5  -2   97.29   21.00
 -11   5  -2   70.79   20.20
  11  -5  -2   58.09   15.20
  11  -5  -2   50.69   21.20
  11  -5  -2   57.69   19.70
  11  -5  -2   78.99   14.10
  11  -5   2   93.29   17.40
  11  -5   2   72.99   16.50
  11  -5   2   56.79   20.40
  11  -5   2  110.19   19.80
 -11   5   2   78.19   18.80
  11  -5   2   76.29   22.20
  11  -5   2   79.19   14.70
  11  -5   2   79.99   14.20
  11  -6  -2   92.89   16.90
  11  -6  -2   59.79   22.90
 -11   6  -2   59.19   19.60
  11  -6  -2   88.99   20.90
  -6 -11  -2   19.90   19.10
   6  11  -2   36.90   19.10
  11  -6  -2   72.19   19.40
  -6 -11   2   12.10   18.70
  -6 -11   2   11.40   16.20
  11  -6   2   76.09   16.50
  11  -6   2   83.79   21.20
  11  -6   2   72.09   21.80
 -11   6   2   69.89   17.90
  11  -6   2   70.59   21.60
   7  11  -2   11.90   14.00
   7  11  -2   -5.50    6.30
  -7 -11  -2    5.10   14.50
  11  -7  -2  -12.40    9.60
  11  -7  -2    8.70    8.60
 -11   7  -2   14.00   11.40
  11  -7   2    4.80    7.50
   7  11   2   11.70   10.50
  11  -7   2   -4.10    4.30
  11  -7   2   12.20   12.00
  11  -7   2   24.10   13.40
  11  -7   2  -13.20    6.20
   7  11   2    1.90   10.60
  -7 -11   2   11.30   17.70
  -8 -11  -2   43.60   21.40
   8  11  -2   56.89   19.90
  11  -8  -2   64.09   16.20
  11  -8  -2   88.99   25.90
  -8 -11  -2    8.40   17.00
 -11   8  -2   66.89   19.60
  -8 -11   2    5.00   19.80
   8  11   2   27.60   14.00
  11  -8   2   55.49   15.70
  11  -8   2   91.99   24.80
   8  11   2   20.70   15.00
  -9 -11  -2   41.10   18.50
  -9 -11  -2   44.90   24.00
  11  -9  -2    5.90   10.30
   9  11  -2   -6.30   10.80
   9  11  -2   24.70   12.80
  11  -9   2    4.10    8.80
  11  -9   2  -12.30    8.80
   9  11   2   44.50   18.60
  -9 -11   2   49.40   25.60
  -9 -11   2    3.30   11.80
   9  11   2    3.10    9.50
  11 -10  -2   31.10   14.60
  10  11  -2   21.60   18.70
 -10 -11  -2   45.50   18.90
  10  11  -2   30.90   15.10
 -10 -11  -2   39.50   24.80
  10  11   2   29.50   18.80
  10  11   2   23.00   15.70
 -10 -11   2   43.10   23.80
 -10 -11   2   66.89   21.60
  11 -10   2   11.70   13.00
 -11 -11  -2   23.50   19.70
 -11 -11  -2   -8.70   10.20
  11 -11  -2    5.40   12.20
  11  11  -2   17.60   17.80
  11  11  -2    0.80   10.00
 -11 -11   2   30.70   22.70
  11  11   2   39.80   19.50
  11  11   2   22.20   13.90
  11 -11   2   -4.00   10.10
 -11 -11   2   13.50   13.90
  12  11  -2    6.30   14.30
  11 -12  -2   20.00   14.60
 -12 -11  -2   -3.00   19.40
 -12 -11  -2   -1.60   12.80
  12  11  -2   -1.70   10.70
  11 -12   2   24.60   16.30
  12  11   2   -6.00   10.40
  12  11   2    6.30   13.30
 -12 -11   2  -10.20   20.10
 -12 -11   2  -13.30   10.10
 -12 -10  -2   20.10   14.60
  12  10  -2   14.20   15.90
 -12 -10  -2    5.40   17.20
  12  10  -2   -7.80    8.80
  10 -12  -2  -12.50   10.50
  12  10   2    4.30   11.80
 -12 -10   2   18.30   22.10
 -12 -10   2   -4.00   10.40
  10 -12   2   19.10   15.00
  12  10   2    8.30   13.40
 -12  -9  -2  -10.00   17.10
  12   9  -2    4.60   13.40
 -12  -9  -2    5.10   11.00
  12   9  -2   23.90   15.00
   9 -12  -2   64.89   21.50
   9 -12   2   46.50   19.40
 -12  -9   2   -4.60   15.60
  12   9   2   18.70   16.20
  12   9   2    1.60   13.80
 -12  -9   2   23.20   13.80
 -12  -8  -2    3.80   10.60
 -12  -8  -2   25.40   22.40
   8 -12  -2   21.40   15.50
  12   8  -2   10.00   12.00
  12   8  -2   42.30   19.40
 -12  -8   2   11.10   11.90
   8 -12   2   -1.50   11.60
  12   8   2   34.40   14.90
  12   8   2   24.10   14.60
 -12  -8   2   21.40   18.00
  12   7  -2   18.60   14.10
   7 -12  -2   12.00   13.60
   7 -12  -2   13.10   13.50
  12   7  -2   14.50   13.30
 -12  -7  -2   28.00   20.40
 -12  -7  -2   32.20   13.60
  12   7   2   20.50   14.20
   7 -12   2   26.40   16.30
 -12  -7   2   13.40   18.50
   7 -12   2   28.40   12.70
  12   7   2    6.30   12.70
 -12  -7   2   54.99   15.80
  12   6  -2  111.09   29.10
   6 -12  -2   54.19   23.40
  12   6  -2   46.70   20.70
   6 -12  -2   84.89   21.60
 -12  -6  -2   58.69   26.50
 -12  -6  -2   67.69   18.50
 -12  -6   2  116.19   29.80
   6 -12   2   75.69   20.70
   6 -12   2   57.09   22.70
  12   6   2   54.59   20.90
 -12  -6   2   98.39   19.60
  12   6   2   64.89   22.50
 -12  -5  -2   59.69   25.40
 -12  -5  -2   72.99   16.50
   5 -12  -2   23.80   18.90
  12   5  -2   61.79   22.30
   5 -12  -2   84.79   20.50
  12   5  -2   42.90   18.80
 -12  -5   2   60.99   14.40
   5 -12   2   30.00   19.00
   5 -12   2   36.30   17.00
  -5  12   2   45.90   15.90
  12   5   2   96.39   25.70
 -12  -5   2   65.49   23.90
  12   5   2   41.70   18.60
 -12  -4  -2  -12.10    8.30
   4 -12  -2    2.50   11.20
  12   4  -2    4.10   10.50
   4 -12  -2    5.90   11.10
 -12  -4  -2   21.80    8.30
  -4  12  -2   11.90    8.70
  12   4  -2   -3.40    8.20
  -4  12  -2   -0.40    9.20
  12   4   2   16.10   12.30
  12   4   2    9.30   11.00
  -4  12   2    4.60    9.20
 -12  -4   2   10.20    7.10
 -12  -4   2    7.40   12.40
  -4  12   2   13.00   11.00
   4 -12   2    3.80    9.70
   4 -12   2   -7.00    9.30
  12   3  -2    2.80    9.60
  -3  12  -2    8.10   11.10
 -12  -3  -2   18.40    7.10
 -12  -3  -2    1.00   11.50
  12   3  -2   -4.10    8.30
  -3  12  -2   11.30   10.00
   3 -12  -2    7.40   11.20
   3 -12  -2   -6.40    8.50
  12   3   2    1.10   10.70
  12   3   2    6.00    9.40
  -3  12   2   11.40   11.00
   3 -12   2   -1.90    9.50
  -3  12   2   -3.70    7.40
 -12  -3   2    8.80   13.00
   3 -12   2    3.30   11.10
  -2  12  -2   79.69   23.90
   2 -12  -2  113.59   27.10
   2 -12  -2  135.89   27.50
  -2  12  -2   75.79   24.60
  -2  12  -2   82.09   20.80
   2 -12  -2   98.29   29.10
   2 -12   2  164.88   33.80
   2 -12   2   87.89   25.50
  -2  12   2  119.09   23.50
   2 -12   2   91.79   23.20
  -2  12   2  121.59   26.30
  -2  12   2   78.19   23.30
  -1  12  -2   16.90   11.50
  12   1  -2    4.20   10.80
  12   1  -2    5.40   11.60
  -1  12  -2   10.70    7.60
 -12  -1  -2    2.80   10.80
   1 -12  -2   30.90   16.20
 -12  -1  -2    3.80   10.70
   1 -12  -2    8.30   12.90
   1 -12  -2   26.20   13.20
  -1  12   2   16.80   12.30
  12   1   2    5.40   11.50
 -12  -1   2    8.60   10.50
   1 -12   2    8.40   11.60
 -12  -1   2   -2.50    8.60
   1 -12   2   25.60   11.90
  -1  12   2   15.60    4.00
  12   1   2    3.00    8.20
  -1  12   2   33.60   11.30
  12   1   2    9.10   11.80
   1 -12   2   18.60   13.60
  -1  12   2    7.50   11.30
 -12   0  -2   89.89   25.20
  12   0  -2  127.49   27.80
  12   0  -2  118.29   27.30
 -12   0  -2  129.89   30.40
  12   0  -2   75.39   26.80
  12   0   2  108.89   28.20
  12   0   2  124.89   25.40
 -12   0   2  110.39   26.60
  12   0   2   98.69   27.90
 -12   0   2  131.09   25.80
  -1 -12  -2   25.90   14.70
 -12   1  -2   -7.40    8.60
  -1 -12  -2   10.80   12.80
   1  12  -2   11.80    6.70
  12  -1  -2    0.70    8.70
  12  -1  -2    6.10   10.70
   1  12  -2   28.10   14.20
   1  12  -2   41.70   11.20
  12  -1  -2    5.80    8.80
  12  -1  -2    7.60    8.90
  -1 -12  -2   26.00   12.70
   1  12   2   21.20   12.90
 -12   1   2    9.80   10.10
   1  12   2   19.40   12.80
  12  -1   2   -6.70    9.90
 -12   1   2   -5.30    7.30
  12  -1   2    0.50    6.60
  12  -1   2    6.80   10.10
  -1 -12   2   18.20   12.70
  -1 -12   2   19.10   14.00
   1  12   2   38.50   11.50
  -1 -12   2   23.70   16.00
   2  12  -2  101.49   19.60
   2  12  -2   86.49   19.80
   2  12  -2   89.79   24.80
  -2 -12  -2  108.29   26.40
  -2 -12  -2  104.09   28.10
  -2 -12  -2   45.30   22.50
   2  12   2  110.49   21.10
  -2 -12   2   71.79   23.20
   2  12   2   93.49   22.30
   2  12   2   83.19   24.50
  -2 -12   2   71.19   23.90
  -2 -12   2   65.09   24.20
   3  12  -2   -0.40    7.00
  12  -3  -2   16.60   12.20
 -12   3  -2    7.20    9.90
  -3 -12  -2    7.40   17.10
  -3 -12  -2    7.60    9.30
   3  12  -2   -0.40    6.50
  -3 -12  -2   -0.50   10.80
  12  -3  -2    5.10    8.10
   3  12  -2    9.10   12.50
   3  12   2    3.30    8.10
   3  12   2    4.00   12.10
  12  -3   2    3.20    9.10
  -3 -12   2    0.90   13.40
  12  -3   2   -6.10    8.90
   3  12   2    8.60    9.40
  12  -3   2    1.80    5.50
  -3 -12   2   13.80   13.60
  -3 -12   2    8.40   11.70
 -12   3   2    3.00    7.20
  -4 -12  -2    9.60   12.90
 -12   4  -2    5.10   10.00
  -4 -12  -2   -5.60   10.20
   4  12  -2   22.60   11.10
  12  -4  -2   29.00   16.20
   4  12  -2   13.20    9.10
   4  12  -2    3.20   12.60
  -4 -12   2   12.90   13.50
   4  12   2   10.00   10.30
  -4 -12   2    1.70   11.20
  12  -4   2   11.30    6.50
   4  12   2    3.50   10.30
 -12   4   2    2.00    8.40
  12  -4   2   10.00   11.70
   4  12   2   14.20    9.80
  -4 -12   2   16.80   15.50
  12  -4   2   -1.40    9.50
 -12   5  -2   81.79   20.10
  -5 -12  -2   28.50   18.20
   5  12  -2   28.30   14.50
   5  12  -2   27.80   18.00
  12  -5  -2   68.59   23.00
  -5 -12  -2   43.50   23.30
   5  12  -2   31.80   13.60
  -5 -12   2   46.00   21.50
   5  12   2   43.40   20.00
  12  -5   2   58.19   11.40
   5  12   2   36.50   16.60
  -5 -12   2   54.59   21.70
  12  -5   2   58.29   22.10
  12  -5   2   81.49   21.10
  12  -5   2   62.49   13.90
 -12   5   2   65.19   16.60
   5  12   2   31.90   13.50
   6  12  -2   43.60   20.20
  -6 -12  -2   78.49   28.60
  12  -6  -2   58.79   19.40
  -6 -12  -2   73.39   25.00
 -12   6  -2   85.79   21.40
  12  -6  -2   44.00   21.10
   6  12  -2   58.29   17.40
  12  -6   2   71.49   22.80
   6  12   2   50.19   20.10
   6  12   2   34.70   15.70
 -12   6   2   66.29   17.50
  12  -6   2  102.29   26.50
  12  -6   2  104.79   18.70
  -6 -12   2   57.49   24.70
  -6 -12   2   46.10   20.20
  -7 -12  -2   15.00   15.20
   7  12  -2   17.00   10.70
   7  12  -2   30.60   17.20
 -12   7  -2   21.50   13.60
  12  -7  -2   19.90   14.20
  -7 -12  -2   14.90   18.10
  12  -7   2   12.70   10.20
   7  12   2   15.00   11.10
  -7 -12   2   25.60   15.40
  12  -7   2   32.50   15.70
   7  12   2    0.80   10.60
  -7 -12   2   14.10   21.30
   8  12  -2   36.70   17.70
  -8 -12  -2  -13.00   11.00
  12  -8  -2   34.00   17.30
 -12   8  -2    8.60   12.70
   8  12  -2    5.10    9.10
  -8 -12  -2   -6.90   14.00
  -8 -12   2    3.10   17.10
  12  -8   2   13.10   12.60
  12  -8   2   16.30   16.00
   8  12   2   -0.90   10.20
   8  12   2    4.50   12.40
  -8 -12   2    6.70   14.00
  12  -9  -2   12.80   16.00
  -9 -12  -2   49.10   25.30
   9  12  -2   62.69   23.50
  -9 -12  -2   32.30   18.80
   9  12  -2   36.80   15.10
  -9 -12   2   90.29   25.30
   9  12   2   96.69   22.10
  -9 -12   2  117.19   33.80
   9  12   2   87.09   26.00
  12  -9   2    3.50   12.70
  10  12  -2   -7.70   10.50
 -10 -12  -2  -17.80   15.00
  10  12  -2    1.40   13.20
 -10 -12  -2  -15.00    9.10
 -10 -12   2   -7.20   10.80
 -10 -12   2   -2.50   17.00
  10  12   2    4.10   14.50
  10  12   2    2.60    9.40
  12 -10   2    5.90   14.50
  11  12  -2   18.70   16.90
 -11 -12  -2   18.90   24.00
 -11 -12  -2    5.50   14.30
  11  12  -2   24.50   14.60
  12 -11   2   -4.00   11.40
 -11 -12   2   30.90   18.00
  11  12   2   49.20   19.60
 -11 -12   2   61.19   29.80
  11  12   2   26.50   18.30
  12  12  -2   28.90   17.20
 -12 -12  -2    6.70   19.70
 -12 -12  -2  -15.20   10.90
  12  12  -2    3.60   16.10
  12  12   2   15.70   16.40
 -12 -12   2    6.60   20.70
 -12 -12   2   17.80   15.80
  12  12   2   20.70   15.90
  13  12  -2   -6.30   10.10
 -13 -12  -2   43.10   28.00
  13  12  -2   19.20   17.90
 -13 -12   2    8.60   19.90
  13  12   2   -2.40   14.20
  13  12   2   -0.80   14.70
 -13 -11  -2   37.80   28.20
  13  11  -2   17.90   16.00
  11 -13  -2   32.50   18.30
  13  11  -2    1.90   12.70
  11 -13   2    7.50   14.80
 -13 -11   2    4.90   22.10
  13  11   2   32.30   21.20
  13  11   2    9.90   14.70
  13  10  -2   22.70   16.70
  13  10  -2   25.40   18.90
 -13 -10  -2    2.90   22.80
  10 -13  -2    7.80   14.70
  13  10   2    4.70   13.10
 -13 -10   2   35.30   24.70
  13  10   2   27.20   17.60
  10 -13   2   21.80   15.80
  13   9  -2  -10.80   11.60
 -13  -9  -2    0.80   17.00
   9 -13  -2   19.40   15.50
  13   9  -2   27.10   17.90
 -13  -9   2   50.59   25.70
  13   9   2   23.80   18.60
   9 -13   2   28.50   16.20
  13   9   2    1.60   13.00
  13   8  -2   -0.20   11.10
   8 -13  -2   33.30   17.30
 -13  -8  -2   20.50   18.80
  13   8  -2   15.50   13.20
  13   8   2   14.10   14.10
   8 -13   2   73.39   24.20
 -13  -8   2   -5.70   16.00
  13   8   2    9.60   12.90
 -13  -7  -2    8.20   19.50
  13   7  -2   43.50   20.00
  13   7  -2   30.50   19.60
   7 -13  -2   48.60   20.50
   7 -13   2   35.60   15.40
   7 -13   2   42.70   19.20
 -13  -7   2   71.39   26.70
  13   7   2   16.80   15.30
  13   7   2   30.00   16.50
  13   6  -2   22.20   15.60
   6 -13  -2   41.80   15.70
 -13  -6  -2    6.40   16.80
  13   6  -2    0.60   10.60
   6 -13  -2    3.10   12.70
  13   6   2  -10.80    8.40
   6 -13   2   23.90   14.00
 -13  -6   2    4.90   14.90
   6 -13   2   29.40   16.90
  13   6   2    3.70   10.60
 -13  -5  -2   58.99   22.80
  13   5  -2   49.90   19.20
   5 -13  -2    8.30   12.50
  13   5  -2   19.80   14.70
   5 -13  -2   -6.20    9.70
   5 -13   2   12.40   12.60
   5 -13   2    2.20   13.20
 -13  -5   2   36.70   19.10
  13   5   2   77.99   21.30
  13   5   2   31.00   17.30
  13   4  -2   11.40   12.60
   4 -13  -2    6.20   13.40
  13   4  -2   21.50   15.40
   4 -13  -2   14.80   12.70
   4 -13   2    6.70   11.70
  -4  13   2    9.10   10.50
  13   4   2   20.10   13.40
  13   4   2   25.40   15.70
   4 -13   2   31.50   17.10
 -13  -4   2   24.40   15.50
 -13  -3  -2   19.10   15.90
  13   3  -2    4.50   10.20
   3 -13  -2   -1.10   10.70
  -3  13  -2    4.00    9.30
 -13  -3  -2   32.50   15.20
  13   3  -2   12.10   13.50
   3 -13  -2  -11.80    9.00
   3 -13   2   -3.50   10.30
  13   3   2   -0.20    9.40
  -3  13   2   10.00   14.20
  13   3   2    3.30   11.10
   3 -13   2    3.30   10.50
  -3  13   2   13.20   11.20
 -13  -3   2    9.80   12.70
  -2  13  -2   -1.50    6.10
  13   2  -2   -0.40    8.80
  13   2  -2   -5.90    9.20
 -13  -2  -2    4.50   11.20
 -13  -2  -2    5.10   11.90
   2 -13  -2   14.30   14.70
  -2  13  -2    1.20    8.50
   2 -13  -2  -15.40    7.10
 -13  -2   2   -6.00    9.90
  13   2   2   17.80   11.40
  -2  13   2   -1.30    8.20
   2 -13   2   -5.80   11.90
   2 -13   2   -2.70    9.80
  -2  13   2   -4.70    7.90
 -13  -2   2    1.80   10.70
  13   2   2   16.50   14.80
 -13  -1  -2   81.69   22.90
   1 -13  -2   38.50   16.80
  13   1  -2   49.90   19.80
  -1  13  -2    4.30    8.90
 -13  -1  -2   74.29   20.30
  13   1  -2   35.90   16.90
  13   1  -2   41.60   15.80
   1 -13  -2   21.70   17.10
  -1  13  -2   33.50   15.80
  -1  13   2   27.10   11.80
  13   1   2   33.70   17.10
 -13  -1   2   64.29   16.80
 -13  -1   2   54.79   18.10
   1 -13   2   25.80   15.90
  13   1   2   83.49   22.80
  -1  13   2   20.60   13.20
  13   1   2   46.30   15.10
   1 -13   2   10.40   14.50
  13   0  -2   10.40   18.60
   0 -13  -2    0.30   11.10
  13   0  -2    3.40    9.50
   0  13  -2    2.90    7.40
   0  13  -2   10.20   12.40
  13   0  -2   -9.60    9.90
 -13   0  -2   -6.00    9.00
   0 -13  -2    4.60   11.60
 -13   0   2   -4.00    9.90
   0  13   2    8.10   10.60
   0  13   2   -1.00    7.10
  13   0   2    4.50   12.30
  13   0   2    9.00   12.00
   0 -13   2    3.70   13.20
 -13   0   2    0.00    7.90
   0 -13   2   -4.70   12.20
 -13   1  -2   63.39   18.20
  -1 -13  -2   28.20   16.30
  13  -1  -2   56.19   16.60
   1  13  -2   46.30   18.30
  13  -1  -2   58.29   20.80
   1  13  -2   13.60   10.40
  -1 -13  -2   48.60   25.50
  -1 -13  -2   35.90   18.90
  -1 -13   2   29.10   18.00
 -13   1   2   74.59   18.60
  13  -1   2   79.69   24.40
   1  13   2   26.10   11.50
  13  -1   2   28.20   19.30
 -13   1   2   39.30   13.70
   1  13   2    7.70   12.50
  -1 -13   2   31.10   17.00
  13  -1   2   51.89   14.30
  13  -2  -2    9.60   11.50
  -2 -13  -2    5.80   15.70
  -2 -13  -2    5.00   11.20
 -13   2  -2   24.90   12.40
  -2 -13  -2   18.90   16.70
   2  13  -2   -1.90    9.60
  -2 -13   2    3.50   10.80
   2  13   2   11.40    9.10
   2  13   2   -0.10    9.60
  -2 -13   2    2.60   12.30
  13  -2   2   14.10    8.70
  13  -2   2   25.20   14.20
  -2 -13   2   12.80   15.00
 -13   2   2    3.00    9.30
  13  -3  -2    1.70   10.50
   3  13  -2   -1.10    7.00
  -3 -13  -2   10.40   17.40
   3  13  -2   12.70   12.40
 -13   3  -2    7.50   10.60
  13  -3  -2   15.60   10.00
  -3 -13  -2   -0.80   15.40
  13  -3   2   16.00    8.40
   3  13   2   -1.00   12.20
  -3 -13   2   -8.60   10.70
  -3 -13   2   -2.40   13.50
   3  13   2    5.40    7.20
  13  -3   2   17.50   14.50
  -3 -13   2    3.70    8.90
 -13   3   2   15.80   10.30
   4  13  -2   35.20   16.70
   4  13  -2   44.10   13.30
[truncated: 3,897,799 more chars]
